# Supplementary material for: Crystal structure of olivetolic acid: a natural product from Cetrelia sanguinea (Schaer.)
Source: Acta Crystallogr E Crystallogr Commun. 2016 Oct 18;72(Pt 11):1587–9. doi: 10.1107/S2056989016016273 (PMC5095839; doi:10.1107/S2056989016016273)
Supplement: Supplementary file 1 [file e-72-01587-sup1.cif]

##############################################################################
#                                                                            #
# This CIF contains the data in a paper accepted for publication in          #
# Acta Crystallographica Section E. It conforms to the requirements of       #
# Notes for Authors for Acta Crystallographica Section E, and has been       #
# peer reviewed under the auspices of the IUCr Commission on Journals.       #
#                                                                            #
# Full details of the Crystallographic Information File format               #
# are given in the paper "The Crystallographic Information File (CIF):       #
# a New Standard Archive File for Crystallography" by S. R. Hall, F. H.      #
# Allen and I. D. Brown [Acta Cryst. (1991), A47, 655-685].                  #
#                                                                            #
# The current version of the core CIF dictionary is obtainable from          #
# ftp://ftp.iucr.org/pub/cif_core.dic.                                       #
#                                                                            #
# Software is freely available for graphical display of the structure(s)     #
# in this CIF. For information consult the CIF software page                 #
# http://www.iucr.org/resources/cif/software.                                #
#                                                                            #
# This file may be used for bona fide research purposes within the           #
# scientific community so long as proper attribution is given to the journal # 
# article from which it was obtained.                                        #
#                                                                            #
##############################################################################
data_I
_database_code_depnum_ccdc_archive 'CCDC 1509626'
_audit_creation_method     'SHELXL-2014/7'
_journal_date_recd_electronic     2016-08-31
_journal_date_accepted     2016-10-13
_journal_name_full     'Acta Crystallographica, Section E'
_journal_year     2016
_journal_volume     72
_journal_issue     11
_journal_page_first     1587
_journal_page_last     1589
_journal_paper_category     GO
_journal_paper_doi     10.1107/S2056989016016273
_journal_coeditor_code     HB7614
_publ_contact_author_name     'Hidehiro Uekusa'
_publ_contact_author_address
;
Department of Chemistry and Materials Science,
Tokyo Institute of Technology,
Ookayama 2-12-1, Meguro-ku, Tokyo 152-8551, Japan
;
_publ_contact_author_email     'uekusa@cms.titech.ac.jp'
_publ_contact_author_fax     '+81-3-5734-3529'
_publ_contact_author_phone     '+81-3-5734-3529'
_publ_section_title
;
Crystal structure of olivetolic acid: a natural product from <i>Cetrelia
sanguinea</i> (Schaer.)
;
loop_
    _publ_author_name
    _publ_author_footnote
    _publ_author_address
    'Ismed, Friardi' .
;
The Laboratory of Natural Resource of Sumatra (LBS) and Faculty of Pharmacy,
Andalas University, 26163 Padang, Indonesia
;
    'Farhan, Aulia' .
;
The Laboratory of Natural Resource of Sumatra (LBS) and Faculty of Pharmacy,
Andalas University, 26163 Padang, Indonesia
;
    'Bakhtiar, Amri' .
;
The Laboratory of Natural Resource of Sumatra (LBS) and Faculty of Pharmacy,
Andalas University, 26163 Padang, Indonesia
;
    'Zaini, Erizal' .
;
The Laboratory of Natural Resource of Sumatra (LBS) and Faculty of Pharmacy,
Andalas University, 26163 Padang, Indonesia
;
    'Nugraha, Yuda Prasetya' .
;
Department of Chemistry and Materials Science, Tokyo Institute of Technology,
Ookayama 2-12-1, Meguro-ku, Tokyo 152-8551, Japan
;
    'Dwichandra Putra, Okky' .
;
Department of Chemistry and Materials Science, Tokyo Institute of Technology,
Ookayama 2-12-1, Meguro-ku, Tokyo 152-8551, Japan
;
    'Uekusa, Hidehiro' .
;
Department of Chemistry and Materials Science, Tokyo Institute of Technology,
Ookayama 2-12-1, Meguro-ku, Tokyo 152-8551, Japan
;
_publ_section_synopsis
;
The packing in olivetolic acid is similar to that in resorcinolic acid.
;
_chemical_name_systematic
;
2,4-Dihydroxy-6-pentylbenzoic acid
;
_chemical_name_common     'olivetolic acid'
_chemical_formula_moiety     'C12 H16 O4'
_chemical_formula_sum     'C12 H16 O4'
_chemical_formula_iupac     'C12 H16 O4'
_chemical_formula_weight     224.25
_chemical_melting_point     ?
_shelx_space_group_comment
;
The symmetry employed for this shelxl refinement is uniquely defined
by the following loop, which should always be used as a source of
symmetry information in preference to the above space-group names.
They are only intended as comments.
;
_space_group_crystal_system     monoclinic
_space_group_name_H-M_alt     'P 21/n'
_space_group_name_Hall     '-P 2yn'
loop_
    _space_group_symop_operation_xyz
    'x, y, z'
    '-x+1/2, y+1/2, -z+1/2'
    '-x, -y, -z'
    'x-1/2, -y-1/2, z-1/2'
_cell_length_a     14.2527(8)
_cell_length_b     4.7524(3)
_cell_length_c     17.6489(11)
_cell_angle_alpha     90
_cell_angle_beta     103.538(4)
_cell_angle_gamma     90
_cell_volume     1162.22(12)
_cell_formula_units_Z     4
_cell_measurement_reflns_used     12628
_cell_measurement_theta_min     3.6
_cell_measurement_theta_max     68.2
_cell_measurement_temperature     173(2)
_exptl_crystal_description     block
_exptl_crystal_colour     colorless
_exptl_crystal_size_max     0.121
_exptl_crystal_size_mid     0.101
_exptl_crystal_size_min     0.100
_exptl_crystal_density_diffrn     1.282
_exptl_crystal_density_meas     ?
_exptl_crystal_density_method     ?
_exptl_crystal_F_000     480
_exptl_absorpt_coefficient_mu     0.793
_exptl_absorpt_correction_type     multi-scan
_exptl_absorpt_process_details
;
(ABSCOR; Higashi, 1995)
;
_shelx_estimated_absorpt_T_min     0.910
_shelx_estimated_absorpt_T_max     0.925
_exptl_absorpt_correction_T_min     0.789
_exptl_absorpt_correction_T_max     0.924
_diffrn_ambient_temperature     173(2)
_diffrn_radiation_type     CuK\a
_diffrn_radiation_wavelength     1.54186
_diffrn_measurement_device_type     'RIGAKU R-AXIS RAPID II'
_diffrn_measurement_method     \w-scan
_diffrn_detector_area_resol_mean     10.0
_diffrn_reflns_number     12627
_diffrn_reflns_av_R_equivalents     0.0363
_diffrn_reflns_theta_min     3.600
_diffrn_reflns_theta_max     68.231
_diffrn_reflns_theta_full     67.686
_diffrn_measured_fraction_theta_max     0.980
_diffrn_measured_fraction_theta_full     0.981
_diffrn_reflns_limit_h_min     -17
_diffrn_reflns_limit_h_max     17
_diffrn_reflns_limit_k_min     -5
_diffrn_reflns_limit_k_max     5
_diffrn_reflns_limit_l_min     -20
_diffrn_reflns_limit_l_max     21
_refine_special_details     ?
_reflns_number_total     2087
_reflns_number_gt     1762
_reflns_threshold_expression     'I > 2\s(I)'
_refine_ls_structure_factor_coef     Fsqd
_refine_ls_matrix_type     full
_refine_ls_R_factor_all     0.0497
_refine_ls_R_factor_gt     0.0446
_refine_ls_wR_factor_gt     0.1293
_refine_ls_wR_factor_ref     0.1359
_refine_ls_goodness_of_fit_ref     1.135
_refine_ls_restrained_S_all     1.135
_refine_ls_number_reflns     2087
_refine_ls_number_parameters     158
_refine_ls_number_restraints     0
_refine_ls_hydrogen_treatment     mixed
_refine_ls_weighting_scheme     calc
_refine_ls_weighting_details
              'w=1/[\s^2^(Fo^2^)+(0.0808P)^2^+0.1676P] where P=(Fo^2^+2Fc^2^)/3'
_atom_sites_solution_hydrogens     mixed
_atom_sites_solution_primary     direct
_atom_sites_solution_secondary     none
_refine_ls_shift/su_max     0.000
_refine_ls_shift/su_mean     0.000
_refine_diff_density_max     0.294
_refine_diff_density_min     -0.183
_refine_ls_extinction_method     none
_refine_ls_extinction_coef     .
loop_
    _atom_type_symbol
    _atom_type_description
    _atom_type_scat_dispersion_real
    _atom_type_scat_dispersion_imag
    _atom_type_scat_source
    'C' 'C' 0.0181 0.0091
                         'International Tables Vol C Tables 4.2.6.8 and 6.1.1.4'
    'H' 'H' 0.0000 0.0000
                         'International Tables Vol C Tables 4.2.6.8 and 6.1.1.4'
    'O' 'O' 0.0492 0.0322
                         'International Tables Vol C Tables 4.2.6.8 and 6.1.1.4'
_computing_data_collection
;
PROCESS-AUTO (Rigaku, 1998)
;
_computing_cell_refinement
;
PROCESS-AUTO (Rigaku, 1998)
;
_computing_data_reduction
;
PROCESS-AUTO (Rigaku, 1998)
;
_computing_structure_solution
;
SHELXS2014 (Sheldrick, 2008)
;
_computing_structure_refinement
;
SHELXL2014 (Sheldrick, 2015)
;
_computing_molecular_graphics     ?
_computing_publication_material
;
SHELXL2014 (Sheldrick, 2015)
;
loop_
    _atom_site_type_symbol
    _atom_site_label
    _atom_site_fract_x
    _atom_site_fract_y
    _atom_site_fract_z
    _atom_site_U_iso_or_equiv
    _atom_site_adp_type
    _atom_site_calc_flag
    _atom_site_occupancy
    _atom_site_disorder_assembly
    _atom_site_disorder_group
    O O1 0.38939(8) 0.5564(2) 0.16723(7) 0.0419(3) Uani d 1 . .
    C C1 0.32068(11) 0.2528(3) 0.06446(9) 0.0333(4) Uani d 1 . .
    H H1 0.3726 0.2983 0.0413 0.040 Uiso calc 1 . .
    H H1A 0.3901(15) 0.588(4) 0.2194(14) 0.060(6) Uiso d 1 . .
    O O2 0.09864(8) 0.0870(2) 0.17140(6) 0.0348(3) Uani d 1 . .
    H H2 0.0574(18) -0.059(5) 0.1389(14) 0.079(7) Uiso d 1 . .
    C C2 0.31656(11) 0.3787(3) 0.13488(9) 0.0321(4) Uani d 1 . .
    C C3 0.24081(11) 0.3235(3) 0.16913(9) 0.0317(4) Uani d 1 . .
    H H3 0.2370 0.4140 0.2163 0.038 Uiso calc 1 . .
    O O3 0.03156(7) -0.2603(2) 0.06590(6) 0.0345(3) Uani d 1 . .
    C C4 0.17037(10) 0.1334(3) 0.13338(8) 0.0286(4) Uani d 1 . .
    O O4 0.10317(8) -0.3497(2) -0.03022(6) 0.0378(3) Uani d 1 . .
    H H4 0.0556(18) -0.491(6) -0.0410(14) 0.080(7) Uiso d 1 . .
    C C5 0.17377(10) -0.0040(3) 0.06311(8) 0.0275(3) Uani d 1 . .
    C C6 0.25149(10) 0.0639(3) 0.02743(8) 0.0287(4) Uani d 1 . .
    C C7 0.25914(11) -0.0625(3) -0.04994(9) 0.0336(4) Uani d 1 . .
    H H7A 0.1981 -0.0241 -0.0887 0.040 Uiso calc 1 . .
    H H7B 0.2648 -0.2692 -0.0435 0.040 Uiso calc 1 . .
    C C8 0.34233(11) 0.0400(3) -0.08352(9) 0.0368(4) Uani d 1 . .
    H H8A 0.3396 0.2476 -0.0879 0.044 Uiso calc 1 . .
    H H8B 0.4042 -0.0109 -0.0474 0.044 Uiso calc 1 . .
    C C9 0.33918(12) -0.0863(3) -0.16340(9) 0.0374(4) Uani d 1 . .
    H H9A 0.3426 -0.2939 -0.1587 0.045 Uiso calc 1 . .
    H H9B 0.2768 -0.0377 -0.1992 0.045 Uiso calc 1 . .
    C C10 0.42080(13) 0.0161(4) -0.19841(10) 0.0454(5) Uani d 1 . .
    H H10A 0.4185 0.2240 -0.2015 0.054 Uiso calc 1 . .
    H H10B 0.4831 -0.0373 -0.1632 0.054 Uiso calc 1 . .
    C C11 0.41710(14) -0.1014(4) -0.27894(11) 0.0516(5) Uani d 1 . .
    H H11A 0.4215 -0.3071 -0.2762 0.077 Uiso calc 1 . .
    H H11B 0.4713 -0.0265 -0.2982 0.077 Uiso calc 1 . .
    H H11C 0.3562 -0.0466 -0.3145 0.077 Uiso calc 1 . .
    C C12 0.09866(10) -0.2112(3) 0.03296(8) 0.0283(3) Uani d 1 . .
loop_
    _atom_site_aniso_label
    _atom_site_aniso_U_11
    _atom_site_aniso_U_22
    _atom_site_aniso_U_33
    _atom_site_aniso_U_12
    _atom_site_aniso_U_13
    _atom_site_aniso_U_23
    O1 0.0439(6) 0.0464(7) 0.0368(7) -0.0190(5) 0.0123(5) -0.0070(5)
    C1 0.0333(8) 0.0361(8) 0.0328(8) -0.0048(6) 0.0128(6) 0.0029(6)
    O2 0.0348(6) 0.0417(6) 0.0319(6) -0.0064(5) 0.0160(5) -0.0050(5)
    C2 0.0332(7) 0.0317(7) 0.0307(8) -0.0051(6) 0.0061(6) 0.0033(6)
    C3 0.0372(8) 0.0312(8) 0.0270(8) -0.0014(6) 0.0081(7) -0.0017(6)
    O3 0.0350(6) 0.0378(6) 0.0342(6) -0.0084(4) 0.0151(5) -0.0036(5)
    C4 0.0300(7) 0.0292(7) 0.0278(8) 0.0010(6) 0.0094(6) 0.0048(6)
    O4 0.0409(6) 0.0421(6) 0.0350(6) -0.0140(5) 0.0182(5) -0.0108(5)
    C5 0.0297(7) 0.0273(7) 0.0267(8) -0.0001(6) 0.0089(6) 0.0041(6)
    C6 0.0309(7) 0.0285(7) 0.0271(8) -0.0006(6) 0.0076(6) 0.0054(6)
    C7 0.0363(8) 0.0352(8) 0.0327(9) -0.0053(6) 0.0148(7) 0.0004(6)
    C8 0.0381(8) 0.0414(9) 0.0348(9) -0.0073(7) 0.0161(7) -0.0018(7)
    C9 0.0399(8) 0.0406(9) 0.0362(9) -0.0048(7) 0.0179(7) -0.0009(7)
    C10 0.0467(9) 0.0509(10) 0.0457(10) -0.0076(8) 0.0253(8) -0.0038(8)
    C11 0.0581(11) 0.0594(11) 0.0462(11) -0.0007(9) 0.0299(9) 0.0023(9)
    C12 0.0310(7) 0.0279(7) 0.0271(7) -0.0004(6) 0.0090(6) 0.0034(6)
_geom_special_details
;
 All esds (except the esd in the dihedral angle between two l.s. planes)
 are estimated using the full covariance matrix.  The cell esds are taken
 into account individually in the estimation of esds in distances, angles
 and torsion angles; correlations between esds in cell parameters are only
 used when they are defined by crystal symmetry.  An approximate (isotropic)
 treatment of cell esds is used for estimating esds involving l.s. planes.
;
loop_
    _geom_bond_atom_site_label_1
    _geom_bond_atom_site_label_2
    _geom_bond_site_symmetry_2
    _geom_bond_distance
    _geom_bond_publ_flag
    O1 C2 . 1.3563(18) ?
    O1 H1A . 0.93(2) ?
    C1 C6 . 1.380(2) ?
    C1 C2 . 1.393(2) ?
    C1 H1 . 0.9500 ?
    O2 C4 . 1.3657(16) ?
    O2 H2 . 1.00(3) ?
    C2 C3 . 1.380(2) ?
    C3 C4 . 1.388(2) ?
    C3 H3 . 0.9500 ?
    O3 C12 . 1.2520(16) ?
    C4 C5 . 1.412(2) ?
    O4 C12 . 1.3094(17) ?
    O4 H4 . 0.94(3) ?
    C5 C6 . 1.4333(19) ?
    C5 C12 . 1.460(2) ?
    C6 C7 . 1.519(2) ?
    C7 C8 . 1.5243(19) ?
    C7 H7A . 0.9900 ?
    C7 H7B . 0.9900 ?
    C8 C9 . 1.523(2) ?
    C8 H8A . 0.9900 ?
    C8 H8B . 0.9900 ?
    C9 C10 . 1.519(2) ?
    C9 H9A . 0.9900 ?
    C9 H9B . 0.9900 ?
    C10 C11 . 1.516(2) ?
    C10 H10A . 0.9900 ?
    C10 H10B . 0.9900 ?
    C11 H11A . 0.9800 ?
    C11 H11B . 0.9800 ?
    C11 H11C . 0.9800 ?
loop_
    _geom_angle_atom_site_label_1
    _geom_angle_atom_site_label_2
    _geom_angle_atom_site_label_3
    _geom_angle_site_symmetry_1
    _geom_angle_site_symmetry_3
    _geom_angle
    _geom_angle_publ_flag
    C2 O1 H1A . . 110.4(13) ?
    C6 C1 C2 . . 121.82(13) ?
    C6 C1 H1 . . 119.1 ?
    C2 C1 H1 . . 119.1 ?
    C4 O2 H2 . . 103.8(14) ?
    O1 C2 C3 . . 122.28(14) ?
    O1 C2 C1 . . 117.06(13) ?
    C3 C2 C1 . . 120.66(14) ?
    C2 C3 C4 . . 118.78(14) ?
    C2 C3 H3 . . 120.6 ?
    C4 C3 H3 . . 120.6 ?
    O2 C4 C3 . . 115.27(13) ?
    O2 C4 C5 . . 122.70(13) ?
    C3 C4 C5 . . 122.02(13) ?
    C12 O4 H4 . . 110.8(15) ?
    C4 C5 C6 . . 118.06(13) ?
    C4 C5 C12 . . 117.30(12) ?
    C6 C5 C12 . . 124.61(13) ?
    C1 C6 C5 . . 118.60(13) ?
    C1 C6 C7 . . 119.31(13) ?
    C5 C6 C7 . . 122.09(13) ?
    C6 C7 C8 . . 116.69(13) ?
    C6 C7 H7A . . 108.1 ?
    C8 C7 H7A . . 108.1 ?
    C6 C7 H7B . . 108.1 ?
    C8 C7 H7B . . 108.1 ?
    H7A C7 H7B . . 107.3 ?
    C9 C8 C7 . . 112.14(13) ?
    C9 C8 H8A . . 109.2 ?
    C7 C8 H8A . . 109.2 ?
    C9 C8 H8B . . 109.2 ?
    C7 C8 H8B . . 109.2 ?
    H8A C8 H8B . . 107.9 ?
    C10 C9 C8 . . 113.00(13) ?
    C10 C9 H9A . . 109.0 ?
    C8 C9 H9A . . 109.0 ?
    C10 C9 H9B . . 109.0 ?
    C8 C9 H9B . . 109.0 ?
    H9A C9 H9B . . 107.8 ?
    C11 C10 C9 . . 113.66(15) ?
    C11 C10 H10A . . 108.8 ?
    C9 C10 H10A . . 108.8 ?
    C11 C10 H10B . . 108.8 ?
    C9 C10 H10B . . 108.8 ?
    H10A C10 H10B . . 107.7 ?
    C10 C11 H11A . . 109.5 ?
    C10 C11 H11B . . 109.5 ?
    H11A C11 H11B . . 109.5 ?
    C10 C11 H11C . . 109.5 ?
    H11A C11 H11C . . 109.5 ?
    H11B C11 H11C . . 109.5 ?
    O3 C12 O4 . . 119.78(13) ?
    O3 C12 C5 . . 122.09(13) ?
    O4 C12 C5 . . 118.12(12) ?
loop_
    _geom_torsion_atom_site_label_1
    _geom_torsion_atom_site_label_2
    _geom_torsion_atom_site_label_3
    _geom_torsion_atom_site_label_4
    _geom_torsion_site_symmetry_1
    _geom_torsion_site_symmetry_2
    _geom_torsion_site_symmetry_3
    _geom_torsion_site_symmetry_4
    _geom_torsion
    _geom_torsion_publ_flag
    C6 C1 C2 O1 . . . . 178.54(13) ?
    C6 C1 C2 C3 . . . . -1.8(2) ?
    O1 C2 C3 C4 . . . . -178.34(14) ?
    C1 C2 C3 C4 . . . . 2.0(2) ?
    C2 C3 C4 O2 . . . . 179.08(12) ?
    C2 C3 C4 C5 . . . . -0.2(2) ?
    O2 C4 C5 C6 . . . . 178.97(12) ?
    C3 C4 C5 C6 . . . . -1.8(2) ?
    O2 C4 C5 C12 . . . . -2.5(2) ?
    C3 C4 C5 C12 . . . . 176.76(13) ?
    C2 C1 C6 C5 . . . . -0.3(2) ?
    C2 C1 C6 C7 . . . . 179.01(13) ?
    C4 C5 C6 C1 . . . . 2.0(2) ?
    C12 C5 C6 C1 . . . . -176.44(13) ?
    C4 C5 C6 C7 . . . . -177.26(12) ?
    C12 C5 C6 C7 . . . . 4.3(2) ?
    C1 C6 C7 C8 . . . . -2.5(2) ?
    C5 C6 C7 C8 . . . . 176.74(13) ?
    C6 C7 C8 C9 . . . . -176.33(13) ?
    C7 C8 C9 C10 . . . . 179.26(14) ?
    C8 C9 C10 C11 . . . . -178.38(15) ?
    C4 C5 C12 O3 . . . . 2.4(2) ?
    C6 C5 C12 O3 . . . . -179.11(13) ?
    C4 C5 C12 O4 . . . . -176.99(12) ?
    C6 C5 C12 O4 . . . . 1.5(2) ?
loop_
    _geom_hbond_atom_site_label_D
    _geom_hbond_atom_site_label_H
    _geom_hbond_atom_site_label_A
    _geom_hbond_site_symmetry_A
    _geom_hbond_distance_DH
    _geom_hbond_distance_HA
    _geom_hbond_distance_DA
    _geom_hbond_angle_DHA
    O1 H1A O2 2 0.93(2) 1.90(2) 2.8168(16) 169.6(19)
    O2 H2 O3 . 1.00(3) 1.58(3) 2.5043(14) 152(2)
    O4 H4 O3 3_545 0.94(3) 1.70(3) 2.6368(15) 177(2)
_shelx_hkl_file
;
   0   0   2  604.66   22.90
   0   0   2  582.95   21.44
   0   0   2  587.67   20.41
   0   0  -2  595.94   22.00
   0   0  -2  618.94   21.57
   0   0  -2  592.23   21.80
   0   0  -2  588.60   21.60
   0   0  -2  613.58   22.42
   0   0   3   -0.01    0.37
   0   0   3    0.07    0.39
   0   0   3   -0.10    0.05
   0   0  -3    0.39    0.17
   0   0  -3    0.03    0.05
   0   0  -3    0.03    0.03
   0   0  -3   -0.00    0.21
   0   0  -3    0.00    0.20
   0   0   4   81.65    5.08
   0   0   4   98.66    2.51
   0   0   4   78.81    4.82
   0   0  -4   83.55    3.53
   0   0  -4   94.44    2.31
   0   0  -4   84.67    3.70
   0   0  -4   83.10    1.96
   0   0  -4   80.75    3.21
   0   0   5   -0.17    0.36
   0   0   5   -0.01    0.03
   0   0   5    0.02    0.34
   0   0  -5   -0.03    0.22
   0   0  -5   -0.01    0.20
   0   0  -5    0.02    0.03
   0   0  -5    0.00    0.18
   0   0   6  679.79   29.46
   0   0   6  700.72   30.22
   0   0  -6  750.09   31.40
   0   0  -6  757.71   31.88
   0   0  -6  742.62   30.97
   0   0   7    0.06    0.51
   0   0   7   -0.05    0.50
   0   0  -7    0.08    0.32
   0   0  -7    0.05    0.26
   0   0  -7    0.08    0.30
   0   0   8 2499.32  142.60
   0   0   8 2488.35  142.21
   0   0  -8 2514.15  142.33
   0   0  -8 2499.81  141.78
   0   0  -8 2445.80  139.44
   0   0   9    0.01    0.27
   0   0   9    0.07    0.46
   0   0   9    0.09    0.47
   0   0   9    0.04    0.29
   0   0  -9   -0.03    0.25
   0   0  10  945.70   44.92
   0   0  10  872.32   41.21
   0   0  10  882.30   42.20
   0   0  10  883.44   41.49
   0   0 -10  906.20   41.89
   0   0  11   -0.08    0.36
   0   0  11    0.02    0.62
   0   0  11    0.03    0.35
   0   0  11   -0.39    0.35
   0   0 -11   -0.04    0.20
   0   0  12    0.64    0.53
   0   0  12    0.61    0.52
   0   0 -12    0.67    0.29
   0   0  13    0.17    0.47
   0   0  13    0.13    0.46
   0   0 -13    0.26    0.39
   0   0  14    3.58    0.91
   0   0  14    3.29    0.91
   0   0 -14    3.28    0.87
   0   0  15   -0.10    0.82
   0   0  15   -0.07    0.84
   0   0 -15    0.31    0.29
   0   0  16   10.02    1.27
   0   0  16   10.82    1.34
   0   0 -16    7.67    1.16
   0   0  17    0.31    0.59
   0   0  17    0.00    0.56
   0   0 -17    0.00    0.19
   0   0  18    0.01    1.15
   0   0  18    2.17    1.18
   0   0 -18    2.79    0.41
   0   0  19    0.01    0.38
   0   0  19   -0.05    0.39
   0   1   0    0.21    0.44
   0   1   0    0.01    0.23
   0  -1   0    0.08    0.24
   0   1   0    0.14    0.42
   0  -1   0    0.11    0.42
   0   1   0    0.05    0.23
   0  -1   0    0.02    0.42
   0   1   0   -0.01    0.16
   0  -1   0    0.16    0.43
   0   1   1 1315.82   61.27
   0   1   1 1212.45   57.60
   0  -1   1 1331.55   62.82
   0   1   1 1358.31   67.24
   0  -1   1 1409.00   66.05
   0   1   1 1333.19   66.45
   0  -1   1 1340.53   67.40
   0  -1   1 1388.06   69.15
   0  -1  -1 1316.31   65.22
   0   1  -1 1352.83   63.57
   0  -1  -1 1289.25   63.68
   0   1  -1 1356.51   64.95
   0  -1  -1 1414.92   66.55
   0   1  -1 1397.99   64.74
   0  -1  -1 1347.47   63.17
   0   1  -1 1325.62   63.61
   0   1  -1 1310.29   61.05
   0   1   2  699.04   29.37
   0  -1   2  712.28   30.57
   0   1   2  696.63   27.71
   0  -1   2  653.24   26.00
   0   1   2  681.89   28.77
   0  -1   2  693.95   29.67
   0   1   2  674.23   27.91
   0  -1   2  705.07   28.90
   0  -1  -2  673.07   29.71
   0   1  -2  719.87   32.94
   0  -1  -2  697.03   25.72
   0   1  -2  698.10   27.79
   0   1  -2  732.70   30.22
   0   1  -2  717.93   30.76
   0  -1  -2  706.45   28.83
   0   1  -2  699.42   28.64
   0  -1  -2  683.38   27.19
   0  -1  -2  708.41   31.51
   0   1   3   20.60    1.39
   0  -1   3   21.72    0.72
   0   1   3   21.74    0.73
   0   1   3   21.21    1.38
   0  -1   3   21.16    1.68
   0   1   3   22.01    0.99
   0  -1   3   23.65    1.69
   0  -1   3   22.76    0.99
   0  -1  -3   21.64    0.72
   0   1  -3   22.69    1.68
   0   1  -3   24.41    1.34
   0   1  -3   23.06    0.76
   0  -1  -3   21.42    0.53
   0  -1  -3   22.06    1.31
   0   1  -3   21.76    1.41
   0  -1  -3   24.99    1.46
   0   1  -3   23.32    1.66
   0  -1  -3   21.80    1.27
   0   1   4   76.36    2.20
   0  -1   4   78.13    2.74
   0  -1   4   78.95    3.22
   0   1   4   73.01    2.79
   0  -1   4   72.03    1.91
   0  -1   4   77.65    4.51
   0   1   4   72.18    3.70
   0   1   4   79.45    2.85
   0  -1  -4   77.86    2.15
   0   1  -4   72.22    3.07
   0   1  -4   78.94    2.93
   0  -1  -4   75.91    2.17
   0  -1  -4   75.72    2.74
   0   1  -4   76.58    2.79
   0  -1  -4   76.32    2.71
   0   1  -4   74.01    3.17
   0  -1  -4   80.04    2.45
   0   1  -4   80.99    2.27
   0   1  -4   77.61    2.88
   0  -1   5   51.13    3.35
   0  -1   5   55.31    2.44
   0  -1   5   46.77    1.20
   0   1   5   47.24    2.03
   0   1   5   47.64    1.22
   0   1   5   50.49    1.93
   0  -1   5   48.45    3.15
   0   1   5   47.35    2.00
   0  -1   5   50.86    1.55
   0  -1   5   48.16    2.15
   0  -1  -5   49.67    1.27
   0   1  -5   47.79    1.87
   0  -1  -5   45.82    1.32
   0   1  -5   49.27    2.07
   0   1  -5   49.86    1.19
   0  -1  -5   51.72    1.97
   0   1  -5   50.10    2.13
   0  -1  -5   51.25    1.54
   0  -1  -5   50.61    2.01
   0  -1   6   52.78    2.53
   0   1   6   52.02    2.24
   0  -1   6   54.64    2.49
   0   1   6   53.36    2.33
   0  -1   6   52.52    3.61
   0  -1   6   57.18    2.71
   0  -1   6   53.92    1.85
   0   1   6   54.64    1.73
   0   1  -6   56.44    2.48
   0  -1  -6   56.04    2.30
   0  -1  -6   56.19    1.75
   0   1  -6   55.65    1.74
   0  -1  -6   53.50    1.59
   0   1  -6   52.94    2.33
   0  -1  -6   54.62    2.16
   0  -1   7  157.00    5.13
   0  -1   7  163.40    6.52
   0  -1   7  150.79    6.09
   0   1   7  154.73    7.20
   0   1   7  156.44    5.06
   0   1   7  153.55    5.88
   0  -1   7  159.47    8.07
   0  -1   7  155.36    6.11
   0  -1  -7  160.29    5.91
   0   1  -7  152.15    5.24
   0  -1  -7  148.06    4.83
   0  -1  -7  155.96    5.19
   0  -1  -7  153.44    5.58
   0   1  -7  158.53    5.70
   0   1  -7  147.73    5.91
   0   1   8  659.45   30.57
   0  -1   8  675.79   30.13
   0  -1   8  674.48   27.58
   0  -1   8  704.31   30.73
   0   1   8  658.80   30.30
   0  -1   8  726.07   31.51
   0  -1   8  679.07   32.21
   0   1   8  705.09   29.04
   0   1  -8  642.97   26.92
   0  -1  -8  687.50   27.83
   0  -1  -8  699.73   29.44
   0   1  -8  670.21   29.97
   0  -1  -8  721.38   30.74
   0  -1  -8  727.27   32.27
   0   1  -8  780.89   33.45
   0   1   9  168.53    7.51
   0  -1   9  150.15    7.36
   0  -1   9  170.71    6.94
   0  -1   9  170.56    7.72
   0   1   9  168.89    7.69
   0  -1   9  163.68    7.74
   0   1  -9  164.14    6.56
   0  -1  -9  168.65    6.36
   0  -1  -9  167.83    6.26
   0   1  -9  158.07    6.52
   0  -1  -9  164.72    5.89
   0  -1  10    7.17    1.01
   0  -1  10    6.20    0.98
   0  -1  10    6.68    1.01
   0   1  10    7.27    0.91
   0  -1  10    7.21    1.03
   0   1  10    6.40    0.85
   0   1 -10    6.35    0.98
   0  -1 -10    7.52    0.83
   0   1 -10    6.97    0.65
   0  -1 -10    6.96    0.82
   0  -1 -10    5.76    0.36
   0   1  11    8.95    1.08
   0   1  11    9.75    0.98
   0  -1  11    8.45    1.14
   0  -1  11    9.31    1.16
   0  -1 -11    9.78    1.01
   0  -1 -11    9.94    0.98
   0   1 -11    8.69    0.80
   0  -1  12    2.69    0.88
   0   1  12    3.74    0.83
   0  -1  12    4.40    0.88
   0   1  12    3.33    0.79
   0   1 -12    3.04    0.61
   0  -1  13    7.04    1.19
   0  -1  13    7.79    1.19
   0   1  13    6.66    1.06
   0   1  13    7.66    1.71
   0   1 -13    6.64    1.28
   0  -1  14   -0.07    0.54
   0   1  14    0.06    0.49
   0   1  14    0.06    0.48
   0  -1  14    0.12    0.54
   0   1 -14   -0.07    0.35
   0  -1  15   14.09    1.55
   0   1  15   13.20    2.05
   0   1  15   12.77    2.10
   0  -1  15   13.54    1.54
   0   1 -15   13.42    1.20
   0   1  16    4.64    0.94
   0  -1  16    6.06    1.18
   0   1  16    5.47    0.97
   0  -1  16    6.49    1.77
   0   1 -16    6.13    0.88
   0   1  17    0.19    0.41
   0   1  17    0.07    0.41
   0  -1  17    0.00    0.84
   0  -1  17    0.40    0.80
   0   1 -17    0.60    0.57
   0  -1  18    1.39    1.07
   0  -1  18   -0.01    1.01
   0   1 -18    1.77    0.76
   0  -1  19    0.01    0.30
   0  -1  19    0.05    0.49
   0   1 -19   -0.16    0.34
   0   1 -20    0.23    0.37
   0   2   0  296.90    9.83
   0  -2   0  285.77   12.81
   0   2   0  291.45    9.65
   0   2   0  292.74   10.94
   0  -2   0  278.05   10.30
   0  -2   0  287.69   10.66
   0   2   0  299.09   13.36
   0   2   0  278.75   10.47
   0  -2   0  291.55   12.91
   0   2   0  278.55   12.36
   0  -2   1  286.23   11.37
   0   2   1  296.42   10.97
   0   2   1  295.79   11.85
   0   2   1  283.32   11.24
   0  -2   1  288.41   10.71
   0  -2   1  287.34   10.53
   0   2   1  289.65   10.91
   0  -2   1  284.54   11.41
   0  -2  -1  286.49   10.59
   0   2  -1  288.52   11.47
   0   2  -1  272.81    9.53
   0   2  -1  284.75   10.77
   0  -2  -1  290.51   11.30
   0  -2  -1  294.55   11.52
   0   2  -1  290.29   10.75
   0  -2  -1  290.36   10.67
   0   2  -1  297.42   11.92
   0   2  -1  267.87    9.32
   0  -2   2  305.54   11.23
   0   2   2  310.11   12.48
   0  -2   2  310.06   11.64
   0  -2   2  314.50   12.80
   0   2   2  325.18   12.08
   0   2   2  308.23   11.80
   0   2   2  313.07   12.46
   0  -2   2  303.59   12.26
   0   2  -2  319.15   12.15
   0   2  -2  306.23   12.53
   0  -2  -2  316.50   12.67
   0  -2  -2  309.35   11.38
   0  -2  -2  322.43   12.54
   0   2  -2  296.81   10.75
   0   2  -2  302.08   10.77
   0   2  -2  294.08   13.64
   0  -2  -2  314.58   12.33
   0   2  -2  312.01   11.62
   0   2   3   47.14    2.48
   0  -2   3   52.00    2.73
   0  -2   3   49.80    2.69
   0  -2   3   52.31    2.59
   0   2   3   53.48    2.30
   0   2   3   51.40    2.56
   0  -2   3   53.08    1.76
   0   2   3   53.31    2.20
   0  -2  -3   54.04    2.46
   0   2  -3   48.71    1.60
   0  -2  -3   55.81    2.14
   0   2  -3   52.43    2.17
   0   2  -3   50.33    1.95
   0   2  -3   54.29    2.88
   0   2  -3   54.97    2.95
   0  -2  -3   54.38    2.55
   0  -2  -3   51.05    1.72
   0   2  -3   52.57    2.26
   0   2   4   17.39    2.24
   0  -2   4   17.94    2.57
   0   2   4   19.08    1.09
   0   2   4   17.76    1.06
   0  -2   4   18.30    2.64
   0   2   4   18.16    1.49
   0  -2   4   17.01    0.94
   0  -2   4   16.92    0.68
   0  -2  -4   17.58    1.28
   0  -2  -4   18.17    1.33
   0   2  -4   17.25    1.72
   0   2  -4   18.10    0.79
   0   2  -4   17.60    1.07
   0   2  -4   17.69    1.68
   0  -2  -4   16.97    0.69
   0   2  -4   16.79    1.07
   0  -2  -4   17.37    0.96
   0   2   5  146.62    5.86
   0   2   5  152.32    4.94
   0  -2   5  139.09    5.93
   0   2   5  143.74    5.79
   0  -2   5  149.02    5.74
   0   2   5  149.22    5.45
   0  -2   5  142.58    4.87
   0  -2   5  139.03    7.47
   0  -2  -5  143.34    6.48
   0   2  -5  148.95    6.44
   0  -2  -5  146.81    5.16
   0  -2  -5  143.95    4.93
   0  -2  -5  142.88    6.30
   0   2  -5  147.23    5.52
   0   2  -5  139.24    4.59
   0   2  -5  142.97    6.26
   0   2  -5  137.16    5.31
   0   2  -5  149.70    5.46
   0   2   6  123.36    5.02
   0   2   6  115.24    4.76
   0  -2   6  123.22    5.32
   0  -2   6  120.46    4.61
   0  -2   6  125.07    5.21
   0  -2   6  117.70    3.78
   0  -2   6  122.88    6.73
   0  -2   6  122.91    6.54
   0   2   6  120.42    4.90
   0   2  -6  122.62    4.41
   0   2  -6  123.66    5.03
   0   2  -6  101.40    3.26
   0  -2  -6  128.01    4.81
   0  -2  -6  126.27    4.71
   0  -2  -6  121.51    4.58
   0   2  -6  125.74    4.83
   0  -2  -6  121.15    3.88
   0  -2   7   32.22    2.15
   0  -2   7   32.27    2.02
   0   2   7   30.49    1.82
   0  -2   7   32.13    2.12
   0  -2   7   32.74    1.27
   0  -2   7   33.12    2.29
   0   2   7   32.17    1.77
   0   2   7   29.70    1.83
   0   2  -7   32.02    1.78
   0  -2  -7   34.40    2.40
   0   2  -7   29.89    1.36
   0  -2  -7   31.45    1.22
   0  -2  -7   34.68    2.55
   0   2  -7   32.03    1.73
   0  -2   8   20.78    1.72
   0  -2   8   17.94    1.03
   0  -2   8   19.72    1.70
   0   2   8   19.04    0.94
   0  -2   8   19.91    1.80
   0   2   8   18.64    2.11
   0   2   8   18.12    2.05
   0  -2   8   20.71    2.85
   0   2  -8   20.09    1.48
   0   2  -8   19.51    1.28
   0   2  -8   19.40    1.38
   0  -2  -8   17.79    1.03
   0  -2  -8   20.24    1.35
   0  -2  -8   20.11    1.25
   0  -2   9    7.91    0.67
   0  -2   9    9.67    1.38
   0   2   9    9.67    1.06
   0   2   9   10.36    1.05
   0  -2   9    8.51    1.48
   0  -2  -9    8.09    0.68
   0   2  -9    8.29    0.60
   0   2  -9    8.21    1.16
   0  -2  -9    9.07    0.87
   0  -2  -9    9.17    0.95
   0   2  10   27.73    1.85
   0   2  10   28.25    1.80
   0  -2  10   28.35    3.67
   0  -2  10   29.64    3.42
   0   2 -10   28.86    2.09
   0   2  11   70.91    3.47
   0  -2  11   71.55    3.86
   0   2  11   69.02    3.29
   0  -2  11   71.47    3.77
   0   2 -11   65.28    3.69
   0   2  12   16.51    2.28
   0  -2  12   17.60    1.86
   0   2  12   16.50    1.58
   0  -2  12   17.66    1.84
   0   2 -12   16.98    1.88
   0  -2  13    0.04    0.76
   0  -2  13    0.06    0.45
   0   2  13   -0.07    0.37
   0   2  13    0.19    0.36
   0   2 -13   -0.05    0.47
   0  -2  14    3.48    1.64
   0   2  14    0.55    1.23
   0  -2  14    3.15    1.60
   0   2  14    1.06    1.18
   0   2 -14    3.38    1.04
   0  -2  15    2.02    0.91
   0  -2  15    1.74    0.90
   0   2 -15    1.81    0.65
   0  -2  16    2.80    0.94
   0  -2  16    2.32    0.92
   0   2 -16    2.95    1.19
   0  -2  17   19.91    1.68
   0  -2  17   21.88    1.71
   0   2 -17   19.03    1.43
   0  -2  18    0.26    0.48
   0  -2  18    0.16    0.48
   0   2 -18    1.04    0.62
   0  -2  19   24.12    1.50
   0  -2  19   24.80    1.48
   0   2 -19   24.51    1.89
   0   3   0    0.11    0.26
   0  -3   0   -0.06    0.39
   0  -3   0   -0.02    0.40
   0   3   0    0.12    0.43
   0   3   0    0.00    0.27
   0   3   0    0.09    0.41
   0   3   1  288.06   13.94
   0  -3   1  266.87   11.13
   0  -3   1  271.64   11.48
   0   3   1  292.31   12.37
   0   3   1  294.61   12.66
   0   3   1  287.41   12.07
   0   3  -1  283.23   12.11
   0   3  -1  300.02   14.60
   0  -3  -1  278.87   11.70
   0   3  -1  284.09   12.34
   0  -3  -1  286.37   12.05
   0  -3  -1  273.80   11.42
   0  -3  -1  267.57   10.56
   0   3  -1  281.45   11.91
   0   3   2  153.67    6.52
   0  -3   2  147.12    5.67
   0  -3   2  146.60    5.53
   0   3   2  140.65    6.22
   0   3   2  156.64    6.01
   0   3  -2  149.73    6.03
   0   3  -2  155.15    6.92
   0  -3  -2  156.84    6.59
   0  -3  -2  153.29    6.35
   0  -3  -2  147.24    5.56
   0  -3  -2  148.60    5.71
   0   3  -2  156.56    8.27
   0   3  -2  141.26    5.45
   0   3   3   11.38    0.79
   0   3   3   10.78    1.35
   0   3   3   11.02    1.53
   0   3   3   10.97    1.26
   0  -3   3   11.11    1.05
   0   3  -3   10.89    1.01
   0  -3  -3   11.56    1.05
   0   3  -3   10.21    0.77
   0   3  -3   10.87    1.46
   0  -3  -3   11.34    1.19
   0   3  -3   11.69    1.51
   0  -3  -3   12.26    1.26
   0   3   4   40.72    2.36
   0   3   4   40.32    1.67
   0  -3   4   41.78    1.60
   0   3   4   42.64    3.54
   0   3   4   42.84    2.74
   0   3  -4   34.60    1.34
   0   3  -4   42.37    2.71
   0   3  -4   46.80    2.83
   0  -3  -4   41.31    1.95
   0   3  -4   42.15    4.16
   0   3  -4   40.38    1.66
   0   3  -4   35.71    1.62
   0   3   5    4.89    0.72
   0  -3   5    4.37    0.57
   0   3   5    4.22    0.63
   0   3   5    4.22    0.93
   0   3   5    3.88    1.65
   0  -3  -5    4.46    0.56
   0   3  -5    5.06    0.74
   0   3  -5    3.70    0.64
   0   3  -5    3.46    0.35
   0   3  -5    3.73    2.00
   0   3  -5    3.85    1.29
   0   3  -5    3.18    0.55
   0  -3   6   11.40    1.60
   0   3   6   11.65    1.31
   0   3   6   11.14    1.47
   0  -3   6   10.69    1.54
   0   3   6   10.87    1.24
   0   3  -6   10.05    1.01
   0   3  -6    9.26    0.65
   0   3   7   65.63    2.96
   0  -3   7   73.00    5.54
   0   3   7   74.06    3.63
   0   3   7   76.38    3.82
   0  -3   7   75.49    4.00
   0   3  -7   77.29    3.40
   0   3  -7   64.66    3.15
   0  -3   8  236.96   12.52
   0   3   8  231.40   11.65
   0  -3   8  231.57   10.64
   0   3   8  225.46    9.42
   0   3   8  224.58    9.83
   0   3  -8  231.27    9.60
   0   3  -8  204.10    8.64
   0   3   9   18.78    2.58
   0  -3   9   17.79    2.44
   0   3   9   15.45    1.55
   0   3   9   17.67    2.37
   0  -3   9   17.88    2.20
   0   3  -9   17.21    1.16
   0   3  -9   16.37    1.52
   0   3  10   24.81    1.95
   0  -3  10   25.98    2.66
   0   3  10   23.28    1.80
   0  -3  10   26.85    4.92
   0   3  10   22.90    1.76
   0   3 -10   21.56    1.82
   0   3 -10   23.00    1.45
   0  -3  11    0.14    1.01
   0   3  11    0.32    0.65
   0  -3  11   -0.17    0.70
   0   3  11    0.22    0.71
   0   3 -11    0.07    0.29
   0  -3  12    4.33    1.19
   0   3  12    3.27    0.85
   0   3  12    3.17    1.45
   0  -3  12    3.82    1.26
   0   3 -12    4.02    0.70
   0  -3  13    0.74    0.65
   0  -3  13   -0.03    0.69
   0   3 -13    0.26    0.40
   0  -3  14    1.03    1.27
   0  -3  14    1.00    1.24
   0   3 -14    0.90    0.51
   0  -3  15    2.16    1.39
   0  -3  15    2.08    1.37
   0   3 -15    1.47    0.80
   0  -3  16    0.13    0.91
   0  -3  16    0.30    0.88
   0   3 -16    0.42    0.55
   0  -3  17    0.19    0.22
   0  -3  17   -0.00    0.23
   0   3 -17   -0.25    0.26
   0   4   0    2.12    0.74
   0   4   0    2.46    0.74
   0   4   0    2.71    1.07
   0   4   0    2.81    1.15
   0   4   1  119.13    6.44
   0   4   1  117.52    6.08
   0   4   1  125.58    6.26
   0   4   1  119.18    5.93
   0   4  -1  116.37    6.05
   0   4  -1  114.92    7.57
   0   4  -1  111.29    6.11
   0   4  -1  116.58    6.20
   0   4   2   71.81    3.32
   0   4   2   76.49    4.09
   0   4   2   69.37    4.49
   0   4   2   78.01    4.42
   0   4  -2   71.61    5.85
   0   4  -2   74.43    3.66
   0   4  -2   71.54    6.10
   0   4  -2   72.85    3.39
   0   4   3    4.11    0.68
   0   4   3    4.68    1.11
   0   4   3    4.33    1.43
   0   4   3    5.29    1.19
   0   4  -3    4.25    0.94
   0   4  -3    3.01    1.37
   0   4  -3    3.33    1.44
   0   4  -3    3.39    0.72
   0   4   4   19.77    1.86
   0   4   4   15.73    1.48
   0   4   4   18.07    2.67
   0   4   4   17.83    2.39
   0   4  -4   17.61    2.30
   0   4  -4   17.90    2.15
   0   4  -4   18.71    2.41
   0   4  -4   16.82    1.56
   0   4   5    0.52    0.55
   0   4   5    0.19    0.58
   0  -4   5    0.29    1.28
   0  -4   5   -0.10    0.81
   0   4   5    0.42    1.03
   0   4  -5    0.74    0.89
   0   4   6  144.83    6.77
   0  -4   6  140.49    7.28
   0   4   6  140.30    6.49
   0   4   6  150.56    7.22
   0  -4   6  143.99    7.18
   0   4  -6  143.38    6.61
   0  -4   7  296.57   13.84
   0  -4   7  285.64   13.71
   0   4   7  287.92   13.37
   0   4   7  275.46   12.62
   0   4   7  285.41   12.75
   0   4  -7  275.00   13.50
   0   4   8  176.13    9.28
   0  -4   8  174.48    8.93
   0   4   8  156.38    8.29
   0   4   8  173.49    8.62
   0  -4   8  168.44   11.81
   0   4  -8  158.20    8.14
   0  -4   9   51.04    3.94
   0   4   9   47.80    3.68
   0   4   9   48.10    3.12
   0  -4   9   50.49    4.49
   0   4   9   43.24    3.33
   0   4  -9   45.13    3.15
   0  -4  10    1.17    1.06
   0   4  10    0.99    0.48
   0  -4  10    0.76    0.96
   0   4 -10    0.53    0.69
   0  -4  11    0.69    1.15
   0  -4  11    0.77    0.75
   0   4  11    0.43    0.51
   0   4 -11    0.32    0.32
   0  -4  12    3.59    0.93
   0  -4  12    4.45    0.93
   0   4 -12    0.47    0.55
   0  -4  13   50.79    2.93
   0  -4  13   54.81    2.91
   0  -4  14    8.21    1.18
   0  -4  14    8.38    1.21
   0   5   0   -0.22    0.35
   0   5   0   -0.43    0.47
   0   5   0    0.21    0.35
   0   5   0   -0.04    0.51
   0   5   1    0.55    0.74
   0   5   1    1.61    0.87
   0   5   1    0.37    1.05
   0   5   1    0.94    1.22
   0  -5   1    0.50    0.69
   0  -5   1    0.31    0.73
   0   5  -1    1.04    0.75
   0   5  -1    0.67    0.80
   0   5   2   35.11    2.32
   0  -5   2   36.19    2.37
   0   5   2   35.66    3.50
   0   5   2   33.20    2.07
   0   5   2   33.20    2.41
   0  -5   2   33.33    2.48
   0   5  -2   35.34    2.55
   0   5  -2   31.81    1.93
   0   5   3   11.42    2.02
   0  -5   3   10.70    1.46
   0  -5   3   10.95    1.42
   0   5   3   11.75    1.34
   0   5   3   10.06    1.27
   0   5   3   12.43    1.25
   0   5  -3   11.43    1.17
   0   5  -3    9.36    1.27
   0   5   4    2.33    0.72
   0  -5   4    2.17    0.87
   0   5   4    1.60    0.76
   0  -5   4    2.07    0.95
   0   5   4    2.08    0.71
   0   5  -4    2.16    0.69
   0  -5   5    0.36    0.64
   0   5   5    0.42    0.75
   0   5   5    0.11    0.79
   0  -5   5    0.16    0.75
   0   5   5    0.35    0.43
   0   5  -5    0.56    0.77
   0   5   6    4.18    0.72
   0   5   6    4.97    0.87
   0   5   6    5.56    1.20
   0  -5   6    5.27    2.22
   0  -5   6    5.27    1.60
   0   5  -6    6.00    0.88
   0   5   7    9.12    0.83
   0  -5   7   11.07    1.61
   0   5   7    9.18    0.89
   0   5   7   12.49    1.67
   0  -5   7   11.89    3.21
   0   5  -7   12.47    1.61
   0   5   8    0.80    0.78
   0  -5   8    1.09    0.79
   0  -5   8    0.79    0.72
   0   5  -8    0.57    0.73
   0  -5   9   15.17    1.41
   0  -5   9   15.34    1.56
   0   5   9   14.01    1.06
   0   5  -9   14.24    1.56
   0  -5  10    0.01    0.93
   0  -5  10    0.05    0.99
   0   5 -10    0.79    0.23
  -1   0  20    0.07    0.26
  -1   0  20    0.01    0.28
   1   0 -19    7.76    0.88
  -1   0  19   14.37    1.89
  -1   0  19   13.96    1.81
   1   0 -18   -0.16    0.35
  -1   0  18   -0.21    0.81
  -1   0  18    0.01    0.73
   1   0 -17   30.93    1.71
  -1   0  17   39.48    2.45
  -1   0  17   42.25    2.66
   1   0 -16    0.19    0.45
  -1   0  16    0.13    0.89
  -1   0  16    0.10    0.87
   1   0 -15   23.48    1.41
  -1   0  15   26.80    2.09
  -1   0  15   27.53    2.16
   1   0 -14    0.00    0.21
  -1   0  14    0.18    0.43
  -1   0  14    0.06    0.44
   1   0 -13   14.60    1.39
  -1   0  13   14.53    1.53
  -1   0  13   12.71    1.48
   1   0 -12   -0.08    0.22
  -1   0  12    0.18    0.25
  -1   0  12   -0.21    0.44
   1   0 -11  522.81   22.73
  -1   0  11  512.59   22.75
  -1   0  11  541.04   24.41
  -1   0  11  493.03   21.85
  -1   0  11  533.33   24.31
   1   0 -10    0.08    0.15
  -1   0  10   -0.02    0.28
  -1   0  10   -0.04    0.29
  -1   0  10   -0.12    0.30
  -1   0  10   -0.08    0.49
   1   0  -9  113.65    5.77
   1   0  -9  110.34    4.60
   1   0  -9  106.61    3.80
  -1   0   9  112.72    4.55
  -1   0   9  104.19    5.46
   1   0  -8    0.09    0.59
   1   0  -8   -0.01    0.25
   1   0  -8    0.09    0.54
  -1   0   8    0.04    0.31
  -1   0   8   -0.01    0.31
   1   0  -7   14.31    0.72
   1   0  -7   15.56    2.08
   1   0  -7   14.83    1.88
  -1   0   7   15.40    1.23
  -1   0   7   15.29    1.19
   1   0  -6    0.04    0.29
   1   0  -6   -0.00    0.55
   1   0  -6    0.16    0.25
  -1   0   6    0.06    0.30
  -1   0   6   -0.03    0.28
   1   0  -5  298.74   11.02
   1   0  -5  304.01   11.03
   1   0  -5  298.37   10.93
  -1   0   5  285.90   11.68
  -1   0   5  277.08   10.22
   1   0  -4    0.04    0.40
   1   0  -4    0.16    0.31
   1   0  -4    0.00    0.09
   1   0  -4    0.03    0.42
  -1   0   4   -0.00    0.38
  -1   0   4    0.13    0.33
  -1   0   4   -0.04    0.03
  -1   0   4    0.02    0.39
   1   0  -3 2656.97  150.39
   1   0  -3 3070.64  166.64
   1   0  -3 2772.23  154.71
   1   0  -3 2842.91  158.91
  -1   0   3 2907.54  162.61
  -1   0   3 2652.86  150.00
  -1   0   3 2712.44  153.66
  -1   0   3 2847.68  154.73
   1   0  -2    0.00    0.13
   1   0  -2    0.00    0.08
   1   0  -2    0.10    0.11
   1   0  -2    0.04    0.14
  -1   0   2   -0.00    0.12
  -1   0   2    0.00    0.08
  -1   0   2   -0.00    0.13
  -1   0   2   -0.02    0.12
   1   0  -1 2581.24  138.98
   1   0  -1 2682.48  145.15
   1   0  -1 3108.97  167.13
   1   0  -1 2621.07  141.14
   1   0  -1 3128.41  168.26
  -1   0   1 2875.57  154.80
  -1   0   1 2840.45  153.05
  -1   0   1 2651.24  143.72
  -1   0   1 2595.44  139.69
  -1   0   1 2574.48  138.60
   1   0   0    0.09    0.04
   1   0   0    0.00    0.09
   1   0   0   -0.01    0.09
  -1   0   0   -0.00    0.08
  -1   0   0    0.00    0.05
  -1   0   0    0.13    0.04
  -1   0   0    0.00    0.04
  -1   0   0   -0.00    0.02
   1   0   1   17.47    0.55
   1   0   1   20.46    0.49
   1   0   1   19.43    0.60
   1   0   1   19.39    0.63
   1   0   1   19.22    0.59
   1   0   1   20.98    0.60
   1   0   1   19.21    0.45
  -1   0  -1   18.91    0.44
  -1   0  -1   19.75    0.49
  -1   0  -1   19.75    0.48
   1   0   2    0.00    0.10
   1   0   2    0.06    0.09
   1   0   2    0.03    0.13
   1   0   2    0.00    0.12
  -1   0  -2    0.05    0.09
  -1   0  -2   -0.04    0.13
  -1   0  -2   -0.01    0.10
  -1   0  -2   -0.01    0.12
   1   0   3   67.36    2.12
   1   0   3   64.28    2.38
   1   0   3   64.57    1.65
   1   0   3   62.64    2.39
  -1   0  -3   64.59    2.46
  -1   0  -3   59.96    1.85
  -1   0  -3   64.34    2.38
   1   0   4    0.02    0.19
   1   0   4   -0.05    0.19
   1   0   4    0.01    0.09
   1   0   4   -0.02    0.20
  -1   0  -4   -0.05    0.21
  -1   0  -4    0.01    0.19
  -1   0  -4   -0.00    0.05
   1   0   5  814.58   32.22
   1   0   5  788.84   32.92
   1   0   5  779.27   32.57
  -1   0  -5  845.35   35.51
  -1   0  -5  807.10   31.96
  -1   0  -5  811.72   35.13
   1   0   6    0.07    0.05
   1   0   6    0.05    0.17
   1   0   6   -0.03    0.17
  -1   0  -6   -0.01    0.11
  -1   0  -6    0.03    0.21
  -1   0  -6   -0.06    0.19
  -1   0  -6   -0.03    0.03
   1   0   7  440.72   17.78
   1   0   7  440.02   18.22
   1   0   7  429.55   17.45
   1   0   7  415.17   16.28
   1   0   7  381.62   12.56
  -1   0  -7  431.18   16.84
  -1   0  -7  392.59   13.05
   1   0   8    0.01    0.33
   1   0   8   -0.18    0.21
   1   0   8    0.15    0.20
   1   0   8    0.09    0.33
  -1   0  -8   -0.01    0.12
   1   0   9  181.88    7.01
   1   0   9  177.01    6.64
   1   0   9  187.21    6.99
   1   0   9  195.33    7.37
  -1   0  -9  173.58    6.77
   1   0  10    0.11    0.23
   1   0  10    0.01    0.21
   1   0  10   -0.16    0.21
   1   0  10   -0.12    0.24
  -1   0 -10    0.04    0.15
   1   0  11    0.53    0.49
   1   0  11    0.99    0.48
   1   0  11    0.92    0.46
   1   0  11    0.75    0.47
  -1   0 -11    1.03    0.48
   1   0  12   -0.08    0.45
   1   0  12   -0.10    0.28
  -1   0 -12    0.20    0.28
   1   0  13    2.91    1.12
   1   0  13    2.28    1.13
  -1   0 -13    2.08    0.41
   1   0  14    0.13    0.41
   1   0  14   -0.10    0.38
  -1   0 -14    0.36    0.39
   1   0  15    0.13    0.72
   1   0  15    0.17    0.69
  -1   0 -15    0.25    0.29
   1   0  16   -0.00    0.29
   1   0  16    0.02    0.31
  -1   0 -16   -0.08    0.30
   1   1 -20    2.52    0.43
  -1  -1  20    0.92    0.61
  -1  -1  20    2.75    0.60
   1   1 -19    0.02    0.17
  -1  -1  19   -0.01    0.27
  -1   1  19    0.03    0.33
  -1  -1  19    0.17    0.27
  -1   1  19   -0.35    0.34
   1   1 -18   52.23    2.64
  -1  -1  18   58.85    3.19
  -1   1  18   47.63    2.72
  -1   1  18   50.03    2.81
  -1  -1  18   58.82    4.30
   1   1 -17   16.69    1.82
  -1  -1  17   17.47    1.77
  -1   1  17   16.20    1.59
  -1   1  17   14.91    1.55
  -1  -1  17   17.75    1.76
   1   1 -16   27.19    1.74
  -1  -1  16   31.02    2.28
  -1  -1  16   30.91    2.33
  -1   1  16   29.79    2.17
  -1   1  16   28.94    2.13
   1   1 -15   32.46    2.08
  -1  -1  15   34.95    2.56
  -1  -1  15   33.82    2.49
  -1   1  15   32.29    2.35
  -1   1  15   31.89    2.28
   1   1 -14   10.37    1.59
  -1   1  14   10.36    1.43
  -1  -1  14   10.62    1.54
  -1   1  14   11.29    1.40
  -1  -1  14   10.39    1.45
   1   1 -13   16.26    1.71
  -1  -1  13   16.03    1.60
  -1  -1  13   16.65    1.67
  -1   1  13   16.97    1.66
  -1   1  13   16.56    1.59
   1   1 -12   97.31    4.66
  -1  -1  12  105.47    4.80
  -1  -1  12  104.71    4.67
  -1   1  12  104.41    5.94
  -1   1  12  102.21    5.64
   1  -1 -11   29.62    2.59
   1  -1 -11   24.91    1.21
   1  -1 -11   30.08    1.77
   1   1 -11   27.75    1.91
  -1  -1  11   29.05    1.92
  -1  -1  11   28.40    1.90
  -1   1  11   29.18    1.83
  -1   1  11   30.23    1.95
   1   1 -10   11.93    1.22
   1  -1 -10   10.34    0.68
   1  -1 -10   11.62    1.15
   1  -1 -10   12.67    1.78
   1   1 -10   11.91    0.81
  -1   1  10   10.93    1.95
  -1  -1  10   11.44    1.99
  -1  -1  10   11.93    2.04
  -1  -1  10   11.76    1.38
  -1  -1  10   11.05    1.29
  -1   1  10   11.10    1.79
   1   1  -9    2.79    0.32
   1   1  -9    2.85    0.44
   1   1  -9    2.91    0.48
   1  -1  -9    2.91    0.66
   1  -1  -9    2.49    0.24
   1  -1  -9    2.75    0.25
   1  -1  -9    2.92    0.71
  -1  -1   9    3.09    0.82
  -1  -1   9    2.68    0.16
  -1   1   9    2.92    0.78
  -1  -1   9    3.13    0.80
  -1  -1   9    3.13    1.39
  -1   1   9    2.82    0.72
  -1  -1   9    3.22    0.78
  -1   1   9    2.22    0.21
   1   1  -8   25.14    1.23
   1  -1  -8   25.22    0.92
   1  -1  -8   26.07    1.62
   1  -1  -8   25.38    1.53
   1  -1  -8   23.63    0.85
   1   1  -8   25.92    1.04
   1   1  -8   24.75    1.15
  -1  -1   8   27.58    1.87
  -1   1   8   24.91    1.66
  -1  -1   8   25.22    1.89
  -1  -1   8   25.73    1.83
  -1   1   8   26.88    0.88
  -1  -1   8   26.24    1.79
  -1  -1   8   27.36    0.99
  -1   1   8   25.91    1.76
   1  -1  -7    4.10    0.85
   1   1  -7    3.65    0.51
   1  -1  -7    4.86    0.81
   1   1  -7    3.88    0.51
   1  -1  -7    3.46    0.41
   1  -1  -7    3.84    0.41
   1   1  -7    3.27    0.82
  -1  -1   7    3.68    1.54
  -1  -1   7    3.96    0.29
  -1  -1   7    3.97    0.98
  -1   1   7    4.02    0.34
  -1  -1   7    2.45    1.65
  -1  -1   7    4.45    1.01
  -1   1   7    4.11    1.43
  -1   1   7    3.59    1.49
   1  -1  -6  396.41   14.41
   1  -1  -6  396.92   15.26
   1   1  -6  369.83   13.69
   1  -1  -6  396.35   16.27
   1  -1  -6  411.27   14.82
   1   1  -6  397.95   15.69
   1   1  -6  385.46   15.22
  -1  -1   6  374.22   16.28
  -1  -1   6  387.92   15.21
  -1  -1   6  355.62   16.11
  -1   1   6  395.07   14.82
  -1  -1   6  415.80   14.96
  -1   1   6  380.21   14.98
  -1  -1   6  403.85   16.16
  -1   1   6  386.13   15.25
   1   1  -5  215.54    7.88
   1   1  -5  214.04    7.22
   1  -1  -5  222.22    7.68
   1  -1  -5  224.10    6.51
   1  -1  -5  221.29    7.15
   1   1  -5  206.57    7.24
   1   1  -5  243.26    7.33
   1  -1  -5  224.57    8.07
   1  -1  -5  221.95    7.89
  -1   1   5  229.32    6.86
  -1  -1   5  226.50    7.47
  -1   1   5  214.68    7.97
  -1   1   5  225.98    7.97
  -1  -1   5  214.64    7.94
  -1   1   5  209.44    7.84
  -1  -1   5  226.36    8.49
  -1   1   5  231.57    7.43
  -1  -1   5  213.48    9.23
  -1  -1   5  222.45    6.47
  -1  -1   5  215.03    8.31
   1   1  -4   26.91    0.91
   1   1  -4   26.48    1.00
   1  -1  -4   26.25    1.46
   1  -1  -4   26.65    1.43
   1  -1  -4   25.29    0.66
   1   1  -4   27.95    1.40
   1  -1  -4   26.86    0.71
   1   1  -4   27.85    1.03
   1  -1  -4   27.27    1.30
  -1  -1   4   25.14    1.65
  -1   1   4   26.24    1.37
  -1  -1   4   25.29    0.66
  -1  -1   4   26.76    1.64
  -1   1   4   27.95    0.92
  -1   1   4   24.91    2.33
  -1   1   4   28.19    0.87
  -1   1   4   24.51    2.34
  -1  -1   4   26.26    1.63
  -1  -1   4   26.43    2.39
  -1  -1   4   27.34    0.99
   1   1  -3  158.38    6.02
   1   1  -3  154.00    4.65
   1  -1  -3  157.17    7.07
   1  -1  -3  158.34    5.18
   1  -1  -3  158.19    7.20
   1   1  -3  160.36    5.31
   1   1  -3  151.78    7.55
   1  -1  -3  153.44    4.78
   1   1  -3  152.06    4.91
   1  -1  -3  170.50    4.97
   1   1  -3  157.27    5.55
  -1   1   3  148.86    7.19
  -1  -1   3  155.44    7.32
  -1  -1   3  158.03    6.07
  -1   1   3  142.13    4.86
  -1   1   3  168.45    5.43
  -1   1   3  150.81    5.76
  -1  -1   3  167.10    5.47
  -1   1   3  166.00    4.86
  -1  -1   3  154.44    4.77
   1   1  -2  355.20   13.04
   1   1  -2  336.02   12.50
   1   1  -2  345.67   13.58
   1   1  -2  358.85   13.02
   1  -1  -2  382.63   12.84
   1  -1  -2  354.88   16.05
   1  -1  -2  344.54   11.96
   1  -1  -2  312.88   14.35
   1   1  -2  379.98   13.76
   1  -1  -2  380.28   13.84
   1   1  -2  353.33   15.60
  -1  -1   2  345.34   11.97
  -1   1   2  324.28   12.08
  -1  -1   2  335.47   13.09
  -1  -1   2  323.51   14.66
  -1   1   2  350.95   13.83
  -1   1   2  350.04   13.90
  -1   1   2  344.86   12.16
  -1   1   2  371.55   12.53
  -1  -1   2  387.28   15.26
   1   1  -1  142.88    4.81
   1   1  -1  160.75    5.09
   1  -1  -1  154.83    5.81
   1  -1  -1  156.59    5.45
   1  -1  -1  157.06    4.90
   1   1  -1  146.49    5.84
   1  -1  -1  147.24    6.03
   1  -1  -1  146.62    6.16
   1   1  -1  161.20    4.73
   1   1  -1  157.22    6.34
   1   1  -1  143.03    5.63
  -1  -1   1  154.63    5.05
  -1   1   1  144.72    4.87
  -1   1   1  140.36    8.23
  -1   1   1  165.20    5.08
  -1   1   1  145.63    6.12
  -1  -1   1  154.18    5.39
  -1   1   1  149.45    5.25
   1   1   0   15.09    0.54
   1   1   0   14.71    0.99
   1  -1   0   14.48    0.96
   1   1   0   14.64    0.52
   1  -1   0   14.34    0.95
   1  -1   0   14.49    1.71
   1  -1   0   14.24    3.09
   1   1   0   13.80    1.41
   1   1   0   14.08    0.96
   1   1   0   14.21    2.17
  -1  -1   0   14.02    0.94
  -1  -1   0   12.42    1.91
  -1   1   0   14.39    1.76
  -1   1   0   14.57    0.98
  -1   1   0   15.77    0.65
  -1   1   0   14.13    1.65
  -1  -1   0   13.48    1.87
  -1  -1   0   14.55    0.95
  -1   1   0   14.54    1.54
   1   1   1    5.83    0.64
   1  -1   1    5.48    1.21
   1   1   1    5.91    0.90
   1  -1   1    6.94    1.27
   1   1   1    6.04    0.90
   1  -1   1    6.46    1.28
   1   1   1    5.73    1.17
   1  -1   1    5.46    0.53
  -1  -1  -1    5.34    0.52
  -1  -1  -1    5.75    1.34
  -1   1  -1    4.94    1.18
  -1  -1  -1    6.51    1.24
  -1   1  -1    6.57    1.25
  -1   1  -1    4.20    0.58
  -1  -1  -1    6.04    1.42
  -1   1  -1    6.10    0.83
  -1   1  -1    5.61    1.22
   1   1   2  208.18    8.42
   1   1   2  214.88    6.94
   1  -1   2  205.89    6.92
   1  -1   2  205.40    6.56
   1  -1   2  218.93    7.34
   1  -1   2  210.38    8.11
   1  -1   2  207.93    8.17
   1   1   2  199.33    8.18
   1   1   2  210.39    7.16
  -1   1  -2  208.59    7.95
  -1  -1  -2  221.19    7.42
  -1   1  -2  200.33    6.86
  -1  -1  -2  208.44    7.17
  -1   1  -2  196.70    7.71
  -1   1  -2  214.44    7.64
  -1   1  -2  211.05    6.79
  -1  -1  -2  201.30    7.74
  -1  -1  -2  195.63    7.36
   1   1   3 1414.97   66.20
   1  -1   3 1329.67   64.66
   1  -1   3 1495.05   70.31
   1  -1   3 1355.75   65.88
   1  -1   3 1398.35   67.09
   1   1   3 1360.89   64.72
   1   1   3 1309.80   62.31
   1   1   3 1384.92   65.96
   1  -1   3 1448.90   69.28
  -1  -1  -3 1348.92   64.16
  -1   1  -3 1497.01   69.76
  -1  -1  -3 1471.18   69.45
  -1   1  -3 1480.81   71.24
  -1   1  -3 1443.29   69.01
  -1   1  -3 1467.11   70.65
  -1  -1  -3 1323.67   61.80
  -1  -1  -3 1383.90   61.70
  -1  -1  -3 1412.81   67.07
  -1  -1  -3 1406.12   62.76
  -1   1  -3 1403.39   67.46
   1   1   4 1270.83   58.72
   1   1   4 1280.70   57.71
   1  -1   4 1277.56   60.32
   1  -1   4 1241.07   57.52
   1  -1   4 1214.12   54.70
   1  -1   4 1197.36   56.29
   1  -1   4 1219.15   59.42
  -1  -1  -4 1286.49   59.59
  -1  -1  -4 1202.00   54.49
  -1  -1  -4 1221.07   56.71
  -1  -1  -4 1172.51   54.35
  -1   1  -4 1216.53   57.65
  -1   1  -4 1186.47   55.40
  -1   1  -4 1186.74   56.21
  -1   1  -4 1240.44   55.94
  -1   1  -4 1231.96   58.36
  -1  -1  -4 1222.53   54.42
  -1  -1  -4 1267.14   56.23
   1   1   5  692.36   28.66
   1   1   5  708.50   28.93
   1   1   5  669.47   27.77
   1  -1   5  652.52   25.47
   1  -1   5  725.38   30.72
   1  -1   5  685.00   28.76
   1  -1   5  666.09   28.11
   1  -1   5  680.37   29.24
   1  -1   5  708.43   28.53
   1  -1   5  715.77   30.67
   1   1   5  689.48   27.02
  -1  -1  -5  654.86   25.42
  -1  -1  -5  682.59   26.88
  -1  -1  -5  697.81   27.99
  -1  -1  -5  693.68   28.02
  -1   1  -5  694.58   27.30
  -1   1  -5  682.26   27.92
  -1   1  -5  709.06   29.54
  -1  -1  -5  709.90   28.74
   1   1   6   21.74    0.83
   1   1   6   20.89    1.18
   1  -1   6   21.13    0.74
   1  -1   6   21.84    1.50
   1  -1   6   21.11    1.50
   1  -1   6   20.15    0.53
   1   1   6   21.15    1.23
   1  -1   6   22.77    2.26
   1  -1   6   22.41    2.44
  -1  -1  -6   21.89    1.71
  -1   1  -6   21.20    1.03
  -1  -1  -6   20.85    0.56
  -1  -1  -6   20.15    0.72
  -1   1  -6   22.10    1.02
  -1   1  -6   21.39    1.08
  -1  -1  -6   21.58    1.56
  -1  -1  -6   20.27    0.70
   1   1   7    9.64    1.42
   1   1   7   10.03    0.48
   1   1   7   10.24    0.87
   1  -1   7    9.74    0.40
   1  -1   7   10.69    1.93
   1  -1   7   10.30    1.80
   1  -1   7   10.10    1.12
   1  -1   7   11.53    1.18
  -1   1  -7   10.80    0.72
  -1  -1  -7    9.77    0.79
  -1   1  -7    9.49    0.71
  -1  -1  -7   10.74    0.83
  -1  -1  -7    9.58    0.51
  -1   1  -7   10.25    0.69
  -1  -1  -7    9.42    0.39
   1   1   8   10.17    0.45
   1   1   8    8.88    0.80
   1  -1   8   11.09    1.12
   1   1   8    7.79    0.75
   1  -1   8   12.29    1.70
   1  -1   8   10.39    1.04
   1  -1   8   10.63    1.75
   1  -1   8    9.98    0.51
  -1  -1  -8   10.70    0.82
  -1  -1  -8    9.46    0.40
  -1   1  -8   10.62    1.06
  -1   1  -8   10.15    0.61
  -1   1  -8   11.47    1.11
  -1  -1  -8   10.06    0.76
  -1  -1  -8    9.53    0.37
   1   1   9   22.22    1.30
   1  -1   9   25.34    1.59
   1  -1   9   28.40    2.36
   1  -1   9   26.88    2.41
   1   1   9   22.43    1.25
   1  -1   9   25.76    1.70
  -1  -1  -9   26.78    1.29
  -1  -1  -9   22.04    0.80
  -1   1  -9   27.89    1.31
  -1  -1  -9   25.63    1.28
  -1   1  -9   23.80    1.21
   1   1  10  443.84   19.34
   1  -1  10  454.60   18.88
   1  -1  10  425.05   18.09
   1  -1  10  446.18   20.64
   1  -1  10  426.39   17.81
   1   1  10  422.21   18.45
  -1  -1 -10  432.62   17.58
  -1  -1 -10  422.79   17.29
  -1   1 -10  404.56   17.18
   1   1  11   36.51    1.87
   1  -1  11   34.85    1.95
   1  -1  11   37.75    2.07
   1   1  11   36.61    1.93
  -1  -1 -11   38.69    2.65
  -1  -1 -11   35.82    2.36
  -1   1 -11   34.38    2.21
   1   1  12    7.56    0.90
   1  -1  12    8.52    1.69
   1  -1  12    8.69    1.82
   1   1  12    8.45    0.97
  -1   1 -12    8.20    1.28
   1  -1  13  166.84    7.10
   1  -1  13  176.69    7.47
   1   1  13  165.90    7.93
   1   1  13  153.98    7.51
  -1   1 -13  160.83    6.93
   1  -1  14    2.11    0.73
   1   1  14    1.08    1.04
   1  -1  14    2.16    0.76
   1   1  14    1.12    1.01
  -1   1 -14    2.12    0.94
   1  -1  15   23.74    2.57
   1  -1  15   23.67    2.61
  -1   1 -15   22.68    1.51
   1  -1  16    0.00    0.99
   1  -1  16    0.58    0.91
  -1   1 -16    1.09    0.72
   1  -1  17    0.84    0.92
   1  -1  17   -0.00    0.59
  -1   1 -17    1.61    0.44
   1  -1  18    0.11    0.49
   1  -1  18    0.06    0.48
  -1   1 -18    0.04    0.24
   1  -1  19   12.41    1.33
  -1   1 -19   14.28    0.95
   1   2 -19    6.77    0.76
  -1  -2  19    6.96    0.95
  -1  -2  19    7.23    0.98
   1   2 -18   66.29    3.13
  -1  -2  18   77.20    4.94
  -1  -2  18   73.46    4.86
   1   2 -17   10.49    1.54
  -1  -2  17   11.64    2.20
  -1  -2  17   11.80    2.21
  -1   2  17    7.22    1.60
  -1   2  17    7.70    1.71
   1   2 -16   14.50    1.81
  -1   2  16   13.11    2.13
  -1  -2  16   15.15    1.68
  -1  -2  16   16.14    1.72
  -1   2  16   11.79    2.08
   1   2 -15    1.57    0.67
  -1  -2  15    1.65    0.94
  -1  -2  15    2.30    0.91
  -1   2  15    1.30    1.21
  -1   2  15    1.14    0.79
   1   2 -14    0.12    0.36
  -1  -2  14    0.24    0.56
  -1  -2  14    0.10    0.88
  -1   2  14   -0.11    0.77
  -1   2  14   -0.02    0.80
   1   2 -13   17.65    1.36
  -1  -2  13   18.46    1.95
  -1  -2  13   19.31    1.91
  -1   2  13   18.32    1.75
  -1   2  13   18.63    1.81
   1   2 -12   31.68    1.82
  -1   2  12   34.89    3.37
  -1   2  12   34.87    3.49
  -1  -2  12   36.82    2.59
  -1  -2  12   36.51    2.65
   1   2 -11    6.18    0.80
  -1  -2  11    8.77    2.24
  -1   2  11    7.06    1.80
  -1  -2  11    7.27    2.04
  -1   2  11    6.94    1.14
   1   2 -10   31.75    1.60
   1   2 -10   30.36    1.26
  -1  -2  10   33.41    2.33
  -1   2  10   26.65    1.49
  -1  -2  10   31.96    2.38
  -1   2  10   30.42    1.99
  -1   2  10   30.84    2.04
   1  -2  -9  139.24    5.54
   1   2  -9  124.84    5.53
   1  -2  -9  137.91    5.55
   1   2  -9  127.07    5.00
   1  -2  -9  128.55    4.79
  -1  -2   9  135.29    5.92
  -1  -2   9  133.72    6.09
  -1   2   9  125.70    6.62
  -1   2   9  128.16    6.67
  -1  -2   9  123.53    4.64
  -1   2   9  125.46    4.64
   1   2  -8  164.07    6.56
   1   2  -8  163.01    6.06
   1  -2  -8  175.43    6.86
   1  -2  -8  166.66    6.17
   1  -2  -8  177.35    6.81
   1   2  -8  166.89    6.40
  -1  -2   8  171.76    6.06
  -1  -2   8  180.54    9.21
  -1  -2   8  175.51    8.91
  -1  -2   8  178.28    8.72
  -1  -2   8  165.18    8.28
  -1   2   8  168.56    7.00
  -1   2   8  148.60    5.64
  -1   2   8  164.60    6.91
   1   2  -7   16.95    0.94
   1   2  -7   16.99    0.86
   1  -2  -7   18.63    2.07
   1   2  -7   18.09    0.97
   1  -2  -7   17.75    0.84
   1  -2  -7   18.35    2.23
  -1  -2   7   16.48    1.55
  -1  -2   7   17.09    1.70
  -1   2   7   16.13    0.90
  -1  -2   7   16.94    1.51
  -1  -2   7   18.42    0.86
  -1  -2   7   16.60    1.56
  -1   2   7   16.75    2.24
  -1   2   7   16.78    1.50
   1   2  -6   74.24    2.53
   1  -2  -6   91.28    3.67
   1   2  -6   94.16    3.69
   1  -2  -6   89.50    2.75
   1   2  -6   94.27    3.21
   1   2  -6   96.65    3.48
   1  -2  -6   88.93    3.54
   1  -2  -6   93.97    3.66
  -1  -2   6   87.23    3.77
  -1  -2   6   87.87    3.95
  -1  -2   6   85.59    2.65
  -1   2   6   89.76    3.93
  -1  -2   6   90.53    5.32
  -1  -2   6   94.53    4.38
  -1  -2   6   92.42    3.58
  -1   2   6   89.26    3.87
  -1   2   6   74.43    2.52
  -1   2   6   81.75    3.10
   1   2  -5   84.02    2.93
   1  -2  -5   82.00    2.50
   1   2  -5   84.43    3.27
   1   2  -5   81.12    3.93
   1   2  -5   85.22    3.73
   1   2  -5   82.41    2.78
   1  -2  -5   78.92    3.27
   1   2  -5   81.79    3.84
   1  -2  -5   79.85    3.38
   1  -2  -5   85.25    3.03
  -1   2   5   81.57    3.69
  -1   2   5   84.66    4.90
  -1   2   5   86.10    2.97
  -1   2   5   83.54    3.70
  -1  -2   5   91.20    5.32
  -1  -2   5   80.00    2.44
  -1  -2   5   81.96    5.14
  -1  -2   5   81.78    2.92
   1   2  -4  143.67    6.07
   1   2  -4  135.79    4.80
   1  -2  -4  146.02    5.63
   1  -2  -4  145.43    7.03
   1   2  -4  123.44    4.57
   1   2  -4  140.45    5.14
   1   2  -4  142.05    5.93
   1  -2  -4  140.28    4.85
   1  -2  -4  141.84    5.04
   1   2  -4  128.64    4.37
  -1   2   4  132.65    4.47
  -1  -2   4  137.79    4.91
  -1   2   4  141.89    7.36
  -1   2   4  145.51    5.28
  -1  -2   4  133.87    4.64
  -1   2   4  139.74    5.79
   1   2  -3   53.30    1.68
   1   2  -3   57.32    2.89
   1  -2  -3   57.59    2.75
   1   2  -3   54.36    2.75
   1  -2  -3   55.96    2.16
   1  -2  -3   54.69    2.24
   1   2  -3   56.02    2.41
   1   2  -3   50.66    1.89
   1   2  -3   54.34    2.23
   1  -2  -3   57.27    2.83
  -1  -2   3   54.16    2.20
  -1   2   3   54.31    4.01
  -1  -2   3   57.30    2.23
  -1   2   3   55.28    2.25
  -1   2   3   52.69    2.81
  -1   2   3   56.71    2.42
   1  -2  -2    9.45    1.21
   1  -2  -2    9.79    0.63
   1   2  -2    8.62    0.52
   1   2  -2    9.95    1.90
   1  -2  -2    9.57    1.19
   1   2  -2    8.72    0.98
   1   2  -2    9.24    0.52
   1   2  -2   10.97    2.10
   1   2  -2    9.37    0.81
   1  -2  -2    9.70    0.75
  -1  -2   2    9.13    1.91
  -1   2   2    9.85    1.26
  -1  -2   2    8.95    0.63
  -1   2   2    9.36    1.32
  -1   2   2    9.22    1.01
  -1   2   2    8.82    0.31
  -1  -2   2   10.37    1.23
  -1  -2   2    9.45    1.14
  -1   2   2    9.49    0.82
   1  -2  -1  558.31   22.84
   1   2  -1  547.77   23.06
   1  -2  -1  544.09   24.55
   1  -2  -1  555.31   23.25
   1   2  -1  553.85   23.35
   1   2  -1  539.48   20.71
   1   2  -1  564.58   23.18
   1  -2  -1  557.67   25.18
   1   2  -1  543.58   22.82
  -1   2   1  565.10   26.00
  -1  -2   1  537.47   22.61
  -1  -2   1  557.28   22.77
  -1   2   1  540.93   22.84
  -1  -2   1  579.31   24.05
  -1   2   1  545.18   20.62
  -1   2   1  578.46   26.28
  -1   2   1  550.02   22.63
  -1  -2   1  565.98   23.65
   1   2   0    7.08    0.69
   1  -2   0    7.97    1.06
   1   2   0    7.39    0.25
   1  -2   0    8.06    1.07
   1   2   0    7.04    0.23
   1   2   0    7.31    0.72
   1  -2   0    7.93    1.12
   1  -2   0    7.50    1.16
   1   2   0    7.68    0.95
   1   2   0    7.12    1.05
  -1  -2   0    7.83    1.68
  -1   2   0    7.30    0.29
  -1   2   0    7.26    0.69
  -1  -2   0    7.30    0.68
  -1   2   0    7.74    1.21
  -1  -2   0    7.99    1.57
  -1   2   0    7.15    1.14
  -1   2   0    7.44    0.69
  -1  -2   0    7.60    0.67
   1   2   1   83.82    3.19
   1  -2   1   87.87    3.69
   1   2   1   94.55    4.91
   1  -2   1   86.83    3.82
   1  -2   1   86.23    3.72
   1   2   1   90.67    3.91
   1   2   1   89.12    4.88
   1  -2   1   89.68    4.06
  -1  -2  -1   88.37    3.46
  -1   2  -1   86.67    3.25
  -1   2  -1   90.34    4.09
  -1   2  -1   83.04    3.55
  -1  -2  -1   90.22    4.61
  -1   2  -1   89.26    4.10
  -1  -2  -1   90.63    3.84
  -1   2  -1   86.60    2.63
  -1  -2  -1   86.56    3.08
   1   2   2  178.85    6.61
   1  -2   2  179.37    7.40
   1   2   2  191.37    6.76
   1  -2   2  171.72    5.99
   1  -2   2  172.48    8.50
   1  -2   2  177.59    6.40
   1   2   2  176.48    6.89
   1   2   2  179.29    6.88
   1  -2   2  167.28    6.09
  -1   2  -2  190.36    6.71
  -1  -2  -2  180.34    7.78
  -1   2  -2  164.63    5.83
  -1   2  -2  179.96    9.12
  -1  -2  -2  178.93    6.46
  -1   2  -2  190.65    7.67
  -1  -2  -2  177.07    6.19
  -1  -2  -2  179.21    7.59
  -1   2  -2  179.20    6.61
   1   2   3   43.92    2.23
   1  -2   3   41.50    2.27
   1   2   3   43.77    1.90
   1  -2   3   42.02    2.48
   1  -2   3   44.63    1.79
   1   2   3   44.11    2.16
   1  -2   3   42.23    2.38
   1  -2   3   41.51    1.87
   1   2   3   42.52    2.00
  -1   2  -3   45.05    2.61
  -1   2  -3   42.98    1.88
  -1   2  -3   41.59    1.75
  -1  -2  -3   44.86    2.65
  -1  -2  -3   44.63    1.83
  -1  -2  -3   46.05    2.37
  -1   2  -3   45.15    2.01
  -1   2  -3   45.15    2.70
  -1  -2  -3   43.20    2.74
   1   2   4   35.50    2.18
   1  -2   4   35.43    3.22
   1  -2   4   35.96    1.53
   1  -2   4   35.98    1.93
   1  -2   4   32.21    2.10
   1   2   4   34.04    2.62
   1   2   4   34.66    2.61
   1   2   4   37.39    1.63
  -1  -2  -4   37.11    2.34
  -1   2  -4   35.99    1.40
  -1   2  -4   35.84    1.65
  -1   2  -4   35.77    2.16
  -1   2  -4   34.51    2.27
  -1   2  -4   34.37    3.42
  -1   2  -4   35.60    1.61
  -1  -2  -4   36.21    1.55
  -1  -2  -4   35.12    1.45
  -1  -2  -4   34.01    2.31
   1  -2   5    5.75    0.35
   1   2   5    5.83    0.37
   1  -2   5    6.65    1.05
   1  -2   5    7.47    1.80
   1   2   5    4.70    0.72
   1   2   5    5.73    0.61
   1  -2   5    6.37    0.84
   1   2   5    4.67    0.76
  -1   2  -5    5.77    0.79
  -1  -2  -5    5.73    0.37
  -1   2  -5    6.40    0.51
  -1   2  -5    6.02    0.63
  -1  -2  -5    5.73    1.12
  -1  -2  -5    6.34    0.54
  -1   2  -5    6.22    0.39
  -1   2  -5    6.84    1.97
  -1   2  -5    6.77    1.19
  -1  -2  -5    6.85    1.06
   1   2   6    7.49    0.52
   1   2   6    8.22    0.67
   1  -2   6    7.71    0.81
   1  -2   6    8.64    1.76
   1  -2   6    8.02    1.12
   1  -2   6    7.41    0.34
   1   2   6    6.65    0.81
   1  -2   6    8.38    1.20
   1   2   6    7.06    0.78
   1  -2   6    8.45    1.17
  -1   2  -6    8.42    0.87
  -1   2  -6    7.02    0.50
  -1  -2  -6    7.31    0.79
  -1  -2  -6    7.83    0.77
  -1   2  -6    7.84    0.66
  -1  -2  -6    7.97    0.71
  -1  -2  -6    7.09    0.34
  -1   2  -6    8.29    0.93
   1  -2   7   10.24    1.29
   1  -2   7   10.53    1.21
   1   2   7    8.97    0.89
   1  -2   7   10.43    1.29
   1  -2   7   10.07    0.57
   1   2   7    9.15    0.90
   1   2   7    8.79    0.68
   1  -2   7   10.33    1.22
  -1   2  -7    9.66    0.69
  -1   2  -7    9.59    0.70
  -1  -2  -7   10.72    0.56
  -1   2  -7   10.70    1.06
  -1  -2  -7   10.19    0.82
  -1  -2  -7   10.45    0.80
   1  -2   8   70.89    4.46
   1  -2   8   62.19    2.46
   1  -2   8   71.36    3.48
   1  -2   8   68.36    3.56
   1  -2   8   69.80    3.49
   1   2   8   65.57    3.62
   1   2   8   66.01    3.58
   1   2   8   65.61    2.88
  -1   2  -8   71.47    3.24
  -1   2  -8   63.11    2.80
  -1  -2  -8   67.42    2.62
  -1  -2  -8   69.49    2.73
  -1   2  -8   64.11    2.66
  -1  -2  -8   70.55    2.71
   1  -2   9    0.00    0.51
   1   2   9    0.16    0.32
   1  -2   9   -0.08    0.94
   1   2   9    0.21    0.33
   1  -2   9    0.13    0.22
   1   2   9    0.23    0.18
  -1  -2  -9    0.03    0.44
  -1   2  -9    0.09    0.18
  -1   2  -9   -0.07    0.27
  -1  -2  -9    0.20    0.46
  -1  -2  -9    0.03    0.14
   1  -2  10    1.00    1.46
   1  -2  10    1.54    1.35
   1   2  10    0.88    0.53
   1   2  10    0.76    0.50
  -1   2 -10    1.26    0.46
   1   2  11    8.12    0.94
   1   2  11    7.24    0.98
   1  -2  11    8.80    1.42
   1  -2  11   10.41    2.16
  -1   2 -11    8.11    0.92
   1  -2  12   14.73    1.67
   1  -2  12   15.87    1.71
  -1   2 -12   14.02    1.82
   1  -2  13    3.31    1.03
   1  -2  13    4.02    1.07
  -1   2 -13    4.25    1.22
   1  -2  14   27.38    2.14
   1  -2  14   25.10    2.07
  -1   2 -14   21.71    2.21
   1  -2  15    0.25    1.09
   1  -2  15    0.34    1.09
  -1   2 -15    1.09    0.51
   1  -2  16    0.09    0.74
   1  -2  16    0.19    0.73
  -1   2 -16    0.24    0.65
   1  -2  17    6.40    0.93
   1  -2  17    6.61    0.94
  -1   2 -17    6.11    0.82
   1  -2  18    4.68    1.09
   1  -2  18    1.03    1.09
  -1   2 -18    5.71    0.68
  -1   2 -19    0.24    0.29
   1   3 -17   48.90    2.39
  -1  -3  17   59.08    2.98
  -1  -3  17   56.64    2.92
  -1  -3  16    4.85    1.04
  -1  -3  16    4.46    1.04
   1   3 -15    2.27    0.87
  -1   3  15    1.07    0.97
  -1   3  15    0.93    1.04
  -1  -3  15    2.65    0.92
  -1  -3  15    2.42    0.95
   1   3 -14    0.75    0.44
  -1   3  14    0.62    1.00
  -1   3  14    0.42    0.90
  -1  -3  14    1.14    1.31
  -1  -3  14    0.62    1.26
   1   3 -13   21.20    1.55
  -1   3  13   19.51    1.85
  -1   3  13   18.31    1.75
  -1  -3  13   23.95    2.15
  -1  -3  13   23.38    2.26
   1   3 -12    0.15    0.53
  -1  -3  12    0.24    0.60
  -1   3  12    0.18    0.81
  -1  -3  12    0.13    0.67
  -1   3  12   -0.11    0.86
   1   3 -11    9.64    1.38
  -1   3  11   10.41    2.14
  -1   3  11    9.23    2.17
  -1  -3  11   11.61    3.11
  -1  -3  11   11.77    2.87
   1   3 -10   48.23    2.35
   1   3 -10   50.78    2.39
  -1   3  10   48.70    2.33
  -1   3  10   50.25    3.05
  -1   3  10   54.10    4.22
  -1  -3  10   56.01    3.74
  -1  -3  10   54.31    4.12
   1   3  -9   98.84    4.73
   1   3  -9  111.15    4.66
  -1   3   9  110.88    4.59
  -1   3   9  113.32    6.68
  -1   3   9  101.65    6.55
  -1  -3   9  122.22    7.78
  -1  -3   9  120.13    6.20
   1   3  -8    3.45    0.49
   1   3  -8    4.53    0.70
  -1   3   8    4.69    1.14
  -1   3   8    4.20    1.03
  -1  -3   8    4.53    1.28
  -1   3   8    4.04    0.68
  -1  -3   8    4.05    1.16
   1   3  -7   33.10    1.83
   1   3  -7   39.98    2.01
  -1  -3   7   41.90    2.76
  -1   3   7   39.42    1.94
  -1   3   7   40.31    3.79
  -1  -3   7   40.54    2.64
  -1   3   7   39.44    3.58
   1   3  -6    8.29    0.91
   1   3  -6    6.56    0.73
   1   3  -6    6.23    0.68
  -1   3   6    8.13    1.35
  -1  -3   6    8.62    2.29
  -1  -3   6    8.83    1.28
  -1   3   6    8.28    1.28
   1   3  -5    9.08    0.70
   1   3  -5    9.27    1.54
   1  -3  -5   10.34    0.59
   1   3  -5    9.53    0.61
   1   3  -5   11.20    1.02
   1   3  -5    8.20    0.69
   1   3  -5   11.28    1.46
  -1   3   5   10.28    0.63
  -1   3   5   11.26    1.37
  -1   3   5   10.98    1.45
  -1  -3   5   10.48    0.81
  -1   3   5   12.01    1.02
   1  -3  -4    1.24    0.49
   1   3  -4    1.38    0.33
   1   3  -4    1.13    1.35
   1   3  -4    1.21    0.86
   1   3  -4    1.22    0.91
  -1   3   4    1.26    0.87
  -1   3   4    1.36    0.36
  -1   3   4    1.66    0.79
  -1   3   4    1.00    0.88
  -1  -3   4    1.06    0.48
   1  -3  -3  158.14    6.50
   1  -3  -3  152.47    5.62
   1   3  -3  128.43    5.55
   1   3  -3  149.31    6.72
   1   3  -3  150.36    5.71
   1   3  -3  149.13    6.63
   1  -3  -3  161.53    6.75
  -1   3   3  157.03    6.82
  -1   3   3  151.73    5.78
  -1   3   3  148.09    6.73
  -1  -3   3  152.19    5.60
  -1   3   3  162.54    7.15
   1  -3  -2    6.15    1.10
   1  -3  -2    6.56    1.17
   1  -3  -2    5.99    1.09
   1  -3  -2    6.65    0.64
   1   3  -2    6.34    1.10
   1   3  -2    6.63    1.14
   1   3  -2    6.04    0.67
   1   3  -2    8.10    1.35
  -1   3   2    6.98    2.01
  -1   3   2    6.29    1.24
  -1   3   2    6.21    0.67
  -1   3   2    6.65    1.92
  -1  -3   2    6.11    0.71
  -1  -3   2    6.15    0.63
   1   3  -1   37.37    1.76
   1  -3  -1   38.38    2.34
   1  -3  -1   38.07    1.70
   1  -3  -1   39.35    2.43
   1  -3  -1   38.43    2.27
   1   3  -1   38.11    3.40
   1   3  -1   39.63    2.60
   1   3  -1   38.48    2.28
  -1   3   1   40.15    2.54
  -1   3   1   40.93    2.01
  -1   3   1   39.66    2.61
  -1   3   1   38.84    1.83
  -1  -3   1   36.67    2.33
  -1  -3   1   38.53    1.72
   1   3   0    0.11    0.32
   1   3   0    0.25    0.43
   1   3   0    0.25    0.45
   1   3   0    0.20    0.51
   1  -3   0    0.12    0.27
   1  -3   0    0.11    0.28
  -1  -3   0    0.08    0.29
  -1   3   0    0.32    0.94
  -1   3   0    0.17    0.31
  -1   3   0    0.37    0.85
  -1   3   0   -0.10    0.52
  -1  -3   0    0.00    0.46
   1   3   1  107.19    5.08
   1  -3   1  103.03    4.06
   1  -3   1  104.77    4.61
   1  -3   1   99.17    5.74
   1   3   1  101.01    3.99
   1   3   1  101.69    5.69
   1   3   1  103.88    4.46
   1  -3   1  105.36    4.89
  -1   3  -1  104.13    5.04
  -1   3  -1   97.54    3.87
  -1  -3  -1  105.50    4.09
  -1  -3  -1  102.39    4.58
  -1  -3  -1  106.18    4.46
  -1   3  -1  105.96    4.97
  -1   3  -1  103.56    4.29
  -1  -3  -1  105.93    4.54
   1   3   2   28.95    1.88
   1   3   2   26.51    1.60
   1   3   2   29.19    1.86
   1  -3   2   29.17    1.39
   1  -3   2   28.96    1.50
   1   3   2   29.20    1.43
  -1  -3  -2   29.34    1.73
  -1   3  -2   30.50    2.37
  -1   3  -2   29.01    1.44
  -1  -3  -2   31.31    1.83
  -1  -3  -2   30.12    1.52
  -1   3  -2   28.48    2.29
  -1   3  -2   30.94    1.71
  -1  -3  -2   28.37    1.38
   1  -3   3  107.40    3.95
   1   3   3  107.02    4.48
   1   3   3  100.83    4.33
   1   3   3  104.00    3.94
   1   3   3  107.94    5.18
  -1   3  -3  106.47    4.03
  -1   3  -3  110.43    6.86
  -1   3  -3  106.59    6.55
  -1   3  -3   90.74    3.57
  -1   3  -3   93.53    3.48
  -1   3  -3  103.54    4.29
  -1  -3  -3  106.45    5.28
  -1  -3  -3  104.00    4.26
  -1  -3  -3  108.18    5.18
   1   3   4   27.02    1.74
   1  -3   4   26.01    1.15
   1   3   4   27.50    1.58
   1   3   4   27.10    1.57
   1   3   4   25.48    1.63
  -1   3  -4   26.84    1.60
  -1   3  -4   27.40    2.25
  -1  -3  -4   27.98    1.58
  -1   3  -4   21.90    1.15
  -1   3  -4   30.76    2.36
  -1  -3  -4   29.44    2.28
  -1  -3  -4   27.52    1.19
  -1   3  -4   27.24    2.31
  -1   3  -4   22.81    1.04
   1  -3   5   13.00    0.88
   1   3   5   13.18    1.08
   1   3   5   13.67    1.21
   1   3   5   14.49    1.30
   1   3   5   11.60    0.94
  -1  -3  -5   13.13    0.88
  -1   3  -5   12.61    1.00
  -1   3  -5   11.40    0.89
  -1   3  -5   15.87    1.85
  -1   3  -5   10.98    0.95
  -1   3  -5   13.95    1.79
  -1   3  -5   13.41    1.13
   1  -3   6    6.92    1.42
   1   3   6    6.62    1.03
   1   3   6    7.01    0.94
   1  -3   6    6.18    1.41
   1   3   6    6.43    0.82
  -1   3  -6    5.11    0.79
  -1   3  -6    6.83    1.27
   1   3   7  162.08    7.76
   1  -3   7  173.32    9.39
   1   3   7  164.54    7.51
   1  -3   7  160.61    7.47
   1   3   7  156.20    7.82
  -1   3  -7  142.40    6.41
  -1   3  -7  166.98    7.57
   1   3   8    4.47    0.90
   1   3   8    4.73    1.04
   1  -3   8    4.89    1.37
   1  -3   8    4.97    1.28
   1   3   8    3.94    0.84
  -1   3  -8    4.91    1.13
  -1   3  -8    4.04    0.59
   1   3   9   28.33    1.86
   1   3   9   31.00    1.98
   1  -3   9   33.56    3.05
   1  -3   9   32.45    3.31
   1   3   9   32.05    1.75
  -1   3  -9   31.81    2.32
  -1   3  -9   28.95    1.70
   1  -3  10    5.24    1.53
   1   3  10    3.74    0.59
   1  -3  10    5.42    3.01
  -1   3 -10    4.30    0.63
  -1   3 -10    4.90    0.70
   1  -3  11   41.46    3.27
   1  -3  11   43.91    4.56
  -1   3 -11   38.89    2.80
   1  -3  12   25.34    2.15
   1  -3  12   26.27    2.27
  -1   3 -12   21.27    2.01
   1  -3  13    0.25    0.43
   1  -3  13   -0.13    0.46
  -1   3 -13   -0.10    0.26
   1  -3  14    1.09    0.75
   1  -3  14    1.14    0.76
  -1   3 -14    1.10    0.51
   1  -3  15    0.11    0.51
   1  -3  15    0.51    0.50
  -1   3 -15    0.06    0.59
   1  -3  16    0.19    0.41
   1  -3  16    0.24    0.43
  -1   3 -16    0.20    0.32
   1  -3  17   14.05    1.15
   1  -3  17   12.39    1.03
  -1   3 -17   11.62    1.32
  -1  -4  15    1.10    0.63
  -1  -4  15    1.15    0.65
  -1  -4  14   15.97    1.63
  -1  -4  14   15.09    1.55
   1   4 -13    0.95    0.43
  -1  -4  13    2.05    0.81
  -1  -4  13    2.44    0.80
  -1   4  12    1.78    1.12
  -1   4  12    0.51    1.07
  -1  -4  12    4.11    1.06
  -1  -4  12    4.64    1.03
   1   4 -11   12.53    1.01
  -1  -4  11   16.56    3.08
  -1  -4  11   15.70    1.74
  -1   4  11   13.80    1.34
  -1   4  11   14.67    1.48
  -1   4  11   13.07    1.41
   1   4 -10    0.44    0.42
  -1   4  10    0.14    0.99
  -1  -4  10    1.06    0.98
  -1  -4  10    1.14    0.87
  -1   4  10    0.36    0.97
  -1   4  10    0.77    0.42
   1   4  -9   22.57    2.13
  -1   4   9   23.76    2.88
  -1   4   9   24.27    1.63
  -1   4   9   23.99    2.96
  -1  -4   9   25.64    4.79
  -1  -4   9   26.42    4.12
   1   4  -8    2.38    0.72
  -1  -4   8    2.79    1.20
  -1   4   8    2.60    0.75
  -1   4   8    2.20    1.60
  -1  -4   8    2.91    1.39
  -1   4   8    2.47    1.50
   1   4  -7   11.86    1.28
  -1   4   7   10.31    1.55
  -1   4   7   11.34    1.64
  -1   4   7   11.32    1.32
  -1  -4   7   11.19    2.87
  -1  -4   7   10.03    1.66
   1   4  -6    0.06    0.78
  -1  -4   6    0.29    0.68
  -1   4   6   -0.15    0.96
  -1   4   6    0.07    0.62
  -1   4   6    0.39    0.49
  -1  -4   6   -0.23    1.02
   1   4  -5   37.12    2.34
  -1  -4   5   32.60    2.56
  -1  -4   5   33.30    2.74
  -1   4   5   35.77    2.82
  -1   4   5   33.24    2.22
  -1   4   5   34.28    2.58
   1   4  -4    7.32    1.14
   1   4  -4    6.14    1.08
  -1   4   4    7.19    2.38
  -1   4   4    6.33    1.40
  -1   4   4    6.26    1.09
  -1   4   4    6.25    1.10
  -1  -4   4    6.37    1.50
  -1  -4   4    6.69    1.39
   1   4  -3   42.15    4.82
   1   4  -3   38.60    2.00
   1   4  -3   41.12    4.37
   1   4  -3   41.96    2.54
  -1   4   3   41.88    2.50
  -1   4   3   41.80    2.12
  -1   4   3   42.47    4.58
  -1   4   3   43.24    4.31
   1   4  -2    1.14    1.04
   1   4  -2    1.49    1.61
   1   4  -2    2.34    0.92
   1   4  -2    1.49    0.75
  -1   4   2    2.03    0.92
  -1   4   2    1.73    1.10
  -1   4   2    1.81    1.68
  -1   4   2    1.67    0.74
   1   4  -1    7.87    1.12
   1   4  -1    8.15    1.49
   1   4  -1    7.97    1.03
   1   4  -1    8.66    1.44
  -1   4   1    8.54    1.75
  -1   4   1   10.37    2.49
  -1   4   1    8.68    1.01
  -1   4   1    8.00    1.14
   1   4   0   26.86    1.87
   1   4   0   25.48    2.12
   1   4   0   23.54    2.20
   1   4   0   26.47    2.59
  -1   4   0   27.24    1.89
  -1   4   0   27.60    4.06
  -1   4   0   25.64    3.71
  -1   4   0   26.54    1.82
   1   4   1   11.04    1.32
   1   4   1   11.10    1.45
   1   4   1   10.86    1.52
   1   4   1   11.10    1.13
  -1   4  -1    9.72    2.95
  -1   4  -1   10.21    1.74
  -1   4  -1   10.25    1.25
  -1   4  -1   11.10    1.76
   1   4   2    0.10    0.28
   1   4   2   -0.20    0.44
   1   4   2    0.19    0.39
   1   4   2    0.27    0.41
  -1   4  -2    0.15    0.64
  -1   4  -2   -0.10    0.31
  -1   4  -2   -0.05    0.60
  -1   4  -2    0.06    0.57
   1   4   3    3.17    0.62
   1   4   3    3.94    0.94
   1   4   3    4.23    1.07
   1   4   3    4.30    0.95
  -1   4  -3    3.09    0.65
  -1   4  -3    2.94    1.46
  -1   4  -3    3.93    0.93
  -1   4  -3    3.22    2.21
   1   4   4    1.02    0.70
   1   4   4    2.37    1.22
   1   4   4    2.42    0.79
   1   4   4    1.59    1.29
  -1   4  -4    1.57    1.98
  -1   4  -4    1.96    0.80
  -1   4  -4    1.42    1.13
  -1   4  -4    1.40    0.74
   1  -4   5  256.52   12.37
   1  -4   5  251.38   12.28
   1   4   5  241.35   10.75
   1   4   5  243.60   10.95
  -1   4  -5  243.36   11.06
   1  -4   6   80.66    6.60
   1  -4   6   87.12    6.46
   1   4   6   80.91    5.04
   1   4   6   81.59    4.81
   1   4   6   80.87    3.92
  -1   4  -6   80.78    3.97
   1  -4   7   30.15    2.70
   1   4   7   29.96    2.76
   1  -4   7   30.28    2.89
  -1   4  -7   30.83    2.73
   1  -4   8    2.39    2.82
   1  -4   8    2.96    2.30
   1   4   8    2.31    1.12
  -1   4  -8    2.20    0.70
   1  -4   9    0.93    1.14
   1  -4   9    0.77    1.33
   1   4   9    0.47    0.80
  -1   4  -9    0.79    0.47
   1  -4  10   28.82    2.56
   1  -4  10   28.20    2.75
   1   4  10   24.85    1.52
  -1   4 -10   23.67    1.96
   1  -4  11    0.48    0.96
   1  -4  11    0.63    1.03
   1   4  11    0.21    0.42
  -1   4 -11    0.52    0.27
  -1   4 -11   -0.01    0.22
   1  -4  12   54.62    4.18
   1  -4  12   53.11    3.06
   1  -4  13    0.58    0.48
   1  -4  13    0.29    0.47
  -1   4 -13    0.09    0.33
   1  -4  14   11.41    1.84
   1  -4  14   11.32    1.89
   1   5 -10    0.21    0.26
  -1   5  10    0.02    0.26
  -1  -5  10    0.17    0.74
  -1  -5  10    0.20    0.40
   1   5  -9   23.36    1.95
  -1   5   9   22.59    1.98
  -1  -5   9   24.43    1.84
  -1  -5   9   22.61    1.68
   1   5  -8    2.03    0.99
  -1   5   8    1.54    0.85
  -1   5   8    2.78    0.97
  -1   5   8    0.59    0.91
  -1  -5   8    2.92    1.52
  -1  -5   8    3.37    0.81
   1   5  -7    3.28    1.26
  -1   5   7    4.77    0.77
  -1   5   7    3.00    1.16
  -1   5   7    4.00    0.76
  -1  -5   7    4.03    1.77
  -1  -5   7    4.24    1.30
   1   5  -6    1.48    0.60
  -1   5   6    1.46    0.98
  -1   5   6    0.80    0.62
  -1   5   6    1.05    0.64
  -1  -5   6    1.18    0.99
  -1  -5   6    1.40    0.86
   1   5  -5   27.39    2.64
  -1   5   5   27.67    2.77
  -1   5   5   30.18    2.01
  -1   5   5   26.69    2.87
  -1  -5   5   27.87    2.22
  -1  -5   5   27.30    2.43
   1   5  -4   45.59    3.37
  -1  -5   4   45.36    2.74
  -1   5   4   47.43    2.78
  -1   5   4   47.98    2.86
  -1   5   4   44.64    3.38
  -1  -5   4   44.58    4.04
   1   5  -3   99.94    5.41
   1   5  -3   91.66    4.18
  -1  -5   3   97.80    4.66
  -1   5   3   99.38    5.46
  -1   5   3  106.14    6.30
  -1   5   3   86.63    3.96
  -1   5   3  105.06    5.19
  -1  -5   3  101.53    6.18
   1   5  -2    7.87    1.56
   1   5  -2    7.33    0.83
  -1   5   2    8.66    1.33
  -1   5   2    8.31    1.65
  -1   5   2    7.58    0.81
  -1   5   2    7.06    1.44
  -1  -5   2    7.44    1.13
  -1  -5   2    7.82    1.91
   1   5  -1    0.10    0.32
   1   5  -1    0.11    0.31
  -1   5   1    0.24    0.49
  -1   5   1    0.36    0.88
  -1   5   1    0.20    0.34
  -1   5   1   -0.11    0.29
  -1  -5   1    0.13    0.40
  -1  -5   1   -0.20    0.37
   1   5   0    0.61    0.44
   1   5   0    0.06    0.74
  -1   5   0    0.71    0.70
  -1   5   0   -0.04    1.25
  -1   5   0    0.24    1.08
  -1   5   0    0.17    0.75
  -1  -5   0    0.27    0.53
  -1  -5   0    0.29    0.49
   1   5   1    0.06    0.29
   1  -5   1    0.02    0.45
   1   5   1    0.08    0.33
  -1  -5  -1   -0.24    0.34
  -1   5  -1    0.02    0.50
  -1   5  -1    0.25    0.30
  -1   5  -1    0.05    0.29
   1  -5   2    2.06    1.67
   1  -5   2    2.48    1.09
   1   5   2    1.99    0.78
   1   5   2    3.38    0.76
   1   5   2    2.83    0.60
   1   5   2    3.23    0.71
  -1   5  -2    2.69    0.60
  -1   5  -2    2.85    0.73
   1  -5   3    3.89    1.80
   1   5   3    1.08    1.27
   1   5   3    3.62    0.70
   1   5   3    4.93    0.84
   1   5   3    3.00    0.54
   1  -5   3    4.44    1.69
  -1   5  -3    4.05    0.79
  -1   5  -3    3.10    0.57
   1  -5   4   -0.10    0.36
   1   5   4    0.04    0.23
   1   5   4    0.04    0.34
   1   5   4    0.09    0.27
   1  -5   4   -0.03    0.66
  -1   5  -4   -0.07    0.26
   1  -5   5   16.61    2.06
   1  -5   5   17.00    2.42
   1   5   5   16.47    2.16
  -1   5  -5   17.44    2.07
   1  -5   6    2.26    1.20
   1  -5   6    2.11    1.41
   1   5   6    1.85    0.67
  -1   5  -6    1.90    0.64
   1  -5   7   26.49    4.47
   1  -5   7   27.22    3.86
   1   5   7   25.60    1.57
  -1   5  -7   25.12    2.20
   1  -5   8    0.94    0.71
   1   5   8    0.51    0.77
   1  -5   8    0.60    0.77
  -1   5  -8    0.71    0.71
   1  -5   9    0.18    0.40
   1  -5   9   -0.05    0.80
   1   5   9    0.15    0.27
  -1   5  -9    0.02    0.28
   2   0 -20   -0.03    0.15
  -2   0  20    0.23    0.48
  -2   0  20    0.20    0.47
   2   0 -19   -0.12    0.28
  -2   0  19    0.01    0.42
  -2   0  19    0.07    0.71
   2   0 -18    1.24    0.61
  -2   0  18    1.64    0.88
  -2   0  18    1.65    0.82
   2   0 -17    0.04    0.23
  -2   0  17    0.21    0.78
  -2   0  17   -0.09    0.83
   2   0 -16   -0.09    0.36
  -2   0  16    0.29    0.47
  -2   0  16    0.01    0.49
   2   0 -15   -0.05    0.36
  -2   0  15    0.07    0.45
  -2   0  15    0.13    0.48
   2   0 -14    4.60    0.96
  -2   0  14    4.34    1.19
  -2   0  14    4.74    1.13
   2   0 -13   -0.05    0.29
  -2   0  13   -0.15    0.39
  -2   0  13    0.29    0.38
   2   0 -12    0.69    0.55
  -2   0  12    0.65    0.59
  -2   0  12    0.52    0.64
   2   0 -11    0.07    0.33
  -2   0  11   -0.07    0.37
  -2   0  11    0.09    0.39
  -2   0  11    0.16    0.38
  -2   0  11   -0.02    0.39
   2   0 -10   70.40    4.37
   2   0 -10   66.72    3.25
   2   0 -10   68.79    2.58
  -2   0  10   67.72    3.14
  -2   0  10   66.45    3.14
   2   0  -9    0.10    0.35
   2   0  -9   -0.10    0.28
   2   0  -9    0.01    0.56
  -2   0   9    0.11    0.34
  -2   0   9    0.05    0.34
   2   0  -8   14.40    2.13
   2   0  -8   14.17    2.27
   2   0  -8   13.15    1.10
  -2   0   8   13.06    2.08
  -2   0   8   13.53    1.35
   2   0  -7    0.02    0.47
   2   0  -7    0.17    0.14
   2   0  -7    0.02    0.02
   2   0  -7    0.12    0.26
  -2   0   7    0.01    0.14
  -2   0   7    0.01    0.48
  -2   0   7   -0.01    0.02
  -2   0   7   -0.00    0.25
  -2   0   7    0.01    0.02
   2   0  -6   41.27    0.93
   2   0  -6   40.53    1.78
   2   0  -6   41.29    1.94
   2   0  -6   42.10    1.04
   2   0  -6   41.89    1.90
  -2   0   6   40.54    1.00
  -2   0   6   48.74    1.95
  -2   0   6   41.26    1.99
  -2   0   6   40.64    0.91
  -2   0   6   41.48    1.93
   2   0  -5    0.02    0.13
   2   0  -5    0.04    0.25
   2   0  -5   -0.05    0.09
   2   0  -5   -0.07    0.27
  -2   0   5   -0.04    0.28
  -2   0   5    0.02    0.05
  -2   0   5    0.09    0.13
  -2   0   5   -0.04    0.26
   2   0  -4  332.48   12.77
   2   0  -4  318.06   12.57
   2   0  -4  335.01   12.11
   2   0  -4  315.04   10.54
  -2   0   4  307.61   14.15
  -2   0   4  323.09   12.39
  -2   0   4  347.10   11.98
  -2   0   4  338.73   12.14
   2   0  -3    0.15    0.34
   2   0  -3   -0.04    0.37
   2   0  -3    0.07    0.18
   2   0  -3    0.04    0.71
  -2   0   3    0.03    0.38
  -2   0   3    0.16    0.29
  -2   0   3   -0.11    0.35
  -2   0   3    0.10    0.39
   2   0  -2   47.22    2.48
   2   0  -2   49.48    1.48
   2   0  -2   49.60    1.75
   2   0  -2   64.98    2.27
  -2   0   2   56.59    2.02
  -2   0   2   46.79    2.24
  -2   0   2   51.41    1.86
  -2   0   2   47.00    1.70
   2   0  -1    0.09    0.15
   2   0  -1    0.02    0.10
   2   0  -1    0.03    0.09
   2   0  -1    0.01    0.19
   2   0  -1   -0.02    0.08
  -2   0   1   -0.00    0.15
  -2   0   1   -0.01    0.09
  -2   0   1   -0.00    0.11
  -2   0   1    0.01    0.10
  -2   0   1   -0.04    0.14
   2   0   0 1045.83   44.93
   2   0   0  974.97   39.49
   2   0   0  984.21   41.77
  -2   0   0  974.15   41.00
  -2   0   0  952.91   38.84
  -2   0   0 1101.03   46.44
  -2   0   0  949.02   38.64
   2   0   1   -0.00    0.24
   2   0   1    0.13    0.25
   2   0   1    1.16    0.23
   2   0   1   -0.10    0.09
   2   0   1    0.04    0.16
  -2   0  -1    0.05    0.25
  -2   0  -1    0.07    0.13
  -2   0  -1   -0.00    0.22
   2   0   2 2304.82  120.13
   2   0   2 2311.99  119.55
   2   0   2 2251.72  118.16
   2   0   2 2518.19  132.08
   2   0   2 2202.79  117.17
   2   0   2 2256.97  116.69
  -2   0  -2 2276.14  121.93
  -2   0  -2 2214.45  116.27
   2   0   3   -0.07    0.22
   2   0   3   -0.20    0.38
   2   0   3    0.00    0.12
   2   0   3   -0.15    0.29
   2   0   3   -0.06    0.19
   2   0   3   -0.02    0.20
  -2   0  -3   -0.00    0.12
  -2   0  -3   -0.04    0.17
   2   0   4  160.79    4.98
   2   0   4  150.93    5.58
   2   0   4  164.89    5.93
   2   0   4  153.48    4.77
   2   0   4  147.47    4.53
   2   0   4  149.13    5.19
  -2   0  -4  167.68    5.79
  -2   0  -4  156.32    4.57
   2   0   5    0.03    0.22
   2   0   5   -0.04    0.27
   2   0   5   -0.05    0.28
   2   0   5   -0.00    0.18
   2   0   5   -0.00    0.07
   2   0   5    0.07    0.31
  -2   0  -5    0.13    0.12
   2   0   6    8.44    1.06
   2   0   6    7.58    0.60
   2   0   6    8.57    1.10
   2   0   6    8.36    0.80
   2   0   6    7.41    0.60
   2   0   6    7.53    0.27
  -2   0  -6    7.82    0.39
   2   0   7   -0.01    0.08
   2   0   7   -0.09    0.20
   2   0   7    0.08    0.20
   2   0   7   -0.06    0.22
   2   0   7   -0.07    0.23
  -2   0  -7    0.11    0.26
  -2   0  -7   -0.04    0.05
   2   0   8    5.24    0.98
   2   0   8    6.17    0.57
   2   0   8    4.01    0.54
   2   0   8    5.03    0.64
  -2   0  -8    5.31    0.49
   2   0   9    0.03    0.40
   2   0   9   -0.02    0.39
   2   0   9    0.15    0.23
   2   0   9   -0.10    0.39
  -2   0  -9    0.09    0.27
   2   0  10  525.70   23.55
   2   0  10  538.63   23.07
   2   0  10  572.24   24.76
   2   0  10  532.79   22.31
  -2   0 -10  529.02   23.25
   2   0  11    0.17    0.42
   2   0  11   -0.00    0.24
   2   0  11    0.06    0.23
   2   0  11   -0.15    0.23
  -2   0 -11   -0.05    0.16
   2   0  12    0.93    0.46
   2   0  12    1.22    0.46
  -2   0 -12    0.87    0.52
   2   0  13   -0.10    0.55
   2   0  13   -0.01    0.59
  -2   0 -13   -0.22    0.25
  -2   0 -14    3.78    0.80
  -2   0 -15    0.06    0.34
  -2   0 -16    1.22    0.36
   2   1 -20    7.29    1.01
  -2  -1  20    8.96    1.71
  -2  -1  20    8.43    1.70
  -2   1  20    6.50    1.35
  -2   1  20    6.92    0.87
   2   1 -19   11.16    1.41
  -2  -1  19   11.55    1.43
  -2   1  19   10.99    1.85
  -2  -1  19   12.73    1.51
  -2   1  19    9.89    1.98
   2   1 -18  104.93    4.71
  -2  -1  18  113.50    6.88
  -2   1  18  104.23    5.15
  -2  -1  18  116.32    5.63
  -2   1  18  104.70    5.14
   2   1 -17    0.34    0.73
  -2   1  17    0.92    1.14
  -2   1  17    0.64    1.09
  -2  -1  17    0.64    0.73
  -2  -1  17    0.91    1.31
   2   1 -16    0.47    0.71
  -2  -1  16    0.41    0.70
  -2  -1  16    0.37    0.66
  -2   1  16    0.43    1.04
  -2   1  16    0.17    1.11
   2   1 -15   11.35    1.13
  -2   1  15   12.78    2.51
  -2  -1  15   12.85    1.61
  -2  -1  15   13.43    2.73
  -2   1  15   13.47    2.62
   2   1 -14    4.37    0.86
  -2  -1  14    5.42    1.19
  -2  -1  14    5.11    1.26
  -2   1  14    4.78    1.20
  -2   1  14    4.69    2.01
   2   1 -13   15.13    1.21
  -2  -1  13   15.17    1.72
  -2   1  13   15.78    1.70
  -2   1  13   16.63    1.74
  -2  -1  13   14.30    1.58
   2   1 -12    0.65    0.59
   2  -1 -12    0.31    0.20
  -2  -1  12    0.60    1.03
  -2  -1  12    0.17    1.07
  -2   1  12    0.56    0.64
  -2   1  12    1.19    0.60
   2   1 -11    0.45    0.43
   2  -1 -11   -0.05    0.75
   2  -1 -11    0.02    0.44
   2  -1 -11    0.06    0.23
  -2  -1  11    0.12    0.47
  -2   1  11    0.11    0.46
  -2  -1  11    0.28    0.47
  -2   1  11    0.25    0.49
   2   1 -10    1.55    0.61
   2   1 -10    1.35    0.39
   2  -1 -10    1.31    0.66
   2  -1 -10    1.26    0.36
   2  -1 -10    1.53    0.64
  -2  -1  10    1.64    0.75
  -2  -1  10    1.65    0.73
  -2  -1  10    1.41    0.77
  -2  -1  10    1.54    0.73
  -2   1  10    1.49    1.24
  -2   1  10    1.34    1.16
   2  -1  -9   16.18    1.28
   2  -1  -9   15.53    0.85
   2  -1  -9   15.28    0.61
   2  -1  -9   15.23    1.35
   2   1  -9   16.58    1.30
   2   1  -9   13.99    0.53
   2   1  -9   16.18    0.95
  -2  -1   9   16.97    2.36
  -2  -1   9   16.64    0.54
  -2  -1   9   18.06    1.53
  -2   1   9   15.70    0.75
  -2   1   9   15.86    1.48
  -2   1   9   15.31    2.11
  -2  -1   9   15.41    2.39
  -2  -1   9   16.71    2.31
   2   1  -8  148.02    5.06
   2   1  -8  148.96    5.98
   2  -1  -8  153.91    5.06
   2  -1  -8  149.43    5.74
   2  -1  -8  150.43    5.94
   2  -1  -8  144.78    5.09
   2   1  -8  150.16    5.86
  -2  -1   8  150.55    4.76
  -2   1   8  148.89    6.16
  -2  -1   8  154.66    6.41
  -2  -1   8  149.81    5.98
  -2   1   8  149.84    5.15
  -2   1   8  148.15    7.26
  -2  -1   8  164.82    6.65
  -2  -1   8  148.81    6.05
   2  -1  -7 1803.84   91.69
   2   1  -7 1712.97   90.41
   2   1  -7 1708.50   88.00
   2   1  -7 1798.67   94.46
   2  -1  -7 1746.72   90.07
   2  -1  -7 1840.19   95.18
   2  -1  -7 1830.29   94.98
  -2  -1   7 1770.92   90.11
  -2  -1   7 1712.21   91.12
  -2  -1   7 1718.35   92.26
  -2  -1   7 1679.75   88.80
  -2   1   7 1694.55   87.34
  -2   1   7 1754.84   94.17
  -2   1   7 1763.30   92.21
  -2   1   7 1735.18   88.92
  -2  -1   7 1750.48   92.59
   2   1  -6 1070.13   48.83
   2   1  -6 1053.49   45.01
   2   1  -6 1037.21   47.63
   2   1  -6 1026.54   47.81
   2  -1  -6 1056.72   48.49
   2  -1  -6 1039.27   47.63
   2  -1  -6 1059.01   47.21
   2  -1  -6 1079.55   48.71
   2   1  -6 1080.05   46.10
  -2  -1   6 1019.09   47.87
  -2  -1   6 1012.98   46.76
  -2  -1   6 1082.54   48.29
  -2   1   6 1079.43   49.93
  -2   1   6 1055.92   48.99
  -2   1   6 1107.63   47.14
  -2   1   6 1055.43   44.98
  -2   1   6 1065.96   48.10
  -2   1   6 1036.40   46.78
  -2  -1   6  981.18   47.95
  -2  -1   6 1008.08   46.87
   2   1  -5   40.59    1.41
   2   1  -5   38.32    1.14
   2  -1  -5   38.47    2.62
   2   1  -5   39.84    1.36
   2  -1  -5   39.51    1.35
   2  -1  -5   36.52    1.02
   2  -1  -5   39.69    2.74
   2  -1  -5   38.92    1.55
   2   1  -5   37.87    1.36
  -2  -1   5   40.29    1.58
  -2  -1   5   35.49    0.90
  -2  -1   5   38.69    1.82
  -2   1   5   40.27    1.35
  -2   1   5   39.80    1.99
  -2  -1   5   37.91    1.89
  -2   1   5   39.59    1.36
  -2   1   5   40.59    1.21
  -2   1   5   37.30    1.98
  -2  -1   5   40.90    1.33
   2   1  -4   36.87    1.26
   2   1  -4   36.18    1.23
   2   1  -4   33.63    1.51
   2   1  -4   35.37    1.66
   2  -1  -4   36.80    1.27
   2  -1  -4   36.06    1.59
   2  -1  -4   35.44    1.77
   2  -1  -4   34.52    0.93
   2  -1  -4   36.02    1.72
  -2  -1   4   34.08    1.64
  -2  -1   4   33.56    1.72
  -2  -1   4   34.45    1.07
  -2  -1   4   38.02    1.32
  -2   1   4   35.26    1.88
  -2   1   4   35.47    1.20
  -2   1   4   36.96    1.33
  -2   1   4   36.33    1.25
  -2   1   4   35.75    1.86
   2   1  -3   31.00    1.32
   2   1  -3   33.40    1.77
   2  -1  -3   31.41    1.20
   2  -1  -3   32.57    2.68
   2  -1  -3   30.93    1.74
   2  -1  -3   33.79    1.19
   2  -1  -3   32.39    1.24
   2   1  -3   29.92    1.31
  -2  -1   3   31.24    1.67
  -2  -1   3   33.89    1.29
  -2  -1   3   31.37    1.19
  -2  -1   3   32.23    1.60
  -2   1   3   34.07    0.98
  -2   1   3   31.30    1.80
  -2   1   3   31.38    1.33
  -2   1   3   32.88    1.79
  -2   1   3   30.26    1.85
  -2  -1   3   35.35    1.46
   2   1  -2   62.12    2.55
   2   1  -2   65.82    2.62
   2   1  -2   64.73    2.24
   2   1  -2   67.13    2.41
   2   1  -2   63.63    2.67
   2  -1  -2   65.11    2.87
   2  -1  -2   64.71    3.01
   2  -1  -2   67.01    2.27
   2  -1  -2   63.54    2.01
   2  -1  -2   70.19    2.48
  -2  -1   2   65.86    2.06
  -2  -1   2   68.50    2.02
  -2   1   2   63.81    2.58
  -2   1   2   66.65    3.07
  -2   1   2   66.13    3.15
  -2   1   2   68.81    1.98
  -2   1   2   66.81    2.39
  -2  -1   2   68.44    3.08
   2   1  -1 1657.61   79.51
   2   1  -1 1596.97   79.13
   2   1  -1 1462.60   73.50
   2   1  -1 1588.27   77.53
   2   1  -1 1453.81   73.35
   2  -1  -1 1615.69   80.01
   2  -1  -1 1674.60   82.24
   2  -1  -1 1561.43   75.88
   2  -1  -1 1671.94   80.80
   2  -1  -1 1598.82   79.58
  -2  -1   1 1631.20   80.14
  -2  -1   1 1547.92   74.49
  -2   1   1 1561.87   76.29
  -2   1   1 1665.05   83.03
  -2   1   1 1523.01   78.65
  -2   1   1 1664.26   80.33
  -2   1   1 1584.28   78.84
  -2  -1   1 1543.00   74.93
   2   1   0  173.29    5.78
   2   1   0  175.25    5.07
   2   1   0  160.34    5.29
   2   1   0  164.33    5.62
   2   1   0  154.63    5.32
   2  -1   0  179.42    5.72
   2  -1   0  167.39    6.39
   2  -1   0  175.80    6.82
   2  -1   0  160.57    5.37
   2  -1   0  168.16    5.70
  -2  -1   0  165.41    5.55
  -2  -1   0  156.79    5.26
  -2  -1   0  166.73    4.90
  -2  -1   0  168.11    5.56
  -2  -1   0  163.18    5.53
  -2   1   0  163.01    5.61
  -2   1   0  185.43    5.83
  -2   1   0  157.21    5.40
  -2   1   0  163.35    6.40
  -2   1   0  168.54    6.60
   2   1   1 8464.20  644.55
   2   1   1 8789.64  670.26
   2   1   1 7986.28  606.63
   2   1   1 9030.32  674.66
   2   1   1 7830.10  595.66
   2  -1   1 7784.28  596.95
   2  -1   1 8547.08  649.60
   2  -1   1 8225.91  628.91
   2  -1   1 8940.98  679.73
   2  -1   1 8138.48  626.94
  -2  -1  -1 8251.84  622.50
  -2  -1  -1 8722.79  650.15
  -2  -1  -1 8542.68  649.15
  -2  -1  -1 8689.02  660.80
  -2  -1  -1 8622.99  649.82
  -2   1  -1 7117.14  546.82
  -2   1  -1 8737.22  666.07
  -2   1  -1 8366.49  642.30
  -2   1  -1 8453.66  645.51
  -2   1  -1 8676.58  660.64
   2   1   2 6703.04  475.85
   2   1   2 6387.26  444.06
   2   1   2 6839.53  487.20
   2   1   2 6378.31  450.80
   2  -1   2 6401.81  456.49
   2  -1   2 6372.90  451.97
   2  -1   2 6120.50  436.70
   2  -1   2 5818.45  418.03
   2  -1   2 6587.85  468.21
   2   1   2 6157.20  435.56
  -2  -1  -2 6749.03  477.45
  -2  -1  -2 6595.01  463.29
  -2  -1  -2 6504.67  457.65
  -2  -1  -2 6596.45  456.18
  -2  -1  -2 6447.25  458.04
  -2   1  -2 6905.40  493.80
  -2   1  -2 6842.68  486.29
  -2   1  -2 5865.70  420.10
  -2   1  -2 6757.82  479.83
  -2   1  -2 6876.37  490.55
   2   1   3 1360.39   64.85
   2   1   3 1491.04   72.12
   2   1   3 1554.46   75.23
   2   1   3 1480.87   70.43
   2   1   3 1517.28   70.12
   2  -1   3 1424.46   69.66
   2  -1   3 1477.09   73.96
   2  -1   3 1521.68   72.75
   2  -1   3 1520.80   75.98
   2  -1   3 1518.92   72.86
  -2  -1  -3 1403.93   67.19
  -2  -1  -3 1469.53   70.52
  -2  -1  -3 1385.62   63.82
  -2  -1  -3 1416.32   66.54
  -2   1  -3 1485.68   71.84
  -2   1  -3 1499.87   72.72
  -2   1  -3 1461.21   71.29
  -2   1  -3 1617.10   78.38
  -2   1  -3 1451.61   72.45
  -2  -1  -3 1439.17   67.62
   2   1   4  598.12   23.63
   2   1   4  578.51   22.90
   2   1   4  657.49   25.82
   2  -1   4  637.28   25.21
   2  -1   4  587.48   25.64
   2  -1   4  590.80   24.32
   2  -1   4  646.92   25.25
   2  -1   4  640.13   26.51
   2   1   4  593.78   23.95
  -2  -1  -4  575.70   22.55
  -2  -1  -4  653.16   24.54
  -2  -1  -4  622.86   24.42
  -2  -1  -4  608.48   23.81
  -2  -1  -4  605.77   22.97
  -2   1  -4  668.39   26.23
  -2   1  -4  602.78   26.45
  -2   1  -4  633.99   25.91
  -2   1  -4  595.96   24.00
  -2  -1  -4  614.06   24.20
  -2   1  -4  655.44   27.02
   2   1   5  102.16    3.97
   2   1   5  103.76    3.74
   2   1   5  113.61    3.32
   2   1   5  102.51    3.91
   2  -1   5  100.85    3.43
   2  -1   5  103.54    3.65
   2  -1   5   97.89    3.00
   2  -1   5  105.06    3.86
   2  -1   5  127.48    5.46
   2  -1   5  100.71    3.79
   2  -1   5  110.20    4.12
  -2  -1  -5  103.20    3.03
  -2  -1  -5  103.03    3.60
  -2  -1  -5  102.56    3.14
  -2  -1  -5  108.87    3.85
  -2  -1  -5   92.03    2.82
  -2   1  -5  111.89    4.24
  -2   1  -5  110.82    3.25
  -2   1  -5  100.44    3.63
   2  -1   6   12.54    1.74
   2   1   6   11.98    0.84
   2   1   6   12.19    0.80
   2   1   6   11.97    0.77
   2  -1   6   14.47    1.75
   2  -1   6   13.34    1.84
   2  -1   6   12.38    0.52
   2  -1   6   13.03    1.15
   2  -1   6   12.93    1.29
   2  -1   6   10.89    0.41
   2  -1   6   12.11    0.48
  -2  -1  -6   12.05    0.52
  -2  -1  -6   12.81    1.04
  -2  -1  -6   11.64    0.53
  -2  -1  -6   12.59    1.08
  -2   1  -6   13.06    0.80
  -2   1  -6   11.05    0.57
   2   1   7  267.46   10.53
   2   1   7  277.09   10.83
   2   1   7  272.33   10.01
   2  -1   7  285.54   10.92
   2  -1   7  281.51   10.97
   2  -1   7  273.55    9.47
   2  -1   7  287.46   11.22
   2  -1   7  276.01   11.89
  -2  -1  -7  270.43   10.22
  -2  -1  -7  284.84   10.08
  -2  -1  -7  255.70    8.99
  -2   1  -7  265.55    9.50
  -2   1  -7  293.48   11.00
  -2  -1  -7  274.33   10.27
   2   1   8    3.09    0.27
   2   1   8    3.72    0.83
   2   1   8    3.38    0.80
   2  -1   8    4.09    0.69
   2  -1   8    3.35    0.24
   2  -1   8    3.66    0.70
   2  -1   8    3.30    0.70
   2  -1   8    3.77    0.65
  -2  -1  -8    3.30    0.35
  -2  -1  -8    3.57    0.74
  -2  -1  -8    3.55    0.71
  -2  -1  -8    2.86    0.32
  -2   1  -8    2.74    0.27
  -2   1  -8    3.27    0.49
  -2   1  -8    3.71    0.75
   2   1   9   10.28    1.16
   2   1   9   10.19    1.20
   2  -1   9   10.22    0.93
   2  -1   9    9.93    1.02
   2  -1   9   10.51    0.92
   2  -1   9    9.72    0.96
  -2  -1  -9    7.71    0.54
  -2  -1  -9    9.68    1.06
  -2   1  -9    9.95    1.16
  -2  -1  -9   10.97    1.05
   2   1  10   38.60    1.73
   2   1  10   36.68    1.68
   2  -1  10   37.84    2.60
   2  -1  10   36.69    2.80
   2  -1  10   35.75    1.93
   2  -1  10   37.23    2.63
  -2  -1 -10   36.02    1.64
  -2  -1 -10   35.41    1.59
  -2   1 -10   33.84    1.65
   2   1  11  106.95    4.46
   2  -1  11  132.63    5.99
   2  -1  11  145.25    6.44
   2   1  11  109.89    4.49
   2   1  11  133.78    5.66
   2   1  11  135.99    5.76
  -2   1 -11  134.48    5.38
   2  -1  12  288.52   11.98
   2  -1  12  270.16   11.29
  -2   1 -12  262.42   12.01
   2  -1  13    6.67    0.97
   2  -1  13    7.80    1.00
  -2   1 -13    7.10    0.88
   2  -1  14    8.64    1.66
   2  -1  14    8.06    1.60
  -2   1 -14    9.40    1.44
   2  -1  15    0.02    0.66
   2  -1  15    0.06    0.61
  -2   1 -15   -0.24    0.32
   2  -1  16    0.00    0.47
  -2   1 -16    0.06    0.41
  -2   1 -17    1.82    0.79
  -2   1 -18    4.87    0.92
  -2   1 -19    5.66    0.55
   2   2 -19   48.16    2.95
  -2  -2  19   53.64    3.84
  -2  -2  19   54.24    3.82
   2   2 -18    9.55    0.95
  -2  -2  18   11.59    2.16
  -2  -2  18   10.04    1.30
  -2   2  18    8.38    1.12
  -2   2  18    7.71    1.07
   2   2 -17    0.26    0.59
  -2  -2  17    0.11    0.89
  -2  -2  17    0.19    0.88
  -2   2  17    0.18    0.79
  -2   2  17    0.07    0.47
   2   2 -16    3.32    1.09
  -2  -2  16    2.90    1.76
  -2   2  16    1.67    1.46
  -2   2  16    1.47    1.50
  -2  -2  16    3.03    1.07
   2   2 -15    1.25    0.90
  -2  -2  15    0.97    0.88
  -2  -2  15    1.18    0.93
  -2   2  15    0.87    1.37
  -2   2  15    1.32    0.79
   2   2 -14   34.17    2.92
  -2  -2  14   33.74    4.01
  -2   2  14   33.81    2.66
  -2  -2  14   36.42    4.10
  -2   2  14   33.52    2.53
   2   2 -13   13.12    1.75
  -2  -2  13   13.41    1.73
  -2  -2  13   13.01    1.81
  -2   2  13   13.82    2.68
  -2   2  13   13.08    2.64
   2   2 -12    0.84    0.82
  -2  -2  12    1.04    1.51
  -2  -2  12    0.81    1.42
  -2   2  12    1.37    0.83
  -2   2  12    1.14    0.83
   2   2 -11    8.33    0.85
  -2  -2  11    8.07    1.48
  -2   2  11    7.92    1.36
  -2   2  11    9.04    1.35
  -2  -2  11    7.62    1.31
   2   2 -10    1.46    0.44
   2   2 -10    1.48    0.29
   2  -2 -10    1.48    0.25
  -2  -2  10    1.58    0.25
  -2  -2  10    1.22    1.33
  -2  -2  10    1.60    0.89
  -2   2  10    1.00    0.47
  -2   2  10    1.45    0.81
  -2   2  10    1.56    0.81
   2   2  -9    2.90    0.40
   2   2  -9    2.79    0.74
   2   2  -9    2.57    0.48
   2  -2  -9    2.94    0.49
  -2  -2   9    3.10    0.90
  -2  -2   9    2.81    0.34
  -2  -2   9    3.26    1.01
  -2   2   9    2.49    0.92
  -2   2   9    2.68    0.40
  -2   2   9    2.50    0.90
   2   2  -8    0.76    0.33
   2   2  -8    0.78    0.49
   2  -2  -8    0.81    0.25
   2   2  -8    0.85    0.49
   2  -2  -8    0.80    0.60
   2  -2  -8    0.80    0.56
  -2  -2   8    0.82    0.67
  -2  -2   8    0.75    0.63
  -2  -2   8    0.88    0.25
  -2  -2   8    0.50    0.68
  -2   2   8    0.81    0.30
  -2   2   8    1.00    1.10
  -2   2   8    0.55    1.11
   2   2  -7  449.09   18.73
   2   2  -7  427.56   17.42
   2   2  -7  428.45   17.57
   2  -2  -7  410.25   16.94
   2  -2  -7  427.31   17.76
   2  -2  -7  441.85   17.58
  -2  -2   7  413.99   17.35
  -2  -2   7  420.53   16.79
  -2  -2   7  422.89   19.44
  -2   2   7  445.05   17.97
  -2   2   7  424.01   18.30
  -2   2   7  422.81   18.19
   2   2  -6  322.18   12.65
   2   2  -6  325.76   12.67
   2  -2  -6  332.80   13.25
   2   2  -6  325.00   12.04
   2   2  -6  325.59   12.52
   2  -2  -6  349.49   13.70
   2  -2  -6  306.82   10.87
   2  -2  -6  325.45   12.90
  -2   2   6  319.62   12.36
  -2  -2   6  317.61   13.03
  -2  -2   6  326.56   12.43
  -2  -2   6  302.86   10.93
  -2  -2   6  304.78   12.30
  -2   2   6  327.28   13.53
  -2   2   6  320.32   11.60
  -2   2   6  324.88   13.56
   2   2  -5  117.94    4.37
   2   2  -5  118.53    4.06
   2   2  -5  120.21    4.34
   2  -2  -5  118.48    4.77
   2  -2  -5  120.81    4.28
   2  -2  -5  117.80    3.94
   2   2  -5  122.07    3.94
   2  -2  -5  117.09    5.70
   2  -2  -5  108.51    3.34
  -2   2   5  123.37    5.24
  -2  -2   5  128.92    4.98
  -2  -2   5  115.86    3.93
  -2  -2   5  120.70    4.88
  -2  -2   5  121.28    5.07
  -2   2   5  120.63    4.20
  -2   2   5  121.07    5.19
  -2   2   5  110.95    3.50
  -2   2   5  117.10    4.85
   2   2  -4    0.74    0.34
   2   2  -4    0.76    0.32
   2   2  -4    1.13    0.40
   2   2  -4    0.78    0.69
   2   2  -4    0.97    0.43
   2   2  -4    1.08    1.07
   2  -2  -4    0.94    0.36
   2  -2  -4    0.74    0.15
   2  -2  -4    1.15    0.23
   2  -2  -4    1.06    1.08
   2  -2  -4    0.93    0.61
  -2  -2   4    0.91    0.23
  -2  -2   4    0.88    0.37
  -2   2   4    1.13    1.22
  -2   2   4    1.17    0.40
  -2   2   4    1.11    1.24
  -2   2   4    0.80    0.13
  -2   2   4    1.11    0.42
   2   2  -3   16.26    0.86
   2   2  -3   13.58    0.73
   2   2  -3   15.42    1.06
   2   2  -3   14.59    1.39
   2   2  -3   14.26    0.74
   2   2  -3   15.08    2.14
   2  -2  -3   14.93    0.93
   2  -2  -3   16.09    0.76
   2  -2  -3   16.80    1.46
   2  -2  -3   16.34    1.51
  -2  -2   3   15.70    0.76
  -2  -2   3   16.05    1.50
  -2   2   3   14.35    0.54
  -2   2   3   15.61    1.09
  -2   2   3   15.36    1.60
  -2   2   3   15.51    1.58
  -2   2   3   16.32    0.86
   2   2  -2  210.41    7.06
   2   2  -2  206.10    6.90
   2   2  -2  204.88    8.01
   2   2  -2  214.30    8.27
   2   2  -2  209.49    7.86
   2   2  -2  208.76    7.54
   2  -2  -2  211.41    9.90
   2  -2  -2  218.28    8.60
   2  -2  -2  209.82    9.77
   2  -2  -2  208.12    7.35
  -2  -2   2  203.68    7.19
  -2  -2   2  201.58    7.73
  -2  -2   2  203.69    7.78
  -2  -2   2  208.82    7.69
  -2   2   2  206.10    6.75
  -2   2   2  208.44    7.83
  -2   2   2  206.36    8.60
  -2   2   2  207.40    7.51
  -2   2   2  207.24    8.55
   2   2  -1   36.39    1.87
   2   2  -1   33.45    0.99
   2   2  -1   38.13    2.04
   2   2  -1   36.46    2.09
   2   2  -1   35.90    1.05
   2   2  -1   37.18    1.66
   2  -2  -1   35.21    1.48
   2  -2  -1   34.83    2.19
   2  -2  -1   35.29    2.06
   2  -2  -1   37.29    1.63
  -2  -2   1   34.30    1.70
  -2  -2   1   36.42    1.47
  -2  -2   1   35.85    1.60
  -2  -2   1   36.21    1.73
  -2   2   1   34.61    1.52
  -2   2   1   35.64    2.35
  -2   2   1   33.74    1.15
  -2   2   1   35.67    2.29
  -2   2   1   34.11    1.58
   2   2   0  153.09    6.24
   2   2   0  150.45    5.50
   2   2   0  137.20    3.67
   2   2   0  157.07    6.71
   2  -2   0  153.97    5.43
   2  -2   0  162.02    6.59
   2  -2   0  158.54    5.69
   2  -2   0  152.49    6.16
   2   2   0  158.52    7.04
  -2  -2   0  158.22    5.58
  -2  -2   0  155.07    5.58
  -2  -2   0  154.64    5.49
  -2  -2   0  153.01    6.02
  -2   2   0  144.87    5.95
  -2   2   0  147.59    5.41
  -2   2   0  143.25    4.79
  -2   2   0  156.10    8.33
  -2   2   0  153.37    7.82
   2   2   1  452.06   18.20
   2   2   1  455.12   18.30
   2   2   1  465.63   18.83
   2   2   1  470.81   18.78
   2  -2   1  476.21   18.89
   2  -2   1  462.32   18.34
   2  -2   1  454.90   17.82
   2  -2   1  479.01   20.19
   2  -2   1  448.82   20.41
  -2  -2  -1  477.14   18.84
  -2  -2  -1  466.14   18.55
  -2   2  -1  455.47   19.40
  -2   2  -1  444.05   17.51
  -2   2  -1  444.56   18.63
  -2   2  -1  466.56   19.78
  -2   2  -1  459.18   18.52
  -2  -2  -1  474.11   18.56
  -2  -2  -1  465.85   18.37
   2   2   2  878.48   40.39
   2   2   2  983.20   45.10
   2   2   2  897.39   41.33
   2   2   2 1028.55   47.59
   2  -2   2  910.01   42.60
   2  -2   2  971.44   43.93
   2  -2   2  980.23   45.92
   2  -2   2  948.66   42.82
   2  -2   2  931.79   43.02
  -2  -2  -2  973.52   44.01
  -2  -2  -2  985.50   44.28
  -2  -2  -2  973.98   44.07
  -2  -2  -2  977.09   44.92
  -2   2  -2  906.93   45.06
  -2   2  -2  926.05   41.90
  -2   2  -2 1016.02   46.19
  -2   2  -2  944.11   44.51
  -2   2  -2  981.53   44.94
   2   2   3  101.81    3.80
   2   2   3   99.78    3.51
   2   2   3  101.77    3.83
   2   2   3  114.23    4.96
   2  -2   3  104.04    3.67
   2  -2   3  105.12    3.74
   2  -2   3  101.54    4.35
   2  -2   3  105.60    4.63
   2  -2   3  107.32    3.91
  -2  -2  -3  104.07    4.21
  -2  -2  -3  106.22    3.62
  -2  -2  -3  110.17    4.06
  -2  -2  -3  108.43    3.73
  -2   2  -3  117.97    5.04
  -2   2  -3   99.84    3.93
  -2   2  -3  107.95    4.00
  -2   2  -3  101.99    4.61
  -2   2  -3  110.40    4.75
   2   2   4  157.95    5.88
   2   2   4  154.42    5.69
   2   2   4  150.51    5.54
   2   2   4  151.86    5.52
   2  -2   4  148.87    5.35
   2  -2   4  146.62    5.72
   2  -2   4  147.58    6.10
   2  -2   4  142.95    5.86
   2  -2   4  151.64    5.93
  -2  -2  -4  151.85    5.47
  -2  -2  -4  149.28    5.03
  -2  -2  -4  149.53    5.08
  -2  -2  -4  153.07    5.37
  -2   2  -4  156.02    5.47
  -2   2  -4  156.68    6.43
  -2   2  -4  153.56    6.40
  -2   2  -4  150.85    5.58
  -2   2  -4  155.05    5.76
   2   2   5  107.63    4.64
   2   2   5  110.55    4.69
   2   2   5  109.16    3.74
   2   2   5  122.24    4.47
   2  -2   5  110.52    4.64
   2  -2   5  108.60    3.81
   2  -2   5  109.43    4.57
   2  -2   5  109.07    4.60
   2  -2   5  107.14    4.20
  -2  -2  -5  107.89    3.81
  -2  -2  -5  111.93    3.87
  -2  -2  -5  115.77    3.89
  -2  -2  -5  115.04    3.91
  -2   2  -5  110.50    4.36
  -2   2  -5  114.66    3.87
  -2   2  -5  114.03    4.22
  -2   2  -5  106.75    6.17
  -2   2  -5  109.46    6.27
   2   2   6   28.85    1.33
   2   2   6   30.09    2.01
   2   2   6   30.24    1.96
   2  -2   6   28.44    1.82
   2  -2   6   28.04    1.48
   2  -2   6   29.53    1.94
   2  -2   6   26.13    1.05
   2  -2   6   29.88    1.90
   2  -2   6   29.07    1.92
  -2  -2  -6   28.73    1.12
  -2  -2  -6   29.68    1.22
  -2  -2  -6   29.76    1.50
  -2  -2  -6   30.19    1.29
  -2   2  -6   31.91    1.36
  -2   2  -6   29.86    1.37
  -2   2  -6   28.88    1.34
   2   2   7   78.60    3.69
   2   2   7   74.42    2.86
   2   2   7   82.90    3.89
   2  -2   7   82.31    4.93
   2  -2   7   82.71    3.80
   2  -2   7   77.82    2.71
   2  -2   7   84.37    3.71
   2  -2   7   81.82    3.72
  -2  -2  -7   84.03    2.95
  -2  -2  -7   79.99    3.05
  -2  -2  -7   83.67    2.96
  -2   2  -7   82.25    3.07
  -2   2  -7   84.63    3.21
  -2   2  -7   79.65    3.14
   2   2   8   71.42    2.93
   2   2   8   74.79    2.86
   2   2   8   74.32    2.99
   2  -2   8   74.42    2.93
   2  -2   8   78.70    3.77
   2  -2   8   76.03    3.85
  -2  -2  -8   74.12    3.22
  -2  -2  -8   76.24    2.67
  -2  -2  -8   72.81    2.63
  -2   2  -8   73.94    3.63
  -2   2  -8   74.54    3.23
   2   2   9  118.62    4.95
   2  -2   9  133.38    5.96
   2  -2   9  123.07    4.39
   2  -2   9  129.56    6.10
  -2  -2  -9  122.57    4.37
  -2   2  -9  122.48    5.62
  -2   2  -9  112.55    4.36
   2  -2  10  112.54    5.29
   2  -2  10  119.86    5.48
  -2   2 -10  107.23    5.32
   2  -2  11   84.85    4.03
   2  -2  11   82.33    4.06
  -2   2 -11   75.34    3.54
   2  -2  12   29.60    3.08
   2  -2  12   29.89    3.06
  -2   2 -12   26.75    1.75
   2  -2  13    1.91    1.23
   2  -2  13    2.31    1.26
  -2   2 -13    1.59    1.00
   2  -2  14    1.81    1.39
   2  -2  14    2.11    1.36
  -2   2 -14    3.33    0.72
   2  -2  15    1.82    1.18
   2  -2  15    1.57    1.20
  -2   2 -15    3.41    1.00
   2  -2  16    0.01    1.07
   2  -2  16    3.06    0.68
  -2   2 -16    3.68    0.68
   2  -2  17    0.05    0.20
   2  -2  17    0.01    0.20
  -2   2 -17   -0.21    0.33
  -2   2 -18    0.17    0.48
   2   3 -18   11.78    1.28
  -2  -3  18   16.80    2.15
  -2  -3  18   14.59    2.04
   2   3 -17    1.13    0.42
  -2   3  17    0.71    0.73
  -2  -3  17    1.32    0.69
  -2  -3  17    1.62    0.68
  -2   3  17    0.12    0.68
   2   3 -16    0.93    0.71
  -2  -3  16    1.45    0.78
  -2   3  16    0.17    0.92
  -2   3  16    0.84    0.96
  -2  -3  16    1.86    0.76
   2   3 -15    1.16    0.79
  -2  -3  15    1.92    1.39
  -2   3  15    1.29    1.12
  -2   3  15    0.20    1.17
  -2  -3  15    1.24    0.88
   2   3 -14    4.48    1.17
  -2   3  14    4.47    1.12
  -2  -3  14    5.41    2.15
  -2  -3  14    5.59    1.23
  -2   3  14    4.49    1.05
   2   3 -13    1.03    0.88
  -2  -3  13    1.85    1.00
  -2  -3  13    1.86    1.08
  -2   3  13    1.99    0.87
  -2   3  13    2.03    0.86
   2   3 -12   40.31    2.20
  -2  -3  12   50.19    4.87
  -2  -3  12   48.10    4.61
  -2   3  12   46.54    3.03
  -2   3  12   43.23    2.99
   2   3 -11   69.65    3.06
   2   3 -11   74.73    3.50
  -2  -3  11   77.06    4.55
  -2  -3  11   76.81    4.28
  -2   3  11   62.04    2.82
  -2   3  11   74.98    4.18
  -2   3  11   73.59    4.12
   2   3 -10    6.87    1.19
   2   3 -10    8.96    1.26
  -2  -3  10   10.46    2.64
  -2  -3  10   10.38    1.96
  -2   3  10    9.47    1.55
  -2   3  10    9.48    0.86
  -2   3  10    9.27    1.52
   2   3  -9   62.81    3.29
   2   3  -9   60.77    3.51
  -2  -3   9   65.43    3.73
  -2  -3   9   68.54    4.12
  -2   3   9   63.12    2.84
  -2   3   9   63.45    3.80
  -2   3   9   65.51    3.81
   2   3  -8   21.32    1.21
   2   3  -8   26.09    2.12
  -2   3   8   28.22    3.41
  -2  -3   8   28.51    2.33
  -2  -3   8   28.34    3.19
  -2   3   8   26.13    1.57
  -2   3   8   26.14    3.43
   2   3  -7    0.99    0.50
   2   3  -7    0.51    0.27
  -2  -3   7    1.07    0.72
  -2  -3   7    0.99    0.77
  -2   3   7    1.22    0.48
  -2   3   7    1.20    0.78
  -2   3   7    1.17    0.84
   2   3  -6   42.89    2.12
   2   3  -6   36.31    1.78
   2   3  -6   36.85    1.52
  -2  -3   6   45.64    3.61
  -2   3   6   43.79    2.81
  -2   3   6   47.27    4.36
  -2   3   6   45.01    2.82
  -2  -3   6   42.37    2.59
   2   3  -5    0.89    0.46
   2   3  -5    0.71    0.26
   2  -3  -5    0.39    0.23
  -2   3   5    0.55    1.15
  -2  -3   5    0.38    0.23
  -2  -3   5    0.31    0.60
  -2  -3   5    0.51    0.64
  -2   3   5    0.77    0.45
  -2   3   5    0.51    0.26
  -2   3   5    0.98    1.27
   2   3  -4   75.80    3.32
   2   3  -4   79.50    5.01
   2   3  -4   77.75    5.42
   2   3  -4   81.05    3.47
   2  -3  -4   76.23    2.83
  -2  -3   4   74.64    2.78
  -2   3   4   80.24    4.09
  -2   3   4   82.43    3.53
  -2   3   4   85.85    6.07
  -2   3   4   75.76    3.32
   2   3  -3    2.46    0.61
   2   3  -3    2.59    0.71
   2   3  -3    1.25    0.83
   2   3  -3    1.25    0.77
   2  -3  -3    2.10    0.40
  -2  -3   3    1.74    0.40
  -2   3   3    2.10    0.94
  -2   3   3    1.95    0.61
  -2   3   3    2.34    1.01
  -2   3   3    2.44    0.70
   2   3  -2   28.20    1.91
   2   3  -2   30.16    1.99
   2   3  -2   27.38    2.71
   2   3  -2   30.31    1.68
   2  -3  -2   28.97    1.82
  -2   3   2   28.78    1.66
  -2  -3   2   28.74    1.84
  -2   3   2   30.64    2.02
  -2   3   2   29.79    2.20
  -2   3   2   28.69    2.34
   2  -3  -1   24.63    1.29
   2   3  -1   23.19    1.60
   2   3  -1   22.78    1.68
   2   3  -1   24.39    1.38
   2   3  -1   25.11    1.46
   2  -3  -1   24.92    1.88
   2  -3  -1   23.81    2.87
   2  -3  -1   23.85    1.33
  -2   3   1   24.64    1.44
  -2  -3   1   24.67    1.90
  -2  -3   1   25.33    1.28
  -2   3   1   26.55    3.36
  -2   3   1   23.53    1.39
  -2   3   1   25.13    2.13
   2   3   0  446.89   20.86
   2   3   0  454.80   19.56
   2   3   0  464.74   19.89
   2   3   0  426.85   19.68
   2  -3   0  466.62   19.66
   2  -3   0  470.97   19.73
  -2   3   0  467.69   20.90
  -2   3   0  453.39   19.55
  -2  -3   0  452.25   20.30
  -2  -3   0  457.86   20.83
  -2   3   0  476.64   21.27
  -2   3   0  502.00   22.51
  -2  -3   0  477.14   19.88
  -2  -3   0  481.52   21.05
   2   3   1   94.78    4.69
   2   3   1   93.52    3.98
   2   3   1   89.74    3.82
   2   3   1   95.87    4.50
   2  -3   1   99.23    4.44
  -2   3  -1   97.29    4.73
  -2   3  -1   95.59    4.80
  -2  -3  -1   94.93    3.81
  -2  -3  -1   94.37    3.86
  -2  -3  -1   95.67    4.38
  -2   3  -1   97.46    4.60
  -2   3  -1   97.40    4.80
   2  -3   2   31.95    1.47
   2   3   2   30.61    1.96
   2   3   2   32.37    2.38
   2   3   2   31.42    1.67
   2   3   2   31.01    2.43
  -2   3  -2   32.79    3.51
  -2   3  -2   31.55    2.07
  -2   3  -2   32.49    2.43
  -2   3  -2   25.73    1.25
  -2  -3  -2   33.42    1.59
  -2  -3  -2   31.01    1.46
  -2  -3  -2   32.73    1.65
  -2   3  -2   25.93    1.21
  -2   3  -2   33.87    3.81
   2   3   3   12.09    1.56
   2   3   3   10.61    1.04
   2   3   3   10.24    1.07
   2   3   3   12.21    1.63
   2  -3   3   11.40    0.73
  -2  -3  -3   11.00    1.06
  -2  -3  -3   11.46    0.90
  -2  -3  -3   11.13    0.86
  -2   3  -3   10.77    0.80
  -2   3  -3   11.13    1.60
  -2   3  -3   12.05    1.60
  -2   3  -3   10.71    2.46
  -2   3  -3    9.26    0.58
  -2   3  -3    9.14    0.71
   2   3   4    8.73    0.90
   2   3   4    6.56    0.59
   2   3   4    7.36    1.33
   2   3   4    8.60    1.29
   2  -3   4    7.66    0.53
  -2   3  -4    7.01    0.63
  -2   3  -4    7.92    1.44
  -2   3  -4    7.64    0.94
  -2   3  -4    7.58    1.43
  -2  -3  -4    7.29    0.53
  -2   3  -4    6.53    0.69
  -2   3  -4    6.38    0.76
   2   3   5   -0.09    0.12
   2   3   5   -0.00    0.33
   2   3   5    0.03    0.36
   2   3   5   -0.00    0.35
   2  -3   5    0.01    0.17
  -2   3  -5    0.10    0.41
  -2  -3  -5   -0.04    0.17
  -2   3  -5   -0.01    0.37
  -2   3  -5   -0.24    0.39
  -2   3  -5    0.07    0.12
  -2   3  -5    0.06    0.13
   2   3   6   78.31    3.25
   2   3   6   71.93    3.33
   2   3   6   78.98    4.10
   2  -3   6   68.38    4.07
   2  -3   6   85.32    4.52
  -2   3  -6   71.30    3.00
  -2   3  -6   82.77    3.62
   2  -3   7    0.44    1.11
   2   3   7    0.34    0.40
   2  -3   7    0.25    0.67
  -2   3  -7    0.28    0.40
  -2   3  -7    0.38    0.48
   2  -3   8  157.61    7.72
   2   3   8  138.78    5.95
   2  -3   8  164.49    7.76
  -2   3  -8  145.60    6.75
  -2   3  -8  145.28    6.16
   2   3   9  342.38   15.77
   2  -3   9  373.17   17.76
   2  -3   9  353.56   17.45
  -2   3  -9  334.78   15.74
  -2   3  -9  320.06   14.34
   2   3  10  244.07   10.64
   2  -3  10  275.78   13.48
   2  -3  10  271.42   12.87
  -2   3 -10  235.93   10.34
  -2   3 -10  251.31   11.85
   2  -3  11   36.76    2.71
   2  -3  11   34.34    4.27
  -2   3 -11   32.32    2.57
   2  -3  12    4.44    1.83
   2  -3  12    5.64    1.82
  -2   3 -12    3.81    0.73
   2  -3  13    2.12    1.41
   2  -3  13    2.10    1.40
  -2   3 -13    2.11    0.56
   2  -3  14    6.99    1.60
   2  -3  14    3.54    1.59
  -2   3 -14    5.68    1.12
   2  -3  15   13.47    1.26
   2  -3  15   12.88    1.18
  -2   3 -15   12.92    1.09
   2  -3  16    0.06    0.36
   2  -3  16    0.40    0.56
  -2   3 -16    0.83    0.53
  -2  -4  15   11.49    1.24
  -2  -4  15   11.85    1.31
   2   4 -14    0.08    0.18
  -2  -4  14    0.15    0.42
  -2  -4  14    0.07    0.44
  -2   4  14   -0.01    0.24
  -2   4  14    0.03    0.26
  -2   4  13   -0.00    0.39
  -2  -4  13    0.40    0.53
  -2  -4  13    0.56    0.55
  -2   4  13    0.13    0.40
   2   4 -12    0.44    0.28
  -2  -4  12    1.07    1.21
  -2  -4  12    0.87    0.67
  -2   4  12    0.39    0.55
  -2   4  12    0.55    0.57
   2   4 -11    0.22    0.55
  -2  -4  11    0.46    0.72
  -2  -4  11    0.52    0.63
  -2   4  11    0.36    0.55
  -2   4  11    0.41    0.57
  -2   4  11    0.32    0.56
   2   4 -10    8.54    0.89
  -2  -4  10    7.58    2.71
  -2  -4  10    9.40    2.41
  -2   4  10    7.92    0.93
  -2   4  10    8.51    2.14
  -2   4  10    8.13    1.33
   2   4  -9    1.00    0.52
  -2  -4   9    1.06    0.88
  -2  -4   9    0.75    1.02
  -2   4   9    0.44    0.52
  -2   4   9    0.69    0.74
  -2   4   9    0.98    1.27
   2   4  -8    0.07    0.41
  -2  -4   8    0.33    0.60
  -2  -4   8    0.21    1.16
  -2   4   8    0.00    0.62
  -2   4   8    0.11    0.59
  -2   4   8    0.44    0.68
   2   4  -7   59.91    4.20
  -2   4   7   76.67    3.82
  -2   4   7   78.02    4.35
  -2  -4   7   78.98    4.36
  -2  -4   7   76.27    5.41
  -2   4   7   78.39    4.49
   2   4  -6  100.41    4.80
  -2  -4   6   96.51    4.89
  -2  -4   6  100.68    5.30
  -2   4   6  105.07    5.67
  -2   4   6  105.06    5.57
  -2   4   6   97.19    4.72
   2   4  -5   12.38    1.35
  -2  -4   5   12.05    1.54
  -2  -4   5   11.89    1.67
  -2   4   5   13.27    2.00
  -2   4   5   12.31    1.38
  -2   4   5   12.95    2.98
   2   4  -4    5.05    1.05
   2   4  -4    5.64    1.58
  -2  -4   4    3.52    1.92
  -2  -4   4    5.51    1.13
  -2   4   4    5.10    1.04
  -2   4   4    5.52    1.36
  -2   4   4    5.84    1.53
  -2   4   4    4.85    1.05
   2   4  -3    5.88    1.64
   2   4  -3    7.02    1.26
  -2  -4   3    0.94    1.10
  -2   4   3    7.45    1.11
  -2   4   3    7.86    1.46
  -2   4   3    7.21    1.23
  -2   4   3    7.10    1.57
   2   4  -2    0.38    0.53
   2   4  -2    0.75    0.69
   2   4  -2    0.88    1.05
   2   4  -2    0.34    0.76
  -2   4   2    0.58    0.72
  -2   4   2    0.30    0.56
  -2   4   2    0.21    0.85
  -2   4   2    0.28    0.81
   2   4  -1    0.14    0.38
   2   4  -1    0.08    0.30
   2   4  -1   -0.17    0.28
   2   4  -1   -0.04    0.58
  -2   4   1    0.14    0.56
  -2   4   1    0.44    0.49
  -2   4   1   -0.24    0.31
  -2   4   1   -0.02    0.31
   2   4   0   14.71    2.37
   2   4   0   14.47    1.97
   2   4   0   15.79    1.65
   2   4   0   14.93    2.01
  -2   4   0   17.59    2.27
  -2   4   0   17.29    2.10
  -2   4   0   14.76    2.16
  -2   4   0   16.77    2.22
   2   4   1   13.89    1.21
   2   4   1   13.30    2.09
   2   4   1   13.59    2.11
   2   4   1   13.58    1.46
  -2   4  -1   13.22    3.11
  -2   4  -1   14.43    2.13
  -2   4  -1   14.10    2.17
  -2   4  -1   13.79    1.25
   2   4   2   15.18    2.14
   2   4   2   12.36    1.09
   2   4   2   12.24    1.93
   2   4   2   12.23    2.12
  -2   4  -2   11.98    1.11
  -2   4  -2   13.66    3.37
  -2   4  -2   13.75    2.05
  -2   4  -2   13.11    1.41
   2   4   3    7.84    0.87
   2   4   3    8.32    1.13
   2   4   3    8.83    1.88
   2   4   3    8.31    1.07
  -2   4  -3    9.80    1.93
  -2   4  -3    8.75    0.90
  -2   4  -3   11.15    1.96
  -2   4  -3    9.39    1.79
   2   4   4   91.87    4.27
   2   4   4   72.45    3.51
  -2   4  -4   97.66    7.13
  -2   4  -4   96.22    7.81
  -2   4  -4   94.92    5.64
  -2   4  -4   73.06    3.55
   2   4   5    0.21    0.41
   2  -4   5    0.16    0.65
   2  -4   5   -0.20    0.63
  -2   4  -5    0.05    0.45
   2   4   6   14.53    1.48
   2  -4   6   15.17    3.14
   2  -4   6   15.37    3.29
  -2   4  -6   15.49    2.17
   2  -4   7    3.87    1.60
   2   4   7    3.83    1.41
   2  -4   7    4.11    1.41
  -2   4  -7    4.16    0.88
   2   4   8    7.83    1.51
   2  -4   8    8.97    4.09
   2  -4   8   10.76    2.19
  -2   4  -8    9.00    1.03
   2   4   9    8.28    1.38
   2  -4   9   10.01    2.38
   2  -4   9    8.59    2.05
  -2   4  -9    7.95    1.41
   2   4  10   22.51    1.45
   2  -4  10   23.76    2.39
   2  -4  10   25.36    2.26
  -2   4 -10   22.40    1.44
   2   4  11    0.15    0.29
   2  -4  11    1.10    0.60
   2  -4  11    1.29    0.56
  -2   4 -11    0.19    0.28
  -2   4 -11    0.32    0.44
   2  -4  12    4.81    0.88
   2  -4  12    4.64    0.83
  -2   4 -12    2.20    0.41
   2  -4  13    6.26    0.92
   2  -4  13    7.05    0.89
  -2   4 -13    3.45    0.68
   2  -4  14    0.32    0.67
   2  -4  14    0.59    0.68
   2   5 -10    0.39    0.28
  -2   5  10    0.06    0.27
  -2  -5  10    0.01    0.67
  -2  -5  10    0.13    0.45
   2   5  -9    1.57    0.95
  -2  -5   9    2.90    1.30
  -2  -5   9    3.41    0.74
  -2   5   9    1.43    0.61
  -2   5   9    2.67    0.57
  -2   5   9    2.74    0.63
   2   5  -8    8.43    1.41
  -2  -5   8    8.22    1.22
  -2  -5   8    7.57    1.69
  -2   5   8    7.17    1.50
  -2   5   8    7.34    1.47
  -2   5   8    7.70    1.58
   2   5  -7    2.08    0.66
  -2   5   7    1.82    0.76
  -2   5   7    1.98    0.67
  -2  -5   7    1.90    0.77
  -2  -5   7    1.39    0.87
  -2   5   7    2.63    1.18
   2   5  -6  161.88    7.11
  -2  -5   6  162.90    7.64
  -2  -5   6  156.33    7.18
  -2   5   6  166.42    8.95
  -2   5   6  159.72    8.44
  -2   5   6  167.33    8.23
   2   5  -5  114.11    5.19
  -2   5   5  115.79    5.39
  -2  -5   5  106.75    6.65
  -2  -5   5  103.65    4.98
  -2   5   5  109.98    6.86
  -2   5   5  115.87    5.22
   2   5  -4   51.64    2.78
  -2   5   4   52.60    3.09
  -2  -5   4   48.39    2.68
  -2  -5   4   48.15    3.77
  -2   5   4   52.01    2.76
  -2   5   4   51.11    3.23
   2   5  -3    1.68    0.74
   2   5  -3    2.10    0.71
  -2   5   3    1.31    0.73
  -2  -5   3    1.95    0.66
  -2  -5   3    2.23    1.15
  -2   5   3    2.73    1.64
  -2   5   3    2.90    0.95
  -2   5   3    1.97    0.70
   2   5  -2    0.39    0.61
   2   5  -2    0.53    0.49
  -2  -5   2    0.24    0.45
  -2  -5   2    0.49    0.50
  -2   5   2    0.53    1.14
  -2   5   2    0.33    0.57
  -2   5   2    0.46    0.48
  -2   5   2    0.19    1.08
   2   5  -1    7.71    0.91
   2   5  -1    7.33    1.02
  -2  -5   1    6.40    0.89
  -2  -5   1    6.24    0.95
  -2   5   1    7.63    1.38
  -2   5   1    6.98    1.57
  -2   5   1    7.74    1.46
  -2   5   1    7.31    0.86
   2   5   0   -0.16    0.63
   2   5   0    0.33    0.36
  -2   5   0    0.49    0.61
  -2  -5   0   -0.20    0.56
  -2  -5   0   -0.16    0.51
  -2   5   0   -0.07    0.36
  -2   5   0    0.28    0.36
  -2   5   0    0.14    0.56
   2   5   1   17.54    1.86
   2   5   1   18.74    1.46
  -2   5  -1   18.91    1.40
  -2  -5  -1   14.02    1.20
  -2  -5  -1   15.93    1.16
  -2   5  -1   19.26    2.08
  -2   5  -1   19.19    1.94
  -2   5  -1   16.96    1.33
   2   5   2    9.32    1.46
   2   5   2   11.51    1.22
   2  -5   2   11.29    1.69
   2  -5   2   11.55    1.58
  -2   5  -2   10.46    1.14
  -2   5  -2    9.39    1.01
   2   5   3    3.75    0.61
   2   5   3    7.02    0.97
   2  -5   3    6.71    1.20
   2  -5   3    5.97    1.27
  -2   5  -3    3.81    0.62
  -2   5  -3    6.64    0.93
   2   5   4   28.87    1.94
   2  -5   4   27.07    4.16
   2  -5   4   29.91    3.61
  -2   5  -4   29.57    1.91
   2   5   5   14.56    1.94
   2  -5   5   12.37    3.76
   2  -5   5   14.85    2.09
  -2   5  -5   12.37    1.96
   2   5   6    1.04    0.54
   2  -5   6    1.27    1.09
   2  -5   6   -0.15    1.25
  -2   5  -6    1.17    0.53
   2   5   7   -0.18    0.29
   2  -5   7    0.13    1.12
   2  -5   7    0.18    0.50
  -2   5  -7    0.01    0.27
   2   5   8    0.47    0.41
   2  -5   8    0.05    0.75
   2  -5   8    0.95    0.69
  -2   5  -8    0.83    0.41
   2   5   9    3.51    0.70
   2  -5   9    0.85    0.67
   2  -5   9    0.79    0.73
  -2   5  -9    1.29    0.71
  -3   0  21    0.11    0.61
  -3   0  21    0.12    0.58
   3   0 -20   -0.11    0.24
  -3   0  20   -0.17    0.41
  -3   0  20    0.13    0.44
  -3   0  19   25.54    3.30
  -3   0  19   24.02    2.16
   3   0 -18    0.15    0.39
  -3   0  18    0.00    0.53
  -3   0  18    0.06    0.58
   3   0 -17    6.72    0.75
  -3   0  17    9.38    2.47
  -3   0  17    8.50    2.27
   3   0 -16   -0.27    0.41
  -3   0  16    0.12    0.59
  -3   0  16    0.05    0.55
   3   0 -15   44.81    2.72
  -3   0  15   48.85    3.08
  -3   0  15   48.20    3.26
   3   0 -14    0.21    0.30
  -3   0  14    0.11    0.60
  -3   0  14    0.23    0.65
   3   0 -13  186.00    7.60
  -3   0  13  194.09    8.62
  -3   0  13  191.00    8.56
   3   0 -12    0.01    0.33
  -3   0  12   -0.16    0.41
  -3   0  12    0.02    0.37
   3   0 -11  295.24   11.86
   3   0 -11  304.99   12.80
   3   0 -11  309.95   12.87
  -3   0  11  299.02   12.52
  -3   0  11  291.16   12.10
   3   0 -10   -0.03    0.32
   3   0 -10    0.17    0.30
   3   0 -10   -0.11    0.25
  -3   0  10   -0.04    0.51
  -3   0  10   -0.06    0.55
   3   0  -9  345.17   14.02
   3   0  -9  348.84   14.00
   3   0  -9  344.47   13.92
  -3   0   9  344.04   13.97
  -3   0   9  343.70   13.88
   3   0  -8    0.08    0.29
   3   0  -8   -0.06    0.24
   3   0  -8    0.13    0.30
   3   0  -8    0.02    0.04
   3   0  -8   -0.02    0.05
  -3   0   8    0.09    0.24
  -3   0   8    0.11    0.31
  -3   0   8   -0.00    0.29
  -3   0   8   -0.00    0.02
  -3   0   8    0.02    0.04
   3   0  -7   44.73    1.23
   3   0  -7   47.96    2.20
   3   0  -7   45.17    2.32
   3   0  -7   47.63    2.23
   3   0  -7   46.11    1.20
  -3   0   7   45.50    2.29
  -3   0   7   46.86    1.31
  -3   0   7   44.70    2.18
  -3   0   7   46.39    1.26
  -3   0   7   48.84    2.14
   3   0  -6    0.06    0.06
   3   0  -6    0.04    0.15
   3   0  -6   -0.06    0.45
   3   0  -6   -0.00    0.06
   3   0  -6    0.08    0.28
  -3   0   6    0.05    0.44
  -3   0   6    0.04    0.06
  -3   0   6   -0.04    0.07
  -3   0   6    0.23    0.48
  -3   0   6    0.02    0.14
   3   0  -5  711.76   31.08
   3   0  -5  787.34   31.88
   3   0  -5  741.05   30.72
   3   0  -5  727.37   31.46
  -3   0   5  707.73   30.66
  -3   0   5  709.78   31.01
  -3   0   5  735.98   31.12
  -3   0   5  695.92   27.94
   3   0  -4   -0.03    0.30
   3   0  -4   -0.01    0.14
   3   0  -4   -0.08    0.54
   3   0  -4   -0.07    0.17
  -3   0   4   -0.03    0.30
  -3   0   4   -0.07    0.14
  -3   0   4   -0.02    0.28
  -3   0   4   -0.01    0.27
   3   0  -3   47.65    2.30
   3   0  -3   48.81    2.44
   3   0  -3   47.58    2.22
   3   0  -3   54.12    2.02
  -3   0   3   58.61    2.05
  -3   0   3   47.99    3.39
  -3   0   3   54.06    2.02
  -3   0   3   46.99    2.18
   3   0  -2   -0.11    0.38
   3   0  -2    0.00    0.17
   3   0  -2    0.05    0.45
   3   0  -2   -0.03    0.24
   3   0  -2    0.15    0.44
  -3   0   2    0.00    0.23
  -3   0   2    0.00    0.38
  -3   0   2    0.10    0.31
  -3   0   2    0.03    0.21
  -3   0   2    0.04    0.24
   3   0  -1  178.69    6.26
   3   0  -1  183.27    5.57
   3   0  -1  183.06    6.50
   3   0  -1  177.77    6.22
   3   0  -1  171.85    6.31
  -3   0   1  177.49    5.51
  -3   0   1  172.36    6.18
  -3   0   1  180.87    5.94
  -3   0   1  184.20    5.60
   3   0   0    0.05    0.38
   3   0   0   -0.03    0.11
   3   0   0    0.01    0.18
   3   0   0    0.18    0.32
   3   0   0   -0.00    0.27
  -3   0   0    0.06    0.22
  -3   0   0    0.10    0.20
  -3   0   0    0.00    0.18
  -3   0   0    0.05    0.25
  -3   0   0    0.23    0.31
   3   0   1  997.65   40.23
   3   0   1 1035.02   44.42
   3   0   1 1065.74   46.81
  -3   0  -1  741.56   32.50
  -3   0  -1 1007.83   43.31
  -3   0  -1 1070.83   45.90
   3   0   2    0.01    0.16
   3   0   2    0.03    0.19
   3   0   2    0.02    0.17
   3   0   2   -0.01    0.17
   3   0   2    0.05    0.17
   3   0   2    0.03    0.11
  -3   0  -2   -0.03    0.17
  -3   0  -2    0.14    0.17
   3   0   3  728.52   28.00
   3   0   3  681.31   27.27
   3   0   3  723.57   27.80
   3   0   3  709.16   27.71
   3   0   3  700.57   28.10
   3   0   3  722.53   29.55
  -3   0  -3  751.04   31.21
  -3   0  -3  697.51   27.97
   3   0   4    0.00    0.11
   3   0   4   -0.00    0.09
   3   0   4    0.02    0.18
   3   0   4   -0.01    0.08
   3   0   4    0.03    0.11
   3   0   4    0.01    0.09
  -3   0  -4    0.03    0.14
   3   0   5    0.03    0.32
   3   0   5    0.47    0.21
   3   0   5    0.35    0.37
   3   0   5    0.32    0.24
   3   0   5    0.78    0.33
   3   0   5    0.21    0.21
  -3   0  -5    0.37    0.14
   3   0   6   -0.02    0.15
   3   0   6    0.06    0.16
   3   0   6    0.00    0.13
   3   0   6    0.09    0.26
   3   0   6    0.00    0.28
   3   0   6   -0.00    0.15
  -3   0  -6    0.04    0.14
   3   0   7  226.73    8.59
   3   0   7  210.41    7.15
   3   0   7  215.06    7.36
   3   0   7  203.16    7.20
   3   0   7  209.43    6.94
   3   0   7  224.57    8.66
  -3   0  -7  199.19    6.57
   3   0   8    0.13    0.18
   3   0   8   -0.02    0.25
   3   0   8   -0.11    0.27
   3   0   8   -0.09    0.15
  -3   0  -8    0.00    0.23
   3   0   9   18.49    1.55
   3   0   9   17.55    1.03
   3   0   9   20.36    1.30
   3   0   9   20.96    1.34
  -3   0  -9   19.24    0.97
   3   0  10    0.10    0.20
   3   0  10    0.09    0.22
   3   0  10    0.06    0.21
   3   0  10   -0.08    0.24
  -3   0 -10    0.16    0.18
   3   0  11  264.39   10.71
  -3   0 -11  318.88   13.14
  -3   0 -12   -0.18    0.39
  -3   0 -13   45.10    2.10
  -3   0 -14    0.22    0.25
  -3   0 -15   49.33    2.68
   3   1 -20    0.33    0.46
  -3  -1  20    0.54    0.52
  -3  -1  20    0.20    0.53
  -3   1  20    0.15    0.45
  -3   1  20    0.13    0.45
   3   1 -19   24.15    2.03
  -3   1  19   23.06    1.94
  -3  -1  19   24.65    2.00
  -3  -1  19   25.82    2.13
  -3   1  19   24.74    2.01
   3   1 -18    1.43    0.52
  -3  -1  18    1.72    0.94
  -3  -1  18    1.68    0.88
  -3   1  18    1.43    1.42
  -3   1  18    1.48    1.45
   3   1 -17   27.04    2.37
  -3  -1  17   30.89    2.55
  -3  -1  17   29.62    2.43
  -3   1  17   28.80    2.42
  -3   1  17   28.39    2.41
   3   1 -16  166.84    8.27
  -3   1  16  178.40    8.49
  -3   1  16  175.34    8.32
  -3  -1  16  171.07    8.19
  -3  -1  16  165.34    7.79
   3   1 -15   33.98    2.71
  -3  -1  15   32.84    2.61
  -3  -1  15   34.06    2.73
  -3   1  15   33.67    3.87
  -3   1  15   32.89    2.59
   3   1 -14   11.27    1.70
  -3   1  14   11.27    2.62
  -3   1  14   11.37    2.68
  -3  -1  14   12.01    2.76
  -3  -1  14   11.83    1.66
   3  -1 -13   15.19    1.11
   3   1 -13   17.24    1.22
  -3  -1  13   16.01    1.84
  -3  -1  13   16.97    2.68
  -3   1  13   16.33    1.89
  -3   1  13   17.01    1.82
   3   1 -12    0.75    0.47
   3  -1 -12    0.64    0.39
  -3  -1  12    0.89    0.78
  -3  -1  12    0.84    0.71
  -3   1  12    1.07    1.27
  -3   1  12    0.77    1.21
   3   1 -11    6.02    1.10
   3  -1 -11    5.49    0.63
  -3   1  11    5.78    1.19
  -3  -1  11    5.38    1.04
  -3  -1  11    5.07    1.09
  -3   1  11    5.79    1.11
   3  -1 -10  112.53    4.30
   3   1 -10  112.43    4.33
   3   1 -10  111.16    4.63
   3  -1 -10  118.46    4.85
   3  -1 -10  118.62    4.96
  -3   1  10  116.17    5.08
  -3  -1  10  125.61    5.47
  -3  -1  10  111.02    6.03
  -3  -1  10  117.10    5.21
  -3  -1  10  112.05    4.72
  -3   1  10  116.50    5.18
   3   1  -9   58.91    2.82
   3   1  -9   57.83    2.70
   3   1  -9   55.51    2.02
   3  -1  -9   57.95    1.77
   3  -1  -9   60.17    2.33
   3  -1  -9   59.58    3.64
   3  -1  -9   60.02    3.78
  -3  -1   9   59.34    1.94
  -3  -1   9   59.62    3.86
  -3  -1   9   59.32    3.09
  -3  -1   9   61.95    4.23
  -3  -1   9   57.63    2.84
  -3   1   9   58.56    2.92
  -3   1   9   59.66    4.23
   3  -1  -8    7.32    1.05
   3   1  -8    6.74    0.61
   3   1  -8    7.08    0.97
   3   1  -8    6.60    0.60
   3  -1  -8    7.58    0.46
   3  -1  -8    7.34    1.60
   3  -1  -8    7.43    0.38
  -3   1   8    7.73    1.19
  -3  -1   8    7.15    1.12
  -3  -1   8    7.44    1.00
  -3  -1   8    7.80    1.86
  -3  -1   8    7.54    0.54
  -3  -1   8    6.13    1.77
  -3   1   8    6.66    1.10
  -3   1   8    7.59    0.44
  -3   1   8    6.67    0.42
   3  -1  -7   84.45    2.67
   3   1  -7   80.60    3.46
   3   1  -7   82.86    2.31
   3   1  -7   81.18    3.05
   3   1  -7   84.44    3.06
   3  -1  -7   90.61    3.73
   3  -1  -7   88.10    3.78
   3  -1  -7   82.01    2.68
  -3   1   7   86.28    3.90
  -3  -1   7   87.32    3.03
  -3  -1   7   80.04    3.44
  -3  -1   7   80.34    3.59
  -3   1   7   86.59    2.42
  -3   1   7   87.25    3.86
  -3   1   7   79.39    2.22
  -3   1   7   90.23    3.15
  -3   1   7   94.62    3.41
   3  -1  -6    2.03    0.69
   3  -1  -6    2.13    0.64
   3   1  -6    1.95    0.60
   3   1  -6    1.63    0.16
   3   1  -6    2.46    0.51
   3   1  -6    1.73    0.16
   3  -1  -6    1.78    0.40
   3  -1  -6    1.88    0.29
  -3   1   6    2.12    0.75
  -3   1   6    1.84    0.32
  -3  -1   6    1.75    1.03
  -3  -1   6    1.36    0.38
  -3  -1   6    2.11    0.29
  -3   1   6    2.21    0.74
  -3   1   6    1.70    0.24
  -3   1   6    1.53    0.38
  -3   1   6    1.82    0.16
  -3  -1   6    1.88    1.16
   3  -1  -5    0.30    0.17
   3   1  -5    0.54    0.38
   3   1  -5    0.51    0.23
   3   1  -5    0.49    0.14
   3  -1  -5    0.36    0.74
   3  -1  -5    0.35    0.77
   3  -1  -5    0.32    0.12
   3  -1  -5    0.58    0.34
  -3   1   5    0.50    0.49
  -3   1   5    0.33    0.25
  -3   1   5    0.41    0.15
  -3  -1   5    0.41    0.23
  -3  -1   5    0.49    0.42
  -3  -1   5    0.35    0.38
  -3  -1   5    0.30    0.22
  -3  -1   5    0.36    0.12
  -3   1   5    1.95    0.51
  -3   1   5    0.39    0.14
   3  -1  -4  147.27    4.70
   3  -1  -4  146.87    5.32
   3  -1  -4  144.82    4.83
   3   1  -4  144.81    4.77
   3   1  -4  151.25    5.37
   3   1  -4  146.54    4.86
   3  -1  -4  150.19    5.33
   3  -1  -4  149.09    4.96
  -3   1   4  143.86    4.50
  -3  -1   4  137.92    5.57
  -3  -1   4  151.73    5.01
  -3  -1   4  149.53    5.23
  -3  -1   4  141.50    5.86
  -3  -1   4  145.64    4.65
  -3   1   4  142.46    5.37
  -3   1   4  148.75    4.92
  -3   1   4  151.24    5.07
  -3   1   4  145.21    6.68
   3   1  -3   88.53    3.08
   3  -1  -3   91.80    3.41
   3  -1  -3   93.49    2.78
   3  -1  -3   91.45    3.38
   3  -1  -3   95.38    3.16
   3   1  -3   85.86    2.92
   3   1  -3   92.92    2.86
   3  -1  -3   98.32    3.25
  -3   1   3   88.98    2.75
  -3   1   3   90.74    4.75
  -3  -1   3   97.87    3.23
  -3  -1   3   87.65    3.80
  -3  -1   3   96.43    3.28
  -3  -1   3   89.81    3.03
  -3   1   3   95.32    3.20
  -3   1   3   90.15    3.57
  -3   1   3   97.16    3.19
  -3  -1   3   90.09    3.01
   3  -1  -2   89.30    3.33
   3  -1  -2   86.77    3.19
   3   1  -2   86.71    2.91
   3   1  -2   87.02    2.55
   3   1  -2   84.80    2.72
   3  -1  -2   93.97    3.16
   3  -1  -2   93.42    3.13
   3  -1  -2   83.35    3.00
  -3   1   2   80.78    3.22
  -3  -1   2   88.79    2.99
  -3  -1   2   89.84    3.51
  -3  -1   2   83.67    2.70
  -3  -1   2   84.68    2.62
  -3  -1   2   89.70    2.91
  -3   1   2   84.47    3.54
  -3   1   2   83.50    4.48
  -3   1   2   93.88    2.82
  -3   1   2   85.34    2.71
   3  -1  -1  633.65   25.79
   3  -1  -1  659.92   26.33
   3  -1  -1  619.51   25.33
   3   1  -1  661.90   25.89
   3   1  -1  645.41   25.85
   3   1  -1  654.77   26.48
   3   1  -1  649.80   26.01
   3   1  -1  647.26   25.37
   3  -1  -1  660.44   26.78
   3  -1  -1  607.55   26.07
  -3   1   1  653.92   26.89
  -3   1   1  629.41   25.89
  -3  -1   1  641.07   25.20
  -3  -1   1  687.86   27.73
  -3   1   1  613.04   25.42
  -3   1   1  648.07   26.25
  -3   1   1  655.43   25.98
  -3  -1   1  580.46   23.85
   3   1   0  183.41    6.25
   3   1   0  199.19    6.07
   3   1   0  183.54    6.30
   3   1   0  201.83    6.49
   3   1   0  185.26    6.16
   3  -1   0  185.18    6.14
   3  -1   0  186.62    6.71
   3  -1   0  184.45    6.31
   3  -1   0  194.98    6.81
   3  -1   0  194.41    6.88
  -3  -1   0  196.61    5.86
  -3  -1   0  192.65    6.56
  -3  -1   0  188.07    5.80
  -3  -1   0  184.18    6.10
  -3  -1   0  192.60    6.32
  -3   1   0  171.44    5.69
  -3   1   0  185.07    6.30
  -3   1   0  191.53    6.92
  -3   1   0  185.08    7.71
  -3   1   0  191.61    7.23
   3   1   1 1085.91   50.23
   3   1   1 1265.87   54.92
   3   1   1 1086.92   47.66
   3   1   1 1147.37   50.13
   3   1   1 1155.39   52.51
   3  -1   1 1111.38   52.05
   3  -1   1 1090.50   49.18
   3  -1   1 1159.71   53.66
   3  -1   1 1120.53   51.35
   3  -1   1 1132.19   51.58
  -3  -1  -1 1081.95   48.72
  -3  -1  -1 1105.44   47.72
  -3  -1  -1 1060.78   46.52
  -3  -1  -1 1045.68   47.61
  -3   1  -1 1049.89   48.04
  -3   1  -1 1107.77   50.37
  -3  -1  -1 1075.21   46.97
  -3   1  -1 1084.09   49.30
  -3   1  -1 1165.80   52.92
  -3   1  -1 1168.78   54.55
   3   1   2    6.91    0.33
   3   1   2    6.80    0.52
   3   1   2    6.72    0.52
   3   1   2    7.11    0.57
   3  -1   2    6.43    0.79
   3  -1   2    6.52    0.55
   3  -1   2    6.63    0.77
   3  -1   2    6.30    0.79
   3  -1   2    6.07    1.22
   3   1   2    6.73    0.55
  -3  -1  -2    6.76    0.49
  -3  -1  -2    6.41    0.30
  -3  -1  -2    6.60    0.29
  -3  -1  -2    6.68    0.48
  -3  -1  -2    7.56    0.57
  -3   1  -2    7.20    0.52
  -3   1  -2    6.78    0.58
  -3   1  -2    7.53    0.75
  -3   1  -2    6.97    1.29
  -3   1  -2    7.14    0.51
   3   1   3  296.69   10.44
   3   1   3  271.18    9.68
   3   1   3  279.20    9.15
   3   1   3  282.44    9.21
   3  -1   3  264.17    9.23
   3  -1   3  290.31   10.08
   3  -1   3  277.93   10.10
   3  -1   3  267.81    9.90
   3  -1   3  279.49   10.25
   3   1   3  272.25    9.26
  -3  -1  -3  281.01    9.71
  -3   1  -3  254.92   10.45
  -3  -1  -3  270.00    8.74
  -3  -1  -3  285.76    8.97
  -3  -1  -3  276.30    9.66
  -3   1  -3  282.82   10.08
  -3   1  -3  296.18   10.53
  -3   1  -3  289.66   11.54
  -3  -1  -3  277.81    9.02
  -3   1  -3  286.23   10.11
   3   1   4   33.80    1.68
   3   1   4   32.55    1.35
   3   1   4   30.73    1.30
   3   1   4   31.32    0.98
   3   1   4   34.17    1.21
   3  -1   4   33.44    1.55
   3  -1   4   33.84    1.39
   3  -1   4   33.47    1.19
   3  -1   4   34.01    1.37
   3  -1   4   31.90    2.23
  -3  -1  -4   31.23    0.95
  -3  -1  -4   31.58    0.91
  -3  -1  -4   33.77    1.18
  -3  -1  -4   34.11    1.37
  -3   1  -4   37.08    1.78
  -3   1  -4   36.00    1.70
  -3   1  -4   31.89    1.24
  -3   1  -4   34.98    1.23
  -3   1  -4   36.01    1.39
  -3  -1  -4   30.56    0.88
   3  -1   5   16.01    0.70
   3  -1   5   16.15    1.19
   3  -1   5   15.77    0.91
   3   1   5   14.79    0.69
   3   1   5   16.37    0.79
   3   1   5   16.33    0.70
   3  -1   5   16.05    1.09
   3  -1   5   16.71    1.08
   3  -1   5   16.61    1.08
   3  -1   5   14.35    0.58
  -3  -1  -5   15.80    0.70
  -3  -1  -5   16.16    0.63
  -3  -1  -5   15.62    0.60
  -3   1  -5   15.45    0.76
  -3  -1  -5   14.03    0.56
  -3  -1  -5   15.61    0.61
  -3   1  -5   17.20    1.34
   3  -1   6   57.72    1.73
   3  -1   6   53.11    1.58
   3  -1   6   59.02    2.40
   3   1   6   56.63    1.92
   3   1   6   59.06    2.28
   3  -1   6   60.62    2.45
   3  -1   6   55.34    1.77
   3  -1   6   53.14    2.28
   3  -1   6   59.97    2.36
   3   1   6   56.40    2.27
   3  -1   6   58.26    2.47
  -3  -1  -6   53.47    1.75
  -3  -1  -6   57.59    1.82
  -3  -1  -6   57.03    1.76
  -3   1  -6   62.29    2.31
  -3   1  -6   56.03    2.18
  -3  -1  -6   56.53    1.67
  -3  -1  -6   55.84    1.81
  -3  -1  -6   56.23    1.75
  -3  -1  -6   56.48    2.08
   3   1   7   18.74    0.76
   3  -1   7   17.97    1.15
   3  -1   7   18.84    0.70
   3  -1   7   18.06    1.11
   3  -1   7   21.20    1.13
   3  -1   7   21.08    1.84
   3   1   7   19.30    1.17
   3   1   7   20.61    1.21
   3  -1   7   18.88    1.62
  -3  -1  -7   19.24    1.05
  -3  -1  -7   19.85    0.79
  -3   1  -7   18.41    0.95
  -3   1  -7   20.81    1.07
  -3  -1  -7   18.10    0.63
  -3  -1  -7   20.69    0.76
   3   1   8   15.80    0.77
   3  -1   8   14.91    0.97
   3  -1   8   13.38    1.38
   3  -1   8   13.96    0.95
   3  -1   8   11.70    1.53
   3   1   8   15.54    1.11
   3   1   8   13.99    0.61
  -3  -1  -8   14.71    0.71
  -3  -1  -8   12.68    0.52
  -3   1  -8   16.45    0.96
  -3  -1  -8   14.76    0.72
  -3   1  -8   13.58    0.80
   3  -1   9  121.89    5.06
   3  -1   9  107.68    4.14
   3  -1   9  121.98    5.19
   3  -1   9   92.34    4.72
  -3   1  -9  113.86    4.39
   3  -1  10   10.02    1.36
   3  -1  10   10.76    1.36
   3  -1  10   10.76    1.59
   3  -1  10    8.68    1.39
  -3   1 -10    9.43    1.22
   3  -1  11   10.48    0.91
   3  -1  11   10.38    0.94
  -3   1 -11   10.35    0.92
   3  -1  12   50.68    2.38
   3  -1  12   47.31    2.26
  -3   1 -12   47.61    3.02
   3  -1  13    1.39    0.57
  -3   1 -13    2.13    0.90
  -3   1 -14    8.12    0.92
  -3   1 -15    7.60    1.24
  -3   1 -16    0.44    0.57
  -3   1 -17    1.96    0.80
  -3   1 -18    0.21    0.39
   3   2 -19    2.01    0.75
  -3  -2  19    1.83    0.72
  -3  -2  19    1.45    0.72
  -3   2  19    0.80    0.56
  -3   2  19    0.47    0.56
   3   2 -18   36.64    2.01
  -3  -2  18   41.62    2.63
  -3   2  18   37.84    2.46
  -3   2  18   38.68    3.36
  -3  -2  18   46.09    4.02
   3   2 -17  148.15    7.35
  -3  -2  17  159.95    9.15
  -3  -2  17  163.22    9.06
  -3   2  17  155.12    7.38
  -3   2  17  157.80    7.50
   3   2 -16   55.71    3.64
  -3   2  16   59.21    3.59
  -3  -2  16   63.08    3.80
  -3  -2  16   63.88    3.81
  -3   2  16   61.02    3.77
   3   2 -15  182.39    9.00
  -3  -2  15  187.07   10.57
  -3  -2  15  188.32    8.99
  -3   2  15  186.85   10.66
  -3   2  15  184.44    9.06
   3   2 -14  106.68    5.78
  -3  -2  14  118.09    6.05
  -3  -2  14  116.45    6.15
  -3   2  14  114.68    6.02
  -3   2  14  116.07    6.13
   3   2 -13    6.31    0.86
  -3  -2  13    6.94    2.40
  -3  -2  13    8.13    2.31
  -3   2  13    6.39    1.49
  -3   2  13    8.80    2.30
   3   2 -12   12.34    1.71
  -3   2  12   11.57    1.72
  -3   2  12   11.30    1.71
  -3  -2  12   13.22    1.74
  -3  -2  12   11.81    1.81
   3   2 -11   42.67    2.74
  -3   2  11   38.43    2.80
  -3  -2  11   39.40    4.04
  -3  -2  11   40.08    2.70
  -3   2  11   36.70    2.76
   3   2 -10    0.56    0.36
   3   2 -10    0.55    0.39
   3  -2 -10    0.43    0.21
  -3  -2  10    0.71    0.68
  -3  -2  10    0.43    0.34
  -3  -2  10    0.59    0.60
  -3   2  10    0.41    0.25
  -3   2  10    0.79    0.71
  -3   2  10    0.72    0.70
   3  -2  -9   52.86    1.94
   3   2  -9   47.57    1.94
   3   2  -9   51.13    2.20
   3   2  -9   53.66    2.17
  -3   2   9   47.90    2.34
  -3  -2   9   50.13    2.64
  -3  -2   9   52.10    1.91
  -3   2   9   50.35    2.99
  -3   2   9   51.85    3.05
  -3  -2   9   51.10    2.81
   3  -2  -8  255.51   10.24
   3   2  -8  249.36   10.17
   3   2  -8  248.23    9.45
   3   2  -8  246.28    9.88
   3  -2  -8  249.15    9.93
   3  -2  -8  252.04    9.40
  -3   2   8  247.65   12.31
  -3  -2   8  242.04    9.99
  -3  -2   8  241.52    9.01
  -3  -2   8  240.17   10.94
  -3   2   8  251.78   10.64
  -3   2   8  212.85    8.30
   3  -2  -7  310.66   12.46
   3   2  -7  314.22   12.33
   3   2  -7  318.77   12.91
   3   2  -7  310.55   12.42
   3  -2  -7  316.05   12.78
   3  -2  -7  321.68   12.70
  -3  -2   7  304.73   12.21
  -3  -2   7  303.91   12.41
  -3   2   7  280.85   11.91
  -3   2   7  309.16   12.98
  -3   2   7  316.80   13.42
  -3  -2   7  287.21   11.64
   3  -2  -6    1.43    0.66
   3  -2  -6    1.50    0.63
   3   2  -6    1.27    0.33
   3   2  -6    1.11    0.29
   3   2  -6    1.35    0.67
   3   2  -6    0.85    0.27
   3  -2  -6    1.53    0.29
   3  -2  -6    1.01    0.22
   3  -2  -6    1.52    0.35
  -3   2   6    1.50    0.42
  -3  -2   6    1.46    0.66
  -3  -2   6    1.22    0.29
  -3  -2   6    1.43    0.34
  -3  -2   6    1.51    0.58
  -3   2   6    1.57    0.75
  -3   2   6    1.11    0.20
  -3   2   6    1.43    0.21
  -3   2   6    1.54    0.79
   3  -2  -5   91.35    3.13
   3  -2  -5   90.02    2.90
   3   2  -5   96.54    3.51
   3   2  -5   99.44    3.60
   3   2  -5   95.50    3.60
   3   2  -5   81.31    3.15
   3  -2  -5   93.65    3.92
   3  -2  -5   94.48    3.88
   3  -2  -5   91.55    3.29
  -3   2   5   93.48    4.24
  -3   2   5   94.30    4.31
  -3  -2   5   94.16    3.42
  -3  -2   5   89.70    3.64
  -3  -2   5   95.49    4.97
  -3  -2   5   87.14    3.03
  -3   2   5   91.08    2.87
  -3   2   5   99.25    4.28
  -3   2   5  100.11    3.62
   3  -2  -4   59.71    2.29
   3   2  -4   55.47    1.97
   3   2  -4   62.17    2.26
   3   2  -4   64.25    2.29
   3  -2  -4   61.51    2.02
   3  -2  -4   63.15    2.04
   3  -2  -4   61.61    2.93
   3   2  -4   64.24    2.58
   3  -2  -4   64.43    3.91
  -3  -2   4   63.38    2.72
  -3  -2   4   62.04    2.80
  -3  -2   4   62.28    2.01
  -3   2   4   62.47    4.71
  -3   2   4   65.09    3.27
  -3   2   4   61.52    2.48
  -3   2   4   51.08    1.88
  -3  -2   4   63.73    2.42
  -3   2   4   60.35    1.90
   3   2  -3  163.74    6.46
   3  -2  -3  161.50    6.36
   3   2  -3  163.54    6.33
   3   2  -3  166.81    6.24
   3   2  -3  161.05    5.70
   3   2  -3  152.80    5.28
   3   2  -3  159.63    5.42
   3  -2  -3  157.02    7.62
   3  -2  -3  159.25    5.82
   3  -2  -3  155.50    5.31
   3  -2  -3  161.47    5.51
  -3  -2   3  164.74    6.03
  -3  -2   3  161.12    5.48
  -3   2   3  155.80    8.08
  -3   2   3  158.65    5.25
  -3   2   3  153.23    6.53
  -3   2   3  154.37    5.84
  -3   2   3  157.90    5.63
   3   2  -2   15.03    0.65
   3   2  -2   17.48    1.68
   3   2  -2   16.72    1.76
   3   2  -2   15.70    0.65
   3   2  -2   15.06    1.32
   3  -2  -2   16.81    1.05
   3   2  -2   16.54    1.21
   3  -2  -2   15.03    1.24
   3  -2  -2   16.61    1.41
   3  -2  -2   17.03    1.46
  -3   2   2   15.78    0.73
  -3  -2   2   16.62    1.07
  -3  -2   2   16.15    0.86
  -3   2   2   15.33    0.93
  -3   2   2   15.61    1.62
  -3   2   2   17.90    1.72
  -3   2   2   15.81    1.68
   3   2  -1   34.21    2.23
   3   2  -1   38.80    1.77
   3   2  -1   35.70    1.03
   3   2  -1   35.58    1.04
   3   2  -1   34.57    1.68
   3   2  -1   38.17    1.63
   3  -2  -1   35.72    2.08
   3  -2  -1   36.13    1.47
   3  -2  -1   35.05    1.65
   3  -2  -1   39.31    1.60
   3  -2  -1   37.16    2.17
  -3   2   1   37.73    1.65
  -3  -2   1   40.02    1.74
  -3  -2   1   38.72    1.58
  -3   2   1   36.70    3.46
  -3   2   1   36.29    1.36
  -3   2   1   37.79    2.45
  -3   2   1   39.43    1.80
   3   2   0  518.72   18.49
   3   2   0  541.64   22.00
   3   2   0  530.79   22.12
   3   2   0  567.81   23.13
   3   2   0  501.88   17.81
   3   2   0  549.65   22.76
   3  -2   0  561.42   22.74
   3  -2   0  541.38   22.88
   3  -2   0  557.62   22.58
   3  -2   0  615.50   26.21
   3  -2   0  556.47   23.60
  -3  -2   0  609.22   25.99
  -3  -2   0  571.37   23.09
  -3   2   0  552.20   23.77
  -3   2   0  549.85   23.56
  -3   2   0  465.35   23.01
  -3   2   0  547.03   22.84
  -3   2   0  549.41   22.27
   3   2   1  201.34    7.35
   3   2   1  211.30    7.33
   3   2   1  200.71    7.13
   3   2   1  196.53    7.38
   3  -2   1  209.72    8.30
   3  -2   1  198.56    7.87
   3  -2   1  190.28    7.68
   3  -2   1  191.96    6.97
   3  -2   1  191.18    6.81
  -3  -2  -1  192.45    6.99
  -3  -2  -1  189.32    6.67
  -3  -2  -1  208.57    8.23
  -3  -2  -1  199.08    7.04
  -3   2  -1  201.43    8.27
  -3   2  -1  201.59    7.40
  -3   2  -1  201.38    8.20
  -3   2  -1  188.05    7.12
  -3   2  -1  194.68    6.75
   3  -2   2   59.87    2.56
   3   2   2   66.48    2.90
   3   2   2   62.70    2.39
   3   2   2   64.13    2.89
   3   2   2   59.92    2.45
   3  -2   2   60.83    2.97
   3  -2   2   61.49    2.31
   3  -2   2   57.94    2.72
   3  -2   2   64.65    2.68
  -3  -2  -2   64.32    2.29
  -3  -2  -2   63.08    2.18
  -3  -2  -2   64.65    2.76
  -3  -2  -2   62.12    2.33
  -3   2  -2   59.47    4.19
  -3   2  -2   60.73    2.31
  -3   2  -2   59.04    2.42
  -3   2  -2   59.35    3.10
  -3   2  -2   61.57    2.15
   3   2   3   23.80    1.45
   3   2   3   21.20    1.00
   3   2   3   23.83    1.51
   3   2   3   22.32    1.23
   3  -2   3   21.96    2.26
   3  -2   3   21.85    0.95
   3  -2   3   21.94    1.08
   3  -2   3   21.52    1.04
   3  -2   3   22.19    1.60
  -3  -2  -3   24.10    1.35
  -3  -2  -3   22.15    1.34
  -3  -2  -3   22.10    0.98
  -3  -2  -3   22.38    1.50
  -3   2  -3   21.18    1.22
  -3   2  -3   22.32    1.77
  -3   2  -3   21.10    1.68
  -3   2  -3   22.92    1.71
  -3   2  -3   20.39    0.97
   3  -2   4   74.35    2.57
   3  -2   4   76.68    3.23
   3   2   4   79.02    2.79
   3   2   4   79.34    2.85
   3   2   4   77.90    3.64
   3   2   4   79.10    3.19
   3  -2   4   74.86    3.33
   3  -2   4   79.17    4.52
   3  -2   4   78.11    3.35
  -3   2  -4   76.56    3.15
  -3  -2  -4   80.53    2.84
  -3  -2  -4   73.61    2.58
  -3  -2  -4   77.39    2.53
  -3  -2  -4   77.61    2.48
  -3   2  -4   76.12    3.52
  -3   2  -4   72.75    2.84
  -3   2  -4   80.03    2.89
  -3   2  -4   78.86    4.67
   3  -2   5  456.51   18.16
   3  -2   5  452.19   18.91
   3   2   5  442.42   17.83
   3   2   5  431.28   17.06
   3   2   5  457.47   18.86
   3   2   5  422.19   16.70
   3  -2   5  434.54   17.31
   3  -2   5  427.71   18.06
   3  -2   5  482.79   21.66
  -3   2  -5  444.75   18.38
  -3  -2  -5  435.26   16.89
  -3  -2  -5  454.71   17.62
  -3  -2  -5  459.30   18.29
  -3  -2  -5  430.81   17.24
  -3   2  -5  458.89   21.42
  -3   2  -5  471.53   19.77
  -3   2  -5  474.92   20.18
  -3   2  -5  463.71   18.56
   3  -2   6  602.06   26.32
   3  -2   6  581.95   25.75
   3   2   6  564.60   24.59
   3  -2   6  577.91   25.49
   3  -2   6  576.79   26.79
   3  -2   6  580.74   26.46
   3  -2   6  574.52   24.76
  -3   2  -6  576.11   25.08
  -3  -2  -6  583.24   24.54
  -3   2  -6  599.46   25.98
   3  -2   7   86.61    3.42
   3  -2   7   90.26    3.95
   3   2   7   84.43    3.69
   3  -2   7   91.66    4.04
   3  -2   7   87.82    3.93
   3  -2   7   91.63    3.93
  -3  -2  -7   86.86    3.40
  -3   2  -7   82.25    3.41
  -3   2  -7   79.65    3.15
   3   2   8   18.97    1.05
   3  -2   8   20.97    1.90
   3  -2   8   21.54    0.96
   3  -2   8   22.21    1.74
  -3  -2  -8   21.32    0.96
  -3   2  -8   19.43    1.06
  -3   2  -8   20.59    1.24
   3  -2   9   49.98    3.94
   3   2   9   44.22    1.89
   3  -2   9   47.91    3.05
  -3   2  -9   48.82    2.97
  -3   2  -9   42.89    2.24
   3  -2  10   84.04    4.11
   3  -2  10   91.76    5.30
  -3   2 -10   81.55    4.39
   3  -2  11  118.03    5.20
   3  -2  11  120.98    6.26
  -3   2 -11  116.67    5.21
   3  -2  12   86.81    5.01
   3  -2  12   83.02    4.97
  -3   2 -12   76.84    4.52
   3  -2  13   31.27    2.69
   3  -2  13   29.47    2.65
  -3   2 -13   29.76    1.90
   3  -2  14    0.26    0.69
   3  -2  14    0.19    0.67
  -3   2 -14    0.61    0.70
   3  -2  15   14.16    1.13
   3  -2  15   13.61    1.17
  -3   2 -15   15.97    1.21
  -3   2 -16   15.00    1.69
  -3   2 -17    1.26    0.78
  -3   2 -18    0.81    0.60
   3   3 -18   13.24    1.25
  -3  -3  18   15.57    1.42
  -3  -3  18   17.81    2.32
   3   3 -17   24.27    1.40
  -3   3  17   20.73    1.51
  -3   3  17   20.96    1.60
  -3  -3  17   28.07    1.91
  -3  -3  17   27.60    1.94
   3   3 -16    0.33    0.36
  -3   3  16    0.46    0.56
  -3   3  16    0.15    0.53
  -3  -3  16    0.60    0.64
  -3  -3  16    0.88    1.03
   3   3 -15    4.07    0.69
  -3   3  15    3.89    1.13
  -3   3  15    4.50    1.07
  -3  -3  15    5.15    1.99
  -3  -3  15    5.00    1.14
   3   3 -14    0.81    0.46
  -3   3  14    0.76    0.79
  -3   3  14    0.94    0.79
  -3  -3  14    1.28    0.82
  -3  -3  14    0.84    0.86
   3   3 -13    9.16    0.94
  -3   3  13    9.77    1.63
  -3   3  13   11.10    1.61
  -3  -3  13   12.66    2.79
  -3  -3  13   12.17    2.61
   3   3 -12   49.79    3.15
  -3   3  12   50.89    4.91
  -3  -3  12   55.41    3.48
  -3  -3  12   53.69    3.57
   3   3 -11    0.21    0.51
   3   3 -11    0.58    0.34
  -3   3  11    0.10    0.31
  -3   3  11    0.32    1.24
  -3   3  11    0.34    1.21
  -3  -3  11    0.39    1.30
  -3  -3  11    0.48    0.69
   3   3 -10    2.01    0.87
   3   3 -10    2.05    0.77
  -3   3  10    2.06    0.89
  -3   3  10    2.36    1.79
  -3  -3  10    2.59    1.03
  -3  -3  10    2.75    1.17
   3   3  -9   37.83    1.94
   3   3  -9   36.92    2.24
  -3   3   9   38.14    2.90
  -3   3   9   37.84    2.90
  -3   3   9   36.44    2.58
  -3  -3   9   37.52    2.60
  -3  -3   9   40.76    2.96
   3   3  -8    6.38    1.24
   3   3  -8    4.79    0.81
  -3   3   8    6.06    1.28
  -3   3   8    6.03    1.41
  -3   3   8    6.29    1.40
  -3  -3   8    7.79    1.89
  -3  -3   8    6.42    1.29
   3   3  -7   94.06    4.04
   3   3  -7   80.82    3.27
  -3   3   7   93.39    4.88
  -3   3   7   99.56    4.26
  -3   3   7   95.80    5.12
  -3  -3   7   90.17    4.27
  -3  -3   7   90.96    4.45
   3   3  -6   89.08    3.90
  -3   3   6   85.78    4.75
  -3   3   6   93.44    6.66
  -3   3   6   93.50    6.46
  -3  -3   6   92.72    5.63
  -3  -3   6   88.88    5.18
   3  -3  -5    1.08    0.46
   3   3  -5    1.39    0.52
   3   3  -5    1.13    0.56
  -3   3   5    1.24    0.51
  -3   3   5    1.13    0.58
  -3   3   5    1.45    1.62
  -3   3   5    1.31    1.47
  -3  -3   5    1.04    0.62
  -3  -3   5    1.14    0.28
  -3  -3   5    0.99    0.69
   3  -3  -4    7.64    0.60
   3   3  -4    8.30    0.97
   3   3  -4    7.70    0.65
  -3   3   4    8.59    0.97
  -3  -3   4    7.96    1.09
  -3  -3   4    7.78    0.58
  -3  -3   4    7.14    0.98
  -3   3   4    9.05    2.48
  -3   3   4    9.68    2.36
  -3   3   4    8.18    0.98
   3   3  -3    1.52    0.57
   3   3  -3    1.60    0.67
   3   3  -3    1.21    0.99
   3   3  -3    1.50    1.15
   3  -3  -3    1.69    0.63
  -3  -3   3    1.18    0.38
  -3   3   3    1.71    0.92
  -3   3   3    1.77    0.60
  -3   3   3    1.13    0.68
  -3   3   3    1.78    0.99
   3   3  -2  143.41    6.07
   3   3  -2  141.05    5.87
   3   3  -2  147.37    6.40
   3   3  -2  149.22    6.16
   3  -3  -2  154.94    5.82
  -3  -3   2  152.94    5.73
  -3   3   2  148.74    6.80
  -3   3   2  148.81    6.52
  -3   3   2  140.81    6.75
  -3   3   2  150.00    6.15
   3   3  -1   38.60    1.86
   3   3  -1   37.00    2.54
   3   3  -1   36.73    1.91
   3   3  -1   37.36    2.70
  -3   3   1   39.59    2.00
  -3   3   1   39.91    1.93
  -3   3   1   41.04    2.67
  -3   3   1   38.52    3.92
   3   3   0    6.98    0.82
   3   3   0    6.36    0.78
   3   3   0    6.48    1.22
   3   3   0    6.20    0.84
  -3  -3   0    7.36    1.16
  -3  -3   0    7.32    0.81
  -3   3   0    7.82    1.32
  -3   3   0    6.85    1.43
  -3   3   0    7.09    0.84
  -3   3   0    6.71    0.82
   3   3   1   10.38    0.91
   3   3   1   10.19    0.86
   3   3   1   10.01    0.99
   3   3   1    9.77    0.93
  -3  -3  -1   10.47    1.36
  -3  -3  -1   10.22    0.85
  -3   3  -1   10.87    1.51
  -3   3  -1   10.48    1.02
  -3   3  -1   10.08    0.92
  -3   3  -1   10.71    1.57
   3   3   2   76.78    3.33
   3   3   2   78.92    3.21
   3   3   2   75.57    3.12
   3   3   2   76.84    3.06
   3  -3   2   62.65    2.44
  -3   3  -2   77.85    3.40
  -3   3  -2   80.48    4.05
  -3   3  -2   64.70    2.61
  -3   3  -2   75.94    3.14
  -3   3  -2   83.33    5.85
   3   3   3    3.59    0.75
   3   3   3    4.43    0.93
   3   3   3    3.62    0.54
   3   3   3    4.22    0.99
  -3   3  -3    4.45    1.19
  -3   3  -3    4.77    0.89
  -3   3  -3    5.68    0.78
  -3   3  -3    4.69    1.87
  -3   3  -3    3.83    0.41
  -3   3  -3    3.59    0.36
   3   3   4   88.65    3.66
   3   3   4  100.00    4.25
  -3   3  -4   85.31    3.76
  -3   3  -4   99.65    5.12
  -3   3  -4   92.30    3.82
  -3   3  -4   99.02    4.92
  -3   3  -4  100.71    5.08
   3   3   5    0.21    0.25
   3   3   5    0.46    0.41
  -3   3  -5    0.30    0.72
  -3   3  -5    0.51    0.66
  -3   3  -5    0.55    0.43
  -3   3  -5    0.11    0.26
  -3   3  -5    0.41    0.41
   3   3   6   56.57    2.74
   3  -3   6   60.69    3.54
   3  -3   6   55.20    3.39
  -3   3  -6   56.03    2.74
  -3   3  -6   51.36    2.84
   3   3   7   86.29    3.91
   3  -3   7   94.06    4.81
   3  -3   7   84.98    6.05
  -3   3  -7   77.63    4.03
  -3   3  -7   87.45    3.90
   3   3   8  178.17    7.64
   3  -3   8  192.98   12.29
   3  -3   8  202.46   11.70
  -3   3  -8  171.07    8.11
  -3   3  -8  182.15    7.83
   3   3   9   10.37    1.44
   3  -3   9   11.93    2.40
   3  -3   9   12.24    3.54
  -3   3  -9   11.35    1.51
  -3   3  -9   11.07    0.98
   3   3  10    2.50    0.50
   3  -3  10    2.85    1.42
   3  -3  10    2.61    1.31
  -3   3 -10    3.42    1.04
  -3   3 -10    3.21    0.57
   3  -3  11    5.87    1.19
   3  -3  11    5.51    1.18
  -3   3 -11    5.11    0.83
   3  -3  12    9.29    1.18
   3  -3  12    9.33    1.24
  -3   3 -12    7.05    0.93
   3  -3  13    4.11    0.89
   3  -3  13    3.98    0.83
  -3   3 -13    4.34    1.11
   3  -3  14   34.40    2.65
   3  -3  14   34.42    2.72
  -3   3 -14   30.33    1.70
   3  -3  15    0.14    0.27
   3  -3  15    0.07    0.28
  -3   3 -15    0.11    0.45
  -3   3 -16    0.65    0.36
  -3  -4  15   11.43    1.28
  -3  -4  15   12.59    1.97
  -3   4  14   -0.07    0.32
  -3   4  14   -0.05    0.31
  -3  -4  14    0.32    0.64
  -3  -4  14    0.87    0.70
  -3   4  13    0.26    0.56
  -3   4  13    0.50    0.57
  -3  -4  13    0.97    0.61
  -3  -4  13    0.81    0.64
   3   4 -12    0.57    0.64
  -3   4  12    2.51    1.26
  -3   4  12    1.14    0.39
  -3   4  12    1.00    1.31
  -3  -4  12    2.65    0.79
  -3  -4  12    2.31    0.86
   3   4 -11    3.52    0.60
  -3   4  11    3.17    0.63
  -3   4  11    3.14    1.05
  -3   4  11    2.93    1.12
  -3  -4  11    4.34    1.02
  -3  -4  11    3.65    1.76
   3   4 -10    2.27    0.97
  -3   4  10    2.75    1.00
  -3   4  10    2.29    0.62
  -3   4  10    2.17    1.08
  -3  -4  10    2.29    1.06
  -3  -4  10    2.03    1.54
   3   4  -9   19.05    2.10
  -3   4   9   20.11    2.09
  -3   4   9   19.94    3.20
  -3   4   9   20.42    2.25
  -3  -4   9   18.50    1.91
  -3  -4   9   20.00    2.12
   3   4  -8   43.59    2.51
  -3   4   8   47.26    4.67
  -3   4   8   46.80    4.95
  -3   4   8   46.44    2.60
  -3  -4   8   41.39    2.76
  -3  -4   8   43.94    4.54
   3   4  -7    1.91    0.76
  -3   4   7    2.13    1.09
  -3   4   7    2.51    0.72
  -3   4   7    1.92    1.15
  -3  -4   7    1.77    1.39
  -3  -4   7    1.81    0.94
   3   4  -6    5.44    1.04
  -3   4   6    6.35    2.41
  -3   4   6    5.30    0.99
  -3   4   6    5.59    2.43
  -3  -4   6    4.90    1.19
  -3  -4   6    5.22    1.04
   3   4  -5    5.35    1.53
   3   4  -5    3.53    0.56
  -3   4   5    4.87    1.55
  -3   4   5    5.21    1.43
  -3   4   5    5.76    1.48
  -3  -4   5    4.27    1.07
  -3  -4   5    4.48    0.95
   3   4  -4    2.12    0.55
   3   4  -4    1.80    0.76
  -3   4   4    2.43    1.24
  -3   4   4    1.84    1.15
  -3   4   4    1.63    0.52
  -3   4   4    2.54    1.33
  -3  -4   4    1.72    0.74
  -3  -4   4    1.46    0.81
   3   4  -3   28.37    1.68
   3   4  -3   29.91    2.88
  -3   4   3   31.65    2.77
  -3   4   3   31.66    2.93
  -3   4   3   30.61    3.11
  -3   4   3   30.36    1.78
  -3  -4   3   28.61    1.96
  -3  -4   3   27.30    2.94
   3   4  -2    4.08    1.47
   3   4  -2    4.34    0.81
  -3   4   2    4.47    0.94
  -3   4   2    5.92    1.42
  -3   4   2    4.77    1.51
  -3   4   2    4.95    0.81
  -3  -4   2    2.84    0.99
  -3  -4   2    3.55    0.90
   3   4  -1   28.32    2.59
   3   4  -1   22.59    1.80
   3   4  -1   28.33    1.87
   3   4  -1   23.34    1.89
  -3   4   1   29.75    2.98
  -3   4   1   27.21    1.93
  -3   4   1   30.36    2.75
  -3   4   1   29.26    2.61
   3   4   0    3.77    0.91
   3   4   0    4.98    0.87
   3   4   0    3.64    0.87
   3   4   0    3.13    1.37
  -3   4   0    3.82    1.50
  -3   4   0    4.99    1.47
  -3   4   0    4.34    0.89
  -3   4   0    5.87    1.54
   3   4   1    8.13    1.02
   3   4   1    8.69    1.14
  -3   4  -1    7.69    2.83
  -3   4  -1   10.19    1.87
  -3   4  -1    8.63    1.06
  -3   4  -1    8.06    1.16
   3   4   2    1.63    0.57
   3   4   2    1.44    0.75
  -3   4  -2    2.17    1.17
  -3   4  -2    1.46    0.56
  -3   4  -2    1.83    0.74
  -3   4  -2    1.93    2.01
   3   4   3    0.85    0.70
   3   4   3    0.99    0.74
  -3   4  -3    0.67    1.12
  -3   4  -3    1.42    0.66
  -3   4  -3    0.52    0.74
  -3   4  -3    1.29    1.05
   3   4   4   40.45    3.35
   3   4   4   29.19    1.87
  -3   4  -4   41.73    5.19
  -3   4  -4   29.20    1.87
  -3   4  -4   40.05    3.13
  -3   4  -4   42.40    3.42
   3  -4   5   35.18    2.90
   3  -4   5   34.52    2.95
   3   4   5   33.19    2.27
  -3   4  -5   35.58    2.32
   3  -4   6   -0.10    0.72
   3  -4   6    0.11    0.42
   3   4   6   -0.03    0.27
  -3   4  -6    0.02    0.47
   3  -4   7   17.59    2.78
   3  -4   7   20.84    2.45
   3   4   7   20.17    2.32
  -3   4  -7   20.69    2.36
   3  -4   8   -0.23    0.76
   3  -4   8    0.48    0.89
   3   4   8    0.08    0.32
  -3   4  -8    0.01    0.54
   3  -4   9   28.52    2.61
   3  -4   9   28.42    5.01
   3   4   9   25.31    1.60
  -3   4  -9   25.79    2.19
   3  -4  10    2.42    1.33
   3  -4  10    2.01    1.42
   3   4  10    1.66    0.65
  -3   4 -10    0.31    0.32
  -3   4 -10    1.49    0.43
   3  -4  11    0.28    0.85
   3  -4  11    0.42    0.87
   3   4  11    0.14    0.38
  -3   4 -11    0.22    0.39
  -3   4 -11    0.36    0.24
   3  -4  12    0.68    0.78
   3  -4  12    0.67    0.78
  -3   4 -12    0.31    0.42
   3  -4  13    0.21    0.28
   3  -4  13   -0.28    0.29
  -3   4 -13    0.10    0.14
   3   5 -10    5.65    0.68
  -3   5  10    7.75    1.04
  -3   5  10    5.30    1.04
  -3   5  10    6.75    0.94
  -3  -5  10    6.69    1.33
  -3  -5  10    6.29    0.88
   3   5  -9   13.37    1.09
  -3   5   9   12.86    1.20
  -3   5   9   13.23    1.26
  -3   5   9   12.87    1.08
  -3  -5   9   12.05    1.12
  -3  -5   9   12.90    1.93
   3   5  -8   65.38    3.13
  -3   5   8   65.78    3.17
  -3   5   8   60.88    3.17
  -3   5   8   62.56    4.34
  -3  -5   8   56.35    3.82
  -3  -5   8   55.13    3.59
   3   5  -7    3.27    0.75
  -3   5   7    3.97    0.77
  -3   5   7    4.10    0.97
  -3   5   7    2.62    0.92
  -3  -5   7    3.15    0.79
  -3  -5   7    0.06    1.12
   3   5  -6    2.01    1.05
  -3   5   6    1.64    0.81
  -3   5   6    1.46    0.85
  -3   5   6    1.90    0.66
  -3  -5   6    1.79    0.64
  -3  -5   6    0.04    0.57
   3   5  -5    0.69    0.73
  -3   5   5    0.14    0.58
  -3   5   5    0.33    0.97
  -3   5   5    0.29    0.76
  -3  -5   5    0.02    0.38
  -3  -5   5    0.25    0.43
   3   5  -4    0.00    0.19
   3   5  -4    0.01    0.35
  -3   5   4    0.02    0.48
  -3   5   4   -0.06    0.19
  -3   5   4   -0.14    0.45
  -3   5   4   -0.12    0.61
  -3  -5   4    0.02    0.27
  -3  -5   4    0.70    0.32
   3   5  -3    1.09    0.64
   3   5  -3    0.92    0.59
  -3   5   3    1.58    1.34
  -3   5   3    1.13    0.96
  -3   5   3    0.91    1.30
  -3   5   3    0.92    0.60
  -3  -5   3   -0.00    0.71
  -3  -5   3    0.88    0.48
   3   5  -2   15.68    1.97
   3   5  -2   14.30    1.66
  -3   5   2   15.58    1.88
  -3   5   2   14.36    1.61
  -3   5   2   15.67    2.03
  -3  -5   2   13.44    1.64
  -3  -5   2   12.72    1.48
  -3   5   2   17.71    1.80
   3   5  -1    0.24    0.46
   3   5  -1    0.34    0.43
  -3   5   1    0.50    0.68
  -3   5   1    0.54    0.75
  -3   5   1    0.44    0.41
  -3   5   1    0.08    0.49
   3   5   0    1.82    1.01
   3   5   0    1.26    1.00
  -3   5   0    1.81    1.05
  -3   5   0    1.61    1.02
  -3   5   0    1.05    0.96
  -3   5   0    1.36    0.61
   3   5   1    0.12    0.32
   3   5   1   -0.17    0.47
  -3   5  -1    0.55    0.46
  -3   5  -1    0.09    0.53
  -3   5  -1   -0.11    0.32
  -3   5  -1   -0.19    0.50
   3  -5   2    1.47    0.88
   3  -5   2    1.24    0.93
   3   5   2    1.44    0.62
   3   5   2    0.32    0.72
  -3   5  -2    1.33    0.61
  -3   5  -2    1.33    0.73
   3  -5   3    2.03    1.42
   3  -5   3    1.82    0.89
   3   5   3    1.57    0.63
   3   5   3    0.96    0.36
  -3   5  -3    1.98    0.61
  -3   5  -3    0.75    0.37
   3  -5   4   28.11    3.60
   3  -5   4   26.20    4.21
   3   5   4   25.70    2.49
  -3   5  -4   24.30    1.67
   3  -5   5    0.72    0.89
   3  -5   5   -0.14    1.05
   3   5   5    0.40    0.49
  -3   5  -5    0.48    0.47
   3  -5   6    0.02    2.33
   3  -5   6    2.06    1.99
   3   5   6    1.75    0.98
  -3   5  -6    1.98    0.98
   3  -5   7   -0.19    0.95
   3  -5   7    0.89    0.82
   3   5   7    1.13    0.76
  -3   5  -7    0.81    0.44
   3  -5   8   -0.10    0.84
   3  -5   8    0.16    0.44
   3   5   8    0.06    0.49
  -3   5  -8    0.34    0.48
  -4   0  21    0.12    0.39
  -4   0  21    0.14    0.40
  -4   0  20   14.89    1.58
  -4   0  20   17.25    1.62
   4   0 -19   -0.01    0.19
  -4   0  19    0.57    0.48
  -4   0  19   -0.10    0.47
   4   0 -18   16.60    1.51
  -4   0  18   21.63    2.23
  -4   0  18   21.43    2.12
   4   0 -17    0.02    0.20
  -4   0  17   -0.13    0.79
  -4   0  17   -0.27    0.72
   4   0 -16  103.51    4.59
  -4   0  16  111.11    7.33
  -4   0  16  116.51    7.79
   4   0 -15    0.22    0.32
  -4   0  15    0.16    0.70
  -4   0  15    0.05    1.07
   4   0 -14   20.68    1.78
  -4   0  14   20.50    2.19
  -4   0  14   20.43    3.23
   4   0 -13   -0.22    0.29
  -4   0  13    0.23    0.96
  -4   0  13    0.25    0.99
   4   0 -12   15.04    1.37
  -4   0  12   14.61    2.63
  -4   0  12   14.39    1.62
   4   0 -11   -0.16    0.24
   4   0 -11   -0.15    0.49
   4   0 -11   -0.03    0.79
  -4   0  11   -0.04    0.43
  -4   0  11   -0.11    0.48
   4   0 -10   58.73    2.29
   4   0 -10   59.28    3.92
   4   0 -10   58.32    2.92
  -4   0  10   53.42    3.71
  -4   0  10   57.54    2.95
   4   0  -9   -0.08    0.58
   4   0  -9   -0.01    0.19
   4   0  -9   -0.21    0.37
  -4   0   9    0.02    0.37
  -4   0   9   -0.04    0.17
  -4   0   9    0.10    0.33
   4   0  -8    3.61    0.26
   4   0  -8    4.39    1.40
   4   0  -8    3.53    0.50
   4   0  -8    3.43    0.21
   4   0  -8    4.32    0.93
  -4   0   8    4.47    0.46
  -4   0   8    3.53    0.27
  -4   0   8    4.34    1.39
  -4   0   8    3.43    0.29
  -4   0   8    4.84    0.90
   4   0  -7    0.10    0.56
   4   0  -7    0.12    0.28
   4   0  -7   -0.04    0.52
   4   0  -7   -0.00    0.13
   4   0  -7   -0.01    0.12
  -4   0   7    0.04    0.09
  -4   0   7    0.03    0.07
  -4   0   7   -0.05    0.32
  -4   0   7   -0.04    0.17
  -4   0   7    0.04    0.29
   4   0  -6  349.69   14.38
   4   0  -6  344.52   13.96
   4   0  -6  341.39   13.16
   4   0  -6  322.35   11.36
   4   0  -6  316.94   11.02
  -4   0   6  330.65   12.57
  -4   0   6  334.26   12.10
  -4   0   6  349.47   13.41
  -4   0   6  331.38   12.44
  -4   0   6  324.73   11.42
   4   0  -5   -0.00    0.10
   4   0  -5   -0.00    0.09
   4   0  -5    0.04    0.14
   4   0  -5    0.03    0.19
   4   0  -5   -0.00    0.37
  -4   0   5   -0.07    0.09
  -4   0   5   -0.03    0.13
  -4   0   5   -0.10    0.37
  -4   0   5    0.10    0.33
  -4   0   5    0.02    0.09
   4   0  -4  134.45    4.85
   4   0  -4  135.40    5.43
   4   0  -4  150.85    5.22
   4   0  -4  131.77    4.39
  -4   0   4  136.08    4.48
  -4   0   4  133.99    5.22
  -4   0   4  141.10    4.91
  -4   0   4  135.74    4.64
   4   0  -3    0.01    0.27
   4   0  -3    0.07    0.12
   4   0  -3   -0.13    0.25
   4   0  -3    0.02    0.14
   4   0  -3   -0.04    0.12
  -4   0   3   -0.05    0.16
  -4   0   3    0.01    0.13
  -4   0   3   -0.05    0.23
  -4   0   3   -0.00    0.16
   4   0  -2  189.88    6.50
   4   0  -2  166.02    5.48
   4   0  -2  165.26    5.47
   4   0  -2  171.98    5.95
   4   0  -2  159.83    4.95
  -4   0   2  175.56    5.48
  -4   0   2  196.89    6.65
  -4   0   2  177.36    6.01
  -4   0   2  168.42    6.09
   4   0  -1   -0.22    0.38
   4   0  -1   -0.02    0.19
   4   0  -1   -0.05    0.25
   4   0  -1   -0.01    0.11
   4   0  -1   -0.14    0.30
  -4   0   1    0.02    0.16
  -4   0   1   -0.09    0.22
  -4   0   1    0.01    0.19
  -4   0   1   -0.18    0.18
  -4   0   1    0.03    0.12
   4   0   0 1470.00   66.78
   4   0   0 1495.83   72.82
   4   0   0 1478.48   71.66
   4   0   0 1442.95   70.07
  -4   0   0 1472.83   71.59
  -4   0   0 1508.61   69.01
  -4   0   0 1357.62   65.17
  -4   0   0 1498.60   72.69
  -4   0   0 1467.74   67.35
   4   0   1    0.03    0.03
   4   0   1    0.02    0.12
   4   0   1   -0.04    0.04
   4   0   1   -0.00    0.01
   4   0   1   -0.02    0.04
   4   0   1    0.05    0.18
  -4   0  -1   -0.14    0.19
  -4   0  -1   -0.01    0.17
  -4   0  -1    0.07    0.05
   4   0   2  242.47    8.82
   4   0   2  230.53    6.73
   4   0   2  246.80    7.05
   4   0   2  250.38    7.09
   4   0   2  231.54    8.33
  -4   0  -2  231.37    7.86
  -4   0  -2  234.23    8.39
   4   0   3   -0.01    0.10
   4   0   3    0.01    0.04
   4   0   3    0.04    0.11
   4   0   3    0.01    0.09
   4   0   3   -0.02    0.07
   4   0   3   -0.16    0.18
  -4   0  -3   -0.00    0.10
  -4   0  -3   -0.03    0.19
   4   0   4   19.59    0.75
   4   0   4   20.71    1.21
   4   0   4   18.05    0.71
   4   0   4   18.89    0.56
   4   0   4   19.92    0.91
   4   0   4   18.71    0.63
  -4   0  -4   19.16    0.74
   4   0   5   -0.01    0.15
   4   0   5   -0.01    0.13
   4   0   5    0.10    0.16
   4   0   5   -0.00    0.10
   4   0   5    0.26    0.22
   4   0   5   -0.03    0.14
  -4   0  -5   -0.12    0.15
   4   0   6  266.87    8.81
   4   0   6  269.57    9.38
   4   0   6  259.52    8.97
   4   0   6  284.10   10.57
   4   0   6  254.71    8.89
   4   0   6  260.15    9.02
  -4   0  -6  268.44    9.36
   4   0   7   -0.06    0.11
   4   0   7   -0.00    0.21
   4   0   7    0.07    0.08
   4   0   7    0.13    0.15
   4   0   7    0.00    0.11
   4   0   7    0.03    0.13
  -4   0  -7    0.00    0.08
   4   0   8    0.91    0.26
   4   0   8    0.07    0.40
  -4   0  -9   -0.04    0.16
  -4   0 -10   15.95    0.89
  -4   0 -11   -0.22    0.25
  -4   0 -12   20.83    1.56
  -4   0 -13    0.04    0.31
  -4   0 -14   54.93    2.93
   4   1 -20    0.65    0.59
  -4   1  20    0.56    1.03
  -4  -1  20    0.91    0.67
  -4  -1  20    0.60    0.65
  -4   1  20    0.45    1.04
   4   1 -19    0.29    0.55
  -4  -1  19    0.30    0.67
  -4  -1  19    0.39    0.61
  -4   1  19    0.47    0.63
  -4   1  19    0.05    0.64
   4   1 -18   43.13    2.33
  -4  -1  18   50.08    4.67
  -4  -1  18   45.50    4.38
  -4   1  18   46.43    4.36
  -4   1  18   46.23    4.45
   4   1 -17   62.31    3.10
  -4   1  17   65.65    3.94
  -4  -1  17   69.19    4.19
  -4  -1  17   66.79    4.01
  -4   1  17   64.31    3.94
   4   1 -16   26.63    1.75
  -4  -1  16   26.94    3.98
  -4   1  16   26.98    2.54
  -4   1  16   28.14    3.79
  -4  -1  16   29.91    2.61
   4   1 -15   28.22    1.84
  -4  -1  15   29.13    3.75
  -4  -1  15   28.34    2.60
  -4   1  15   24.22    3.86
  -4   1  15   28.43    3.82
   4   1 -14    0.84    0.79
   4  -1 -14    0.70    0.44
  -4  -1  14    0.39    0.83
  -4  -1  14    0.63    0.86
  -4   1  14    0.55    0.85
  -4   1  14    0.79    0.86
   4   1 -13    7.17    1.34
   4  -1 -13    6.26    0.56
  -4   1  13    7.23    1.42
  -4   1  13    6.90    1.45
  -4  -1  13    7.99    1.36
  -4  -1  13    7.23    1.42
   4   1 -12    0.16    0.33
   4  -1 -12    0.07    0.30
  -4   1  12    0.11    0.58
  -4  -1  12    0.21    0.49
  -4  -1  12    0.21    0.53
  -4   1  12    0.07    0.57
   4   1 -11    0.03    0.32
   4  -1 -11   -0.06    0.19
  -4  -1  11    0.03    0.33
  -4  -1  11    0.08    0.34
  -4   1  11    0.05    0.59
  -4   1  11    0.16    0.61
   4  -1 -10    2.43    0.76
   4  -1 -10    2.66    0.50
   4   1 -10    2.91    0.76
   4   1 -10    2.66    0.48
   4  -1 -10    2.46    0.81
  -4  -1  10    2.10    0.77
  -4   1  10    2.38    0.91
  -4  -1  10    2.40    1.36
  -4   1  10    2.43    1.49
  -4   1  10    2.50    0.31
   4   1  -9    3.42    0.50
   4   1  -9    2.70    0.31
   4   1  -9    4.10    0.77
   4  -1  -9    2.90    0.54
   4  -1  -9    4.20    1.34
   4  -1  -9    4.23    0.80
   4  -1  -9    3.41    0.26
  -4   1   9    2.81    0.30
  -4  -1   9    3.53    0.39
  -4  -1   9    3.45    1.36
  -4  -1   9    4.18    0.80
  -4   1   9    3.72    0.94
  -4   1   9    3.71    0.34
  -4   1   9    3.49    1.51
   4   1  -8    2.69    0.55
   4   1  -8    2.99    0.46
   4   1  -8    3.59    0.72
   4  -1  -8    3.04    0.79
   4  -1  -8    3.24    0.53
   4  -1  -8    2.85    0.29
   4  -1  -8    2.87    1.23
  -4  -1   8    3.09    1.30
  -4  -1   8    2.89    0.44
  -4  -1   8    3.15    1.22
  -4   1   8    3.31    0.89
  -4   1   8    3.33    1.50
  -4   1   8    3.39    0.50
  -4   1   8    2.67    0.34
   4   1  -7  341.13   13.09
   4   1  -7  301.84   10.58
   4  -1  -7  312.79   12.08
   4  -1  -7  317.86   11.98
   4  -1  -7  310.94   12.30
   4  -1  -7  321.87   12.57
   4   1  -7  324.58   12.99
  -4  -1   7  316.16   11.59
  -4  -1   7  339.11   13.42
  -4  -1   7  302.98   13.36
  -4   1   7  314.03   12.70
  -4   1   7  305.07   10.66
  -4   1   7  311.96   11.93
  -4   1   7  306.37   12.53
  -4   1   7  302.72   10.78
  -4   1   7  303.36   11.46
  -4  -1   7  303.16   13.04
   4   1  -6   98.89    3.10
   4   1  -6  106.90    3.74
   4   1  -6  118.43    4.00
   4   1  -6   99.86    3.30
   4  -1  -6  102.11    3.83
   4  -1  -6  104.74    4.13
   4  -1  -6  103.43    4.17
   4  -1  -6  102.94    3.79
  -4  -1   6  103.27    3.49
  -4  -1   6   99.06    3.91
  -4  -1   6  110.85    3.89
  -4   1   6  103.18    3.38
  -4   1   6  100.28    4.25
  -4   1   6  102.28    4.34
  -4   1   6  105.40    3.79
  -4   1   6  103.92    3.64
  -4   1   6  109.07    3.65
  -4  -1   6   93.30    4.54
   4   1  -5   95.07    3.87
   4   1  -5   96.23    3.07
   4   1  -5   97.50    3.29
   4  -1  -5   95.95    3.75
   4  -1  -5   99.25    3.75
   4  -1  -5  100.06    3.58
   4  -1  -5   86.40    3.04
   4   1  -5   98.18    3.29
  -4  -1   5  101.16    3.84
  -4  -1   5   93.31    3.49
  -4  -1   5   91.15    4.11
  -4   1   5   99.61    3.45
  -4   1   5  101.46    3.47
  -4   1   5   94.06    3.83
  -4   1   5   96.02    3.24
  -4   1   5  102.62    3.59
  -4   1   5   95.85    3.98
  -4  -1   5  101.84    3.43
   4   1  -4   41.75    2.17
   4   1  -4   42.65    1.78
   4   1  -4   41.84    1.68
   4  -1  -4   43.78    1.77
   4  -1  -4   42.19    2.62
   4  -1  -4   47.38    1.72
   4  -1  -4   43.15    1.93
  -4  -1   4   44.72    1.65
  -4  -1   4   42.05    1.34
  -4  -1   4   41.87    2.21
  -4  -1   4   44.34    1.77
  -4   1   4   44.91    2.22
  -4   1   4   41.63    2.01
  -4   1   4   45.12    1.48
  -4   1   4   43.27    1.74
  -4   1   4   43.88    3.09
  -4  -1   4   44.84    1.86
   4   1  -3   33.89    1.20
   4   1  -3   33.35    1.92
   4  -1  -3   35.38    1.63
   4  -1  -3   32.22    1.55
   4  -1  -3   32.80    1.12
   4  -1  -3   33.72    1.49
   4   1  -3   33.77    1.41
  -4  -1   3   33.46    1.66
  -4  -1   3   33.68    1.16
  -4  -1   3   35.93    1.42
  -4  -1   3   36.10    1.49
  -4   1   3   34.31    1.22
  -4   1   3   35.81    1.50
  -4   1   3   33.10    1.68
  -4   1   3   33.54    1.74
  -4   1   3   33.51    1.42
  -4  -1   3   32.59    1.27
   4   1  -2  116.48    3.99
   4   1  -2  107.81    3.55
   4   1  -2  110.12    3.63
   4  -1  -2  113.59    4.41
   4  -1  -2  103.37    4.44
   4  -1  -2  110.81    3.56
   4  -1  -2  106.71    3.73
   4  -1  -2  111.47    3.98
  -4  -1   2  111.42    4.00
  -4  -1   2  104.91    3.67
  -4  -1   2  111.17    3.40
  -4   1   2  110.15    4.00
  -4   1   2  111.21    3.86
  -4   1   2  108.09    4.04
  -4   1   2  113.44    3.60
  -4   1   2  107.14    4.94
  -4  -1   2  108.83    3.65
  -4  -1   2  104.42    3.20
   4   1  -1  194.16    6.83
   4  -1  -1  189.87    6.38
   4  -1  -1  195.89    7.12
   4  -1  -1  198.73    7.59
   4  -1  -1  190.50    6.60
   4   1  -1  182.90    6.07
   4   1  -1  197.27    6.76
  -4  -1   1  186.49    6.29
  -4  -1   1  196.10    5.93
  -4  -1   1  195.58    5.85
  -4   1   1  194.06    7.80
  -4   1   1  201.69    7.07
  -4   1   1  189.61    6.38
  -4   1   1  192.46    7.17
  -4   1   1  182.44    6.54
  -4  -1   1  192.75    6.71
  -4  -1   1  192.16    6.38
   4   1   0   46.93    1.48
   4   1   0   53.01    1.99
   4  -1   0   46.43    1.61
   4  -1   0   44.80    1.69
   4  -1   0   46.05    1.72
   4  -1   0   45.67    2.38
   4  -1   0   49.08    1.70
   4   1   0   47.56    1.76
  -4  -1   0   44.46    1.34
  -4  -1   0   47.15    2.04
  -4  -1   0   47.05    1.32
  -4  -1   0   44.87    1.32
  -4  -1   0   49.23    1.55
  -4  -1   0   45.89    1.69
  -4   1   0   48.34    1.61
  -4   1   0   48.08    1.98
  -4   1   0   47.99    1.75
  -4   1   0   54.51    2.00
  -4   1   0   44.89    1.86
  -4  -1   0   44.29    1.08
   4   1   1    2.22    0.42
   4   1   1    2.22    0.42
   4  -1   1    2.10    0.37
   4  -1   1    1.89    0.77
   4  -1   1    2.21    0.61
   4   1   1    2.97    0.29
   4  -1   1    2.57    0.44
  -4  -1  -1    0.02    0.61
  -4  -1  -1    2.16    0.17
  -4  -1  -1    2.27    0.18
  -4  -1  -1    2.34    0.14
  -4  -1  -1    1.95    0.09
  -4  -1  -1    2.22    0.12
  -4   1  -1    3.29    0.67
  -4   1  -1    2.14    0.83
  -4   1  -1    1.92    0.51
  -4   1  -1    2.53    0.53
  -4   1  -1    2.17    0.69
   4   1   2  196.74    6.80
   4   1   2  175.48    6.72
   4   1   2  178.41    5.71
   4  -1   2  186.54    7.06
   4  -1   2  181.85    6.17
   4  -1   2  186.84    7.18
   4  -1   2  176.78    6.18
  -4  -1  -2  180.63    5.74
  -4  -1  -2  180.87    6.11
  -4  -1  -2  189.70    4.99
  -4  -1  -2  193.04    5.03
  -4   1  -2  184.30    6.46
  -4   1  -2  158.72    6.56
  -4   1  -2  170.38    6.02
  -4   1  -2  177.45    6.34
  -4   1  -2  178.89    6.73
   4   1   3 1499.91   69.45
   4   1   3 1417.66   65.92
   4   1   3 1679.58   84.57
   4   1   3 1665.48   81.83
   4  -1   3 1600.41   79.51
   4  -1   3 1598.56   80.94
   4  -1   3 1607.02   81.53
   4  -1   3 1616.77   80.53
   4   1   3 1594.69   80.86
  -4  -1  -3 1543.53   71.19
  -4  -1  -3 1639.53   81.41
  -4  -1  -3 1490.70   68.79
  -4  -1  -3 1531.57   74.96
  -4   1  -3 1564.16   78.08
  -4   1  -3 1631.70   81.94
  -4   1  -3 1637.64   82.75
  -4   1  -3 1585.07   80.42
  -4   1  -3 1610.56   80.36
   4   1   4  149.55    5.25
   4   1   4  147.65    4.36
   4   1   4  160.56    5.23
   4  -1   4  161.05    5.41
   4  -1   4  153.72    6.10
   4  -1   4  156.83    5.48
   4  -1   4  157.19    5.67
   4   1   4  153.47    5.87
  -4  -1  -4  132.55    3.80
  -4  -1  -4  162.15    5.45
  -4  -1  -4  146.77    4.19
  -4  -1  -4  147.17    4.55
  -4   1  -4  161.35    6.47
  -4   1  -4  158.16    6.52
  -4   1  -4  171.02    6.00
  -4   1  -4  155.16    5.93
  -4   1  -4  143.79    5.50
   4   1   5   64.02    2.13
   4   1   5   61.44    1.73
   4   1   5   68.41    2.77
   4   1   5   64.00    1.94
   4   1   5   62.85    2.00
   4   1   5   63.53    1.92
   4  -1   5   83.63    2.69
   4  -1   5   65.20    2.16
   4  -1   5   68.65    2.53
   4  -1   5   66.67    2.47
   4  -1   5   70.49    2.69
   4  -1   5   69.16    2.52
   4  -1   5   70.93    2.63
  -4  -1  -5   70.41    2.43
  -4  -1  -5   69.12    2.31
  -4   1  -5   72.52    2.63
  -4   1  -5   65.31    2.30
  -4  -1  -5   62.25    1.87
   4   1   6    3.21    0.37
   4  -1   6    3.70    0.89
   4  -1   6    2.97    0.50
   4  -1   6    3.00    0.32
   4  -1   6    4.26    0.55
   4  -1   6    3.58    0.52
   4  -1   6    3.19    0.34
   4  -1   6   -0.09    0.93
  -4  -1  -6    3.19    0.35
  -4  -1  -6    3.10    0.31
  -4  -1  -6    3.18    0.34
  -4   1  -6    3.12    0.37
  -4   1  -6    4.00    0.77
   4   1   7   43.16    1.55
   4  -1   7   48.08    1.93
   4  -1   7   45.19    1.97
   4  -1   7   46.28    1.91
   4  -1   7   43.98    1.81
   4  -1   7   43.73    2.42
  -4  -1  -7   41.27    1.36
  -4   1  -7   40.66    1.50
  -4   1  -7   48.66    2.41
   4   1   8    1.66    0.25
   4  -1   8    1.71    0.68
   4  -1   8    2.28    0.79
   4  -1   8    1.64    0.47
   4  -1   8    1.91    0.66
   4  -1   8    2.08    0.43
  -4   1  -8    1.64    0.24
   4  -1   9   11.31    1.19
   4  -1   9   10.76    0.92
   4  -1   9    9.35    0.82
   4  -1   9   11.92    1.19
  -4   1  -9   11.64    0.89
   4  -1  10   22.68    1.69
  -4   1 -10   22.98    1.37
  -4   1 -11  163.90    7.60
  -4   1 -12   41.48    2.21
  -4   1 -13  119.52    5.96
  -4   1 -14   32.59    2.46
  -4   1 -15    6.82    1.18
  -4   1 -16    0.85    0.39
  -4   1 -17    4.85    0.91
  -4   1 -18    0.08    0.17
   4   2 -19   52.19    3.05
  -4  -2  19   62.68    4.45
  -4  -2  19   61.15    4.41
  -4   2  19   56.50    4.08
  -4   2  19   58.06    4.20
   4   2 -18   84.09    4.54
  -4  -2  18   95.99    6.22
  -4  -2  18  102.31    6.45
  -4   2  18   94.18    4.82
  -4   2  18   94.07    4.86
   4   2 -17    7.67    0.92
  -4  -2  17    9.55    1.46
  -4  -2  17    9.08    1.43
  -4   2  17    8.30    1.48
  -4   2  17    7.68    1.49
   4   2 -16   13.37    1.21
  -4  -2  16   13.95    1.86
  -4  -2  16   14.59    2.87
  -4   2  16   14.64    1.97
  -4   2  16   11.38    1.76
   4   2 -15   30.39    1.88
  -4  -2  15   32.18    2.71
  -4  -2  15   32.71    2.62
  -4   2  15   30.49    4.02
  -4   2  15   32.00    2.85
   4   2 -14    9.76    1.62
  -4  -2  14   11.43    2.93
  -4  -2  14    9.52    2.64
  -4   2  14   10.84    1.74
  -4   2  14   10.38    1.81
   4   2 -13    4.94    1.25
  -4  -2  13    5.58    1.39
  -4  -2  13    4.92    1.33
  -4   2  13    4.72    2.29
  -4   2  13    4.80    1.40
   4   2 -12    9.92    1.00
  -4  -2  12   11.01    1.57
  -4  -2  12    9.26    1.59
  -4   2  12    9.42    1.74
  -4   2  12    9.98    1.73
   4   2 -11    6.39    1.21
  -4  -2  11    7.80    2.22
  -4  -2  11    7.91    2.07
  -4   2  11    7.07    1.47
  -4   2  11    7.29    1.48
   4   2 -10   66.21    3.30
   4   2 -10   58.94    2.87
   4  -2 -10   67.71    2.45
  -4  -2  10   65.55    3.22
  -4  -2  10   64.88    2.41
  -4  -2  10   67.50    3.49
  -4   2  10   60.67    2.48
  -4   2  10   66.70    3.83
  -4   2  10   72.75    3.98
   4   2  -9  193.70    8.01
   4   2  -9  189.96    7.86
   4  -2  -9  198.94    7.75
  -4  -2   9  181.76    7.69
  -4  -2   9  176.93    7.34
  -4  -2   9  197.41    7.34
  -4   2   9  199.39   10.51
  -4   2   9  174.66    6.88
  -4   2   9  192.03   10.19
   4   2  -8  165.23    6.56
   4   2  -8  152.99    6.32
   4  -2  -8  153.43    5.63
   4   2  -8  153.17    6.21
   4  -2  -8  157.34    6.38
   4  -2  -8  155.67    6.40
  -4  -2   8  152.77    5.61
  -4  -2   8  143.51    7.21
  -4  -2   8  142.24    5.80
  -4   2   8  161.06    7.15
  -4   2   8  159.69    6.09
  -4   2   8  159.88    7.17
   4   2  -7   50.59    1.88
   4   2  -7   52.15    2.14
   4   2  -7   55.03    2.43
   4  -2  -7   49.68    1.91
   4  -2  -7   51.68    2.60
   4  -2  -7   51.90    2.52
   4   2  -7   46.85    1.78
   4  -2  -7   44.87    1.53
  -4  -2   7   54.99    2.42
  -4  -2   7   46.67    3.03
  -4  -2   7   49.97    2.45
  -4   2   7   51.85    2.92
  -4   2   7   50.28    4.23
  -4   2   7   49.53    2.06
  -4   2   7   49.55    1.73
   4   2  -6  108.62    4.36
   4   2  -6  137.34    4.83
   4   2  -6  136.95    4.96
   4   2  -6  139.32    5.18
   4  -2  -6  133.80    4.65
   4  -2  -6  126.75    4.18
   4  -2  -6  139.94    5.04
   4  -2  -6  141.32    5.66
   4  -2  -6  143.30    5.63
  -4  -2   6  136.67    5.37
  -4  -2   6  131.89    4.35
  -4  -2   6  142.08    5.14
  -4   2   6  142.35    7.49
  -4   2   6  143.28    5.16
  -4  -2   6  136.73    5.24
  -4   2   6  143.45    7.60
  -4   2   6  128.32    5.51
  -4   2   6  137.06    4.62
   4   2  -5  729.28   32.27
   4   2  -5  737.80   31.97
   4   2  -5  754.00   33.42
   4   2  -5  689.92   30.67
   4  -2  -5  737.98   31.74
   4  -2  -5  727.79   32.62
   4  -2  -5  740.31   32.60
   4  -2  -5  697.40   30.30
   4  -2  -5  752.96   33.17
  -4  -2   5  748.50   32.97
  -4  -2   5  724.49   30.79
  -4  -2   5  712.44   32.32
  -4  -2   5  720.10   33.15
  -4   2   5  706.36   30.61
  -4   2   5  693.72   31.21
  -4   2   5  758.30   34.43
  -4   2   5  732.31   35.36
  -4   2   5  731.35   32.34
   4   2  -4   58.06    2.43
   4   2  -4   60.10    2.51
   4  -2  -4   58.03    2.14
   4  -2  -4   64.82    3.03
   4  -2  -4   61.32    3.85
   4   2  -4   56.43    1.88
   4   2  -4   57.82    2.15
   4  -2  -4   60.40    2.74
   4  -2  -4   61.01    2.08
  -4  -2   4   58.97    2.01
  -4  -2   4   58.41    2.46
  -4  -2   4   57.88    2.34
  -4   2   4   60.53    3.12
  -4   2   4   63.62    2.61
  -4   2   4   58.36    2.05
  -4   2   4   60.70    2.58
  -4   2   4   60.67    3.21
  -4  -2   4   64.36    2.51
   4   2  -3    1.53    0.20
   4   2  -3    1.24    0.28
   4   2  -3    1.47    0.47
   4   2  -3    1.39    0.38
   4  -2  -3    1.43    0.65
   4  -2  -3    1.69    0.47
   4  -2  -3    1.62    0.63
   4  -2  -3    1.36    0.34
   4  -2  -3    1.79    0.36
  -4  -2   3    1.36    0.47
  -4  -2   3    1.39    0.34
  -4  -2   3    1.85    0.71
  -4   2   3    1.61    0.31
  -4   2   3    1.60    0.51
  -4   2   3    1.37    0.62
  -4   2   3    1.62    0.78
  -4   2   3    1.44    1.31
  -4  -2   3    1.84    0.82
   4   2  -2    0.52    0.39
   4   2  -2    1.31    0.68
   4   2  -2    0.73    0.20
   4   2  -2    0.75    0.19
   4   2  -2    0.64    0.35
   4   2  -2    0.87    0.37
   4  -2  -2    0.67    0.52
   4  -2  -2    0.55    0.58
   4  -2  -2    1.12    0.21
   4  -2  -2    0.76    0.55
   4  -2  -2    0.72    0.39
  -4  -2   2    0.69    0.40
  -4   2   2    0.69    0.36
  -4   2   2    1.13    0.68
  -4   2   2    1.08    0.69
  -4   2   2    0.76    0.30
  -4   2   2    0.83    1.19
  -4  -2   2    0.66    0.30
   4   2  -1  130.63    4.08
   4   2  -1  153.37    5.67
   4   2  -1  143.73    5.54
   4   2  -1  140.13    5.18
   4   2  -1  125.49    4.02
   4  -2  -1  143.26    5.06
   4  -2  -1  144.82    5.00
   4  -2  -1  140.66    5.54
   4  -2  -1  144.26    5.97
   4  -2  -1  140.81    5.54
   4   2  -1  147.88    5.75
  -4  -2   1  137.41    4.86
  -4   2   1  145.95    6.03
  -4   2   1  139.77    4.96
  -4   2   1  151.38    7.86
  -4   2   1  141.50    5.22
  -4  -2   1  143.64    5.29
  -4   2   1  143.42    5.41
   4   2   0  111.65    4.22
   4   2   0  113.97    4.28
   4   2   0  110.65    4.18
   4  -2   0  108.45    3.89
   4  -2   0  105.10    4.24
   4  -2   0  107.25    5.42
   4  -2   0  108.13    4.11
   4   2   0  110.20    4.26
  -4   2   0  119.91    4.47
  -4   2   0  111.71    3.76
  -4   2   0  112.49    4.81
  -4   2   0  109.79    4.65
  -4   2   0  109.35    4.14
  -4  -2   0  107.32    3.83
   4   2   1  303.48   11.86
   4   2   1  312.80   12.21
   4   2   1  276.74    9.98
   4   2   1  298.17   11.17
   4  -2   1  301.87   11.92
   4  -2   1  305.43   11.53
   4  -2   1  316.18   12.60
   4  -2   1  307.50   13.38
  -4  -2  -1  308.12   11.38
  -4   2  -1  305.10   11.92
  -4   2  -1  313.04   13.90
  -4   2  -1  300.62   12.26
  -4   2  -1  303.78   11.78
  -4   2  -1  296.06   11.53
  -4  -2  -1  307.37   11.55
  -4  -2  -1  316.50   11.23
   4   2   2  707.80   31.85
   4   2   2  708.06   31.16
   4   2   2  626.10   26.39
   4  -2   2  720.31   30.77
   4  -2   2  637.21   28.11
   4  -2   2  668.85   29.52
   4  -2   2  680.09   29.90
   4   2   2  630.16   26.40
  -4  -2  -2  721.87   30.80
  -4  -2  -2  686.91   28.30
  -4  -2  -2  690.97   28.61
  -4   2  -2  701.85   31.16
  -4   2  -2  683.36   30.90
  -4   2  -2  695.12   30.64
  -4   2  -2  682.93   29.46
  -4   2  -2  736.41   32.49
   4   2   3  472.47   20.43
   4   2   3  533.15   22.57
   4  -2   3  559.67   23.61
   4  -2   3  520.55   21.98
   4  -2   3  536.93   23.47
   4  -2   3  562.85   25.16
  -4  -2  -3  529.14   20.60
  -4  -2  -3  553.17   23.34
  -4  -2  -3  534.25   20.29
  -4   2  -3  555.64   25.21
  -4   2  -3  452.32   19.76
  -4   2  -3  525.14   22.16
  -4   2  -3  538.17   22.96
  -4   2  -3  575.74   24.62
   4   2   4 1009.83   47.94
   4   2   4  950.78   45.63
   4  -2   4  989.27   46.70
   4  -2   4 1064.08   49.38
   4  -2   4 1006.32   49.05
   4  -2   4 1010.09   47.99
   4  -2   4 1029.16   50.60
  -4  -2  -4 1073.97   49.84
  -4   2  -4 1033.47   49.58
  -4   2  -4  956.17   46.45
  -4   2  -4  993.80   47.91
  -4   2  -4  975.27   46.76
  -4   2  -4 1028.71   50.96
  -4  -2  -4  972.36   46.06
   4   2   5  641.33   28.47
   4   2   5  682.92   30.31
   4  -2   5  645.69   28.26
   4  -2   5  733.99   31.50
   4  -2   5  703.46   31.57
   4  -2   5  659.39   29.28
   4  -2   5  685.08   31.78
  -4  -2  -5  636.30   27.90
  -4  -2  -5  712.47   30.66
  -4   2  -5  672.82   30.31
  -4   2  -5  660.07   29.78
  -4   2  -5  656.43   29.72
  -4   2  -5  526.20   27.82
  -4   2  -5  652.48   28.85
   4   2   6   36.91    1.70
   4  -2   6   35.99    2.28
   4  -2   6   40.82    1.62
   4  -2   6   39.63    2.72
   4  -2   6   38.88    2.92
   4  -2   6   39.10    2.87
   4  -2   6   35.31    1.93
  -4  -2  -6   40.60    1.60
  -4   2  -6   35.71    2.14
  -4   2  -6   37.56    2.17
   4   2   7   24.55    1.27
   4  -2   7   24.52    1.79
   4  -2   7   25.90    1.67
   4  -2   7   24.99    1.98
  -4   2  -7   23.80    1.25
   4   2   8   66.66    2.79
   4  -2   8   73.62    3.58
   4  -2   8   71.21    3.73
  -4   2  -8   67.68    3.27
  -4   2  -8   74.37    3.28
   4   2   9    3.88    0.79
   4  -2   9    5.14    1.04
   4  -2   9    5.39    0.97
  -4   2  -9    4.25    0.79
  -4   2  -9    4.97    1.18
   4  -2  10   59.99    2.93
   4  -2  10   61.85    2.94
  -4   2 -10   56.57    2.81
   4  -2  11  341.87   15.42
   4  -2  11  328.73   14.88
  -4   2 -11  325.23   15.58
   4  -2  12  338.41   15.14
   4  -2  12  329.78   14.84
  -4   2 -12  336.80   15.17
  -4   2 -13    9.57    1.61
  -4   2 -14   12.84    1.17
  -4   2 -15    9.04    1.37
  -4   2 -16    8.70    1.25
  -4   2 -17   13.46    1.50
   4   3 -18    0.02    0.25
  -4  -3  18    0.02    0.88
  -4   3  18    0.63    0.29
  -4  -3  18    0.21    0.51
   4   3 -17   35.92    2.37
  -4  -3  17   40.63    3.50
  -4  -3  17   39.20    2.34
  -4   3  17   38.19    3.18
  -4   3  17   36.80    3.38
   4   3 -16    9.48    1.29
  -4  -3  16   10.23    1.45
  -4  -3  16    9.98    1.36
  -4   3  16    8.65    2.16
  -4   3  16    9.68    1.43
   4   3 -15   10.53    1.44
  -4  -3  15   14.24    1.67
  -4   3  15   11.02    2.61
  -4   3  15   13.79    2.63
  -4  -3  15   13.59    1.56
   4   3 -14    5.91    1.15
  -4  -3  14    8.13    2.33
  -4  -3  14    7.63    1.40
  -4   3  14    5.50    1.45
  -4   3  14    6.25    1.45
   4   3 -13    5.49    0.74
  -4  -3  13    6.77    1.37
  -4  -3  13    8.47    2.30
  -4   3  13    6.28    1.45
  -4   3  13    6.33    2.32
   4   3 -12   37.40    2.51
  -4  -3  12   41.41    2.84
  -4  -3  12   40.59    2.95
  -4   3  12   37.33    4.55
  -4   3  12   36.78    4.41
   4   3 -11    4.66    1.03
   4   3 -11    5.38    0.68
  -4  -3  11    5.78    2.21
  -4   3  11    4.74    1.06
  -4   3  11    5.97    2.41
  -4  -3  11    8.35    2.05
   4   3 -10    0.99    0.37
   4   3 -10    0.77    0.49
  -4  -3  10    1.33    0.87
  -4  -3  10    1.05    0.78
  -4   3  10    0.90    0.72
  -4   3  10    1.35    1.58
   4   3  -9   15.13    1.01
   4   3  -9   18.32    1.31
  -4  -3   9   18.06    1.85
  -4  -3   9   18.10    1.67
  -4   3   9   18.05    1.93
  -4   3   9   19.93    2.25
  -4   3   9   20.84    2.21
   4   3  -8    4.85    1.24
   4   3  -8    4.66    0.72
  -4  -3   8    5.28    1.02
  -4  -3   8    4.69    1.86
  -4   3   8    5.15    1.34
  -4   3   8    5.67    1.44
  -4   3   8    6.22    2.34
   4   3  -7    1.24    0.61
  -4  -3   7    1.14    1.14
  -4  -3   7    1.59    0.77
  -4   3   7    1.71    0.62
  -4   3   7    1.86    1.10
  -4   3   7    2.31    1.07
   4   3  -6   55.91    2.27
   4   3  -6   59.87    3.54
  -4  -3   6   56.16    2.93
  -4  -3   6   55.72    2.73
  -4   3   6   53.16    2.19
  -4   3   6   55.81    3.53
  -4   3   6   65.33    5.73
  -4   3   6   63.18    3.84
   4   3  -5   78.06    3.51
   4   3  -5   76.32    3.44
  -4  -3   5   71.40    3.20
  -4  -3   5   76.47    4.50
  -4   3   5   74.77    3.40
  -4   3   5   87.01    4.50
  -4   3   5   78.24    3.58
  -4   3   5   83.19    6.36
   4   3  -4   73.84    3.39
   4   3  -4   75.26    3.47
  -4  -3   4   74.88    4.19
  -4  -3   4   74.59    3.87
  -4   3   4   72.80    3.39
  -4   3   4   85.02    4.40
  -4   3   4   87.68    6.41
  -4   3   4   74.42    3.48
   4   3  -3  107.04    4.58
   4   3  -3  104.36    4.69
  -4  -3   3   99.94    4.06
  -4   3   3  109.03    5.55
  -4   3   3  110.73    5.58
  -4   3   3  104.77    4.72
  -4   3   3  114.36    5.45
  -4  -3   3  100.62    4.29
   4   3  -2   24.07    1.53
   4   3  -2   27.44    1.48
   4   3  -2   26.42    2.26
   4   3  -2   22.93    1.41
  -4   3   2   28.57    3.37
  -4   3   2   26.42    1.45
  -4   3   2   27.31    2.32
  -4   3   2   28.07    2.34
   4   3  -1   23.08    1.47
   4   3  -1   19.64    1.24
   4   3  -1   19.74    1.31
   4   3  -1   20.58    1.33
  -4   3   1   22.81    1.98
  -4   3   1   22.02    1.45
  -4   3   1   23.84    2.08
  -4   3   1   22.70    2.13
   4   3   0   57.12    3.29
   4   3   0   51.86    2.21
   4   3   0   52.42    2.88
   4   3   0   56.08    3.30
  -4   3   0   55.84    4.63
  -4   3   0   61.22    2.82
  -4   3   0   56.42    2.67
  -4   3   0   60.45    3.54
   4   3   1    5.70    1.11
   4   3   1    5.80    1.25
   4  -3   1    4.19    0.60
  -4   3  -1    5.88    1.27
  -4   3  -1    5.70    1.24
  -4   3  -1    5.61    0.84
  -4   3  -1    6.16    1.13
  -4   3  -1    4.46    0.54
   4   3   2    7.85    1.15
   4   3   2    7.73    0.91
   4  -3   2    6.33    0.75
  -4   3  -2    5.99    0.49
  -4   3  -2    8.19    1.33
  -4   3  -2    8.31    1.38
  -4   3  -2    6.94    1.20
  -4   3  -2    8.38    1.44
   4   3   3    3.48    0.58
   4   3   3    4.20    0.78
   4  -3   3    3.91    0.70
  -4   3  -3    4.96    1.11
  -4   3  -3    4.05    1.84
  -4   3  -3    3.33    0.61
  -4   3  -3    3.86    0.80
   4   3   4   65.60    3.84
   4   3   4   59.73    3.23
   4  -3   4   60.79    2.65
  -4   3  -4   63.47    4.95
  -4   3  -4   63.47    3.83
  -4   3  -4   57.15    3.13
  -4   3  -4   66.22    5.17
   4   3   5  149.95    6.45
  -4   3  -5  162.12    7.81
  -4   3  -5  132.69    6.16
  -4   3  -5  159.83    9.21
  -4   3  -5  154.45    6.60
   4   3   6   37.21    2.12
   4  -3   6   40.37    2.75
   4  -3   6   37.54    2.68
  -4   3  -6   33.41    2.26
  -4   3  -6   36.69    2.11
   4   3   7   63.20    3.05
   4  -3   7   68.82    3.89
   4  -3   7   62.42    3.83
  -4   3  -7   58.70    3.48
  -4   3  -7   61.88    3.02
   4   3   8   14.03    1.14
   4  -3   8   14.79    2.31
   4  -3   8   15.22    2.14
  -4   3  -8   12.95    1.62
  -4   3  -8   13.91    1.17
   4   3   9   22.63    1.98
   4  -3   9   25.05    2.74
   4  -3   9   23.79    2.54
  -4   3  -9   22.49    2.02
  -4   3  -9   23.46    2.18
   4   3  10    0.94    0.41
   4  -3  10    1.94    0.78
   4  -3  10    1.35    0.78
  -4   3 -10    1.05    0.53
  -4   3 -10    0.88    0.42
   4  -3  11    0.49    0.57
   4  -3  11    0.73    0.59
  -4   3 -11    1.05    0.48
   4  -3  12    6.85    0.97
   4  -3  12    5.99    0.95
  -4   3 -12    5.58    1.26
   4  -3  13    7.99    1.42
   4  -3  13    9.09    1.45
  -4   3 -13    8.03    0.88
   4  -3  14    1.07    0.77
   4  -3  14    2.96    0.50
  -4   3 -14    3.02    0.86
  -4   3 -15    6.34    1.12
  -4  -4  15    0.29    0.41
  -4  -4  15    0.12    0.39
  -4   4  15   -0.10    0.52
  -4  -4  14   -0.43    0.60
  -4   4  14   -0.20    0.57
  -4   4  14    0.02    0.35
  -4  -4  14    0.11    0.38
  -4  -4  13    1.99    0.75
  -4  -4  13    2.08    1.22
  -4   4  13    0.69    0.76
  -4   4  13    1.21    1.29
   4   4 -12    0.11    0.29
  -4  -4  12    0.72    0.55
  -4  -4  12    0.73    0.58
  -4   4  12    0.31    0.28
  -4   4  12    0.70    0.64
  -4   4  12    0.46    0.67
   4   4 -11    0.19    0.24
  -4  -4  11   -0.01    0.37
  -4  -4  11   -0.09    0.67
  -4   4  11   -0.54    0.45
  -4   4  11   -0.07    0.38
  -4   4  11   -0.16    0.48
   4   4 -10   -0.27    0.24
  -4  -4  10    0.13    0.38
  -4  -4  10   -0.15    0.54
  -4   4  10   -0.15    0.43
  -4   4  10    0.30    0.24
  -4   4  10    0.10    0.46
   4   4  -9    1.71    0.65
  -4  -4   9    1.86    0.86
  -4  -4   9    1.39    0.76
  -4   4   9    2.23    1.05
  -4   4   9    1.85    0.63
  -4   4   9    1.95    1.11
   4   4  -8    1.13    0.65
  -4  -4   8    1.19    0.68
  -4  -4   8    1.33    0.77
  -4   4   8    0.64    1.66
  -4   4   8    1.60    1.00
  -4   4   8    1.93    1.76
   4   4  -7    2.81    0.88
  -4  -4   7    3.12    1.53
  -4  -4   7    2.95    0.81
  -4   4   7    3.84    1.29
  -4   4   7    3.13    0.84
  -4   4   7    3.29    1.35
   4   4  -6   53.99    3.98
  -4  -4   6   48.77    3.82
  -4  -4   6   46.33    3.40
  -4   4   6   56.64    5.53
  -4   4   6   54.65    3.98
  -4   4   6   54.78    5.51
   4   4  -5   48.46    2.85
   4   4  -5   41.42    2.67
  -4  -4   5   44.99    3.29
  -4  -4   5   48.29    3.69
  -4   4   5   52.28    3.69
  -4   4   5   49.67    4.01
  -4   4   5   40.29    2.64
  -4   4   5   53.73    3.83
   4   4  -4    0.89    0.69
   4   4  -4    0.95    0.66
  -4  -4   4    0.57    0.84
  -4  -4   4    0.72    0.60
  -4   4   4    1.32    1.07
  -4   4   4    1.28    1.00
  -4   4   4    0.58    0.70
  -4   4   4    0.53    0.71
   4   4  -3    0.16    0.51
   4   4  -3    0.29    0.59
  -4  -4   3    0.11    0.63
  -4  -4   3    0.17    0.71
  -4   4   3    0.39    0.76
  -4   4   3    0.44    0.88
  -4   4   3    0.14    0.59
  -4   4   3    0.30    0.83
   4   4  -2    7.39    1.00
   4   4  -2    8.35    1.79
  -4  -4   2    6.39    1.52
  -4  -4   2    7.52    1.34
  -4   4   2    9.45    1.85
  -4   4   2    8.91    1.85
  -4   4   2    8.37    0.99
  -4   4   2    8.81    1.79
   4   4  -1    4.42    1.44
   4   4  -1    4.31    0.96
  -4   4   1    4.78    1.47
  -4   4   1    4.93    0.97
  -4   4   1    6.09    1.57
  -4   4   1    6.73    1.71
   4   4   0   15.43    1.45
   4   4   0   14.64    2.12
  -4   4   0   16.89    3.51
  -4   4   0   14.93    1.45
  -4   4   0   16.79    2.19
  -4   4   0   16.49    2.32
   4   4   1    7.60    1.62
   4   4   1    9.36    1.19
  -4   4  -1    9.03    1.20
  -4   4  -1    7.91    1.63
  -4   4  -1    8.56    1.75
  -4   4  -1    8.78    3.06
   4   4   2    2.28    0.83
   4   4   2    1.97    0.62
  -4   4  -2    2.13    1.00
  -4   4  -2    3.34    1.25
  -4   4  -2    2.19    0.84
  -4   4  -2    2.86    1.31
   4   4   3   19.86    2.53
   4   4   3   14.57    1.79
  -4   4  -3   20.70    2.37
  -4   4  -3   13.54    1.79
  -4   4  -3   20.02    1.68
  -4   4  -3   20.52    3.57
   4   4   4    3.07    0.89
  -4   4  -4    2.96    1.37
  -4   4  -4    3.23    1.42
  -4   4  -4    3.22    1.27
   4   4   5    3.04    0.85
   4  -4   5    3.04    2.02
   4  -4   5    1.93    1.84
  -4   4  -5    3.49    0.85
   4   4   6    5.83    1.00
   4  -4   6    5.98    1.60
   4  -4   6    6.97    1.44
  -4   4  -6    5.88    1.03
   4   4   7    3.89    0.78
   4  -4   7    3.51    1.93
   4  -4   7    4.30    1.64
  -4   4  -7    3.85    1.34
   4   4   8    2.24    0.60
   4  -4   8    3.09    2.11
   4  -4   8    2.23    2.49
  -4   4  -8    2.47    0.61
  -4   4  -8    0.29    0.58
   4   4   9    0.14    0.49
   4  -4   9    0.16    1.14
   4  -4   9    0.33    1.01
  -4   4  -9    0.38    0.32
  -4   4  -9   -0.07    0.36
   4  -4  10   11.81    1.91
   4  -4  10   13.00    1.85
   4   4  10    9.38    0.78
  -4   4 -10    9.09    0.83
  -4   4 -10    5.27    0.94
   4   4  11    0.13    0.47
   4  -4  11    3.01    1.02
   4  -4  11    4.88    0.99
  -4   4 -11    2.04    0.32
  -4   4 -11    0.71    0.57
   4  -4  12    0.11    0.18
   4  -4  12    0.01    0.18
  -4   4 -12   -0.06    0.12
   4   5 -10   26.89    2.09
  -4   5  10   30.36    1.78
  -4   5  10   25.35    1.47
  -4   5  10   31.77    1.86
   4   5  -9   22.82    1.48
  -4  -5   9   18.72    1.31
  -4   5   9   24.55    2.64
  -4   5   9   22.36    2.06
  -4  -5   9   17.88    1.74
  -4   5   9   23.28    2.48
   4   5  -8   17.58    1.32
  -4  -5   8   14.67    1.16
  -4   5   8   18.14    2.36
  -4   5   8   18.13    2.55
  -4  -5   8   13.10    1.07
  -4   5   8   17.53    1.95
   4   5  -7   11.16    1.66
  -4  -5   7    7.28    0.84
  -4  -5   7    8.62    1.40
  -4   5   7   11.63    2.08
  -4   5   7   10.62    2.20
  -4   5   7   10.71    1.11
   4   5  -6   10.80    1.21
  -4  -5   6    8.62    1.39
  -4  -5   6    7.21    0.80
  -4   5   6   11.20    1.39
  -4   5   6   11.31    1.22
  -4   5   6   11.38    1.47
   4   5  -5   28.24    2.02
  -4   5   5   29.98    2.06
  -4   5   5   31.53    3.41
  -4   5   5   28.25    2.37
   4   5  -4   10.76    1.27
   4   5  -4   18.98    1.54
  -4   5   4   20.14    1.79
  -4   5   4   20.21    1.57
  -4   5   4   10.77    1.14
  -4   5   4   19.07    1.87
   4   5  -3    6.85    1.21
   4   5  -3    8.41    1.13
  -4   5   3    8.84    1.16
  -4   5   3    8.65    2.38
  -4   5   3    9.97    2.35
  -4   5   3    6.83    1.14
   4   5  -2    1.92    0.66
   4   5  -2    1.10    0.81
  -4   5   2    1.39    1.09
  -4   5   2    0.66    0.78
  -4   5   2    2.00    0.99
  -4   5   2    2.18    1.54
   4   5  -1    6.87    1.00
   4   5  -1    7.11    0.89
  -4   5   1    7.87    1.42
  -4   5   1    6.77    1.51
  -4   5   1    6.48    0.89
  -4   5   1    6.36    1.00
   4   5   0    5.41    1.40
   4   5   0    5.43    1.33
  -4   5   0    5.25    1.38
  -4   5   0    5.71    1.47
  -4   5   0    6.11    1.33
  -4   5   0    5.54    1.39
   4   5   1   19.94    1.49
   4   5   1   25.03    1.63
  -4   5  -1   26.84    2.27
  -4   5  -1   20.85    2.04
  -4   5  -1   26.49    2.41
  -4   5  -1   24.01    1.59
   4   5   2    8.05    1.38
   4   5   2   12.44    1.18
   4  -5   2   15.17    2.60
   4  -5   2   12.46    1.67
  -4   5  -2    8.70    1.37
  -4   5  -2   12.55    1.17
   4   5   3    6.74    1.56
   4  -5   3    9.09    2.53
   4  -5   3    7.83    1.45
  -4   5  -3    7.88    1.56
   4   5   4    4.94    0.80
   4  -5   4    0.18    1.56
   4  -5   4    4.05    1.31
  -4   5  -4    3.10    1.26
   4   5   5    5.38    1.33
   4  -5   5   -0.07    3.15
   4  -5   5    3.78    2.62
  -4   5  -5    5.96    0.84
   4   5   6    6.88    0.89
   4  -5   6    6.25    1.73
   4  -5   6    6.46    1.50
  -4   5  -6    6.44    0.86
   4   5   7    0.57    0.40
   4  -5   7    0.73    0.57
   4  -5   7    0.26    1.12
  -4   5  -7    0.40    0.38
  -5   0  21   -0.10    0.37
  -5   0  21    0.02    0.38
   5   0 -20   -0.01    0.13
  -5   0  20    0.04    0.33
  -5   0  20   -0.01    0.34
   5   0 -19   42.07    2.07
  -5   0  19   51.00    4.40
  -5   0  19   49.32    4.44
   5   0 -18    0.59    0.51
  -5   0  18    0.09    0.73
  -5   0  18   -0.02    0.75
   5   0 -17    8.89    1.26
  -5   0  17    9.51    1.84
  -5   0  17    9.96    1.74
   5   0 -16    0.11    0.47
  -5   0  16    0.24    0.65
  -5   0  16    0.02    0.71
   5   0 -15  394.06   18.36
  -5   0  15  398.60   18.61
  -5   0  15  395.35   18.63
   5   0 -14   -0.09    0.24
  -5   0  14    0.47    0.48
  -5   0  14   -0.03    0.51
   5   0 -13  581.84   27.13
  -5   0  13  558.04   25.91
  -5   0  13  566.21   26.40
   5   0 -12   -0.16    0.43
  -5   0  12   -0.05    0.51
  -5   0  12   -0.25    0.88
   5   0 -11    4.46    0.58
  -5   0  11    4.93    1.01
  -5   0  11    4.56    1.02
   5   0 -10   -0.16    0.51
   5   0 -10    0.06    0.34
   5   0 -10    0.00    0.17
  -5   0  10   -0.01    0.53
  -5   0  10   -0.01    0.16
  -5   0  10   -0.14    0.53
   5   0  -9   30.86    2.00
   5   0  -9   32.10    1.84
   5   0  -9   34.31    2.83
  -5   0   9   30.70    1.90
  -5   0   9   32.11    1.37
  -5   0   9   29.00    1.74
   5   0  -8    0.00    0.36
   5   0  -8    0.08    0.13
   5   0  -8    0.01    0.34
   5   0  -8    0.17    0.56
   5   0  -8    0.00    0.14
  -5   0   8    0.01    0.08
  -5   0   8    0.10    0.09
  -5   0   8    0.02    0.19
  -5   0   8   -0.04    0.34
  -5   0   8   -0.03    0.30
   5   0  -7    8.96    1.04
   5   0  -7    8.05    1.08
   5   0  -7    7.16    0.38
   5   0  -7    7.63    1.62
   5   0  -7    7.61    0.44
  -5   0   7    8.12    0.62
  -5   0   7    7.11    0.54
  -5   0   7    7.93    0.98
  -5   0   7    8.69    0.63
  -5   0   7    8.12    0.89
   5   0  -6   -0.07    0.23
   5   0  -6   -0.01    0.17
   5   0  -6   -0.11    0.16
   5   0  -6    0.03    0.25
   5   0  -6    0.24    0.26
  -5   0   6   -0.02    0.23
  -5   0   6   -0.17    0.18
  -5   0   6    0.10    0.15
  -5   0   6    0.02    0.15
  -5   0   6    0.04    0.20
   5   0  -5  271.51    9.55
   5   0  -5  245.49    8.76
   5   0  -5  246.68    8.55
   5   0  -5  261.46    9.39
   5   0  -5  257.19    9.20
  -5   0   5  261.69    9.35
  -5   0   5  249.03    8.87
  -5   0   5  256.28    9.60
  -5   0   5  262.69   10.29
  -5   0   5  231.98    8.03
   5   0  -4    0.01    0.15
   5   0  -4   -0.05    0.15
   5   0  -4   -0.03    0.13
   5   0  -4   -0.00    0.19
   5   0  -4   -0.07    0.25
  -5   0   4   -0.06    0.20
  -5   0   4   -0.02    0.17
  -5   0   4   -0.01    0.15
  -5   0   4    0.09    0.25
  -5   0   4    0.03    0.19
   5   0  -3   33.78    1.27
   5   0  -3   37.78    1.79
   5   0  -3   37.22    1.34
   5   0  -3   33.82    1.15
   5   0  -3   40.65    2.02
  -5   0   3   39.75    1.70
  -5   0   3   38.51    1.79
  -5   0   3   41.36    1.55
  -5   0   3   37.53    1.36
  -5   0   3   35.16    1.27
   5   0  -2    0.01    0.15
   5   0  -2   -0.06    0.19
   5   0  -2   -0.01    0.16
   5   0  -2   -0.03    0.10
   5   0  -2    0.05    0.22
  -5   0   2   -0.01    0.14
  -5   0   2   -0.05    0.19
  -5   0   2   -0.15    0.31
  -5   0   2    0.08    0.14
  -5   0   2   -0.04    0.11
   5   0  -1  438.68   15.35
   5   0  -1  411.97   17.12
   5   0  -1  428.85   16.28
   5   0  -1  435.73   17.22
   5   0  -1  468.28   16.33
  -5   0   1  469.11   18.30
  -5   0   1  491.74   19.92
  -5   0   1  438.89   15.24
  -5   0   1  443.00   15.43
  -5   0   1  471.73   18.35
   5   0   0   -0.12    0.22
   5   0   0    0.08    0.31
   5   0   0    0.08    0.04
   5   0   0    0.08    0.16
  -5   0   0    0.11    0.32
  -5   0   0    0.11    0.09
  -5   0   0   -0.07    0.23
  -5   0   0    0.11    0.28
  -5   0   0   -0.04    0.10
   5   0   1  199.01    6.83
   5   0   1  197.09    6.74
  -5   0  -1  196.46    7.28
  -5   0  -1  200.88    6.84
   5   0   2    0.06    0.15
   5   0   2   -0.06    0.16
  -5   0  -2   -0.08    0.15
  -5   0  -2    0.14    0.14
   5   0   3  256.75    9.61
   5   0   3  269.80    9.75
  -5   0  -3  243.51    9.19
  -5   0  -3  254.04    9.57
   5   0   4   -0.04    0.06
   5   0   4    0.02    0.18
   5   0   4    0.04    0.09
   5   0   4   -0.06    0.04
   5   0   4   -0.07    0.07
   5   0   4    0.04    0.24
  -5   0  -4    0.06    0.15
  -5   0  -4   -0.07    0.17
   5   0   5   36.03    1.79
   5   0   5   33.11    1.44
   5   0   5   31.62    0.92
  -5   0  -5   34.44    1.22
  -5   0  -5   40.30    1.51
   5   0   6   -0.05    0.10
   5   0   6    0.17    0.15
  -5   0  -6    0.04    0.18
  -5   0  -6    0.04    0.25
   5   0   7   89.27    3.66
   5   0   7   81.91    2.87
  -5   0  -7   82.49    2.74
   5   0   8    0.81    0.46
  -5   0  -9    5.92    0.82
  -5   0 -10   -0.05    0.32
  -5   0 -11   65.81    3.22
  -5   0 -12    0.19    0.40
  -5   0 -13   77.35    3.74
   5   1 -20    0.06    0.39
  -5   1  20    0.26    0.72
  -5  -1  20   -0.08    0.45
  -5   1  20    0.01    0.45
  -5  -1  20    0.11    0.42
   5   1 -19   31.31    2.25
  -5  -1  19   35.24    3.65
  -5  -1  19   36.57    3.94
  -5   1  19   34.01    2.52
  -5   1  19   33.16    2.49
   5   1 -18   71.90    4.15
  -5  -1  18   76.63    4.30
  -5  -1  18   79.58    4.58
  -5   1  18   76.21    5.81
  -5   1  18   73.74    5.94
   5   1 -17   -0.18    0.58
  -5  -1  17   -0.50    1.00
  -5  -1  17    0.01    1.08
  -5   1  17    0.55    1.01
  -5   1  17   -0.30    1.06
   5   1 -16   25.53    2.38
  -5  -1  16   28.22    2.63
  -5  -1  16   27.82    2.60
  -5   1  16   27.64    2.58
  -5   1  16   26.93    4.02
   5   1 -15  225.11   10.76
   5  -1 -15  196.98    8.79
  -5  -1  15  229.75   10.75
  -5  -1  15  227.61   10.49
  -5   1  15  232.41   10.96
  -5   1  15  230.94   11.01
   5   1 -14  530.17   24.24
   5  -1 -14  474.05   21.65
  -5  -1  14  527.02   24.70
  -5  -1  14  530.22   24.60
  -5   1  14  505.36   24.09
  -5   1  14  488.81   23.54
   5   1 -13    1.25    0.85
   5  -1 -13    0.96    0.54
  -5  -1  13    1.04    0.90
  -5  -1  13    0.93    0.85
  -5   1  13    0.84    0.95
  -5   1  13    1.53    0.94
   5   1 -12  160.41    6.59
   5  -1 -12  154.02    6.08
  -5  -1  12  161.37    7.10
  -5   1  12  166.03    9.23
  -5   1  12  163.14    7.53
  -5  -1  12  161.17    7.18
   5   1 -11    3.80    0.60
   5  -1 -11    3.73    0.43
  -5  -1  11    3.93    0.90
  -5  -1  11    3.16    0.96
  -5   1  11    3.08    1.08
  -5   1  11    3.39    0.40
  -5   1  11    3.14    1.08
   5   1 -10   32.60    1.56
   5  -1 -10   33.74    2.02
   5  -1 -10   35.14    2.08
   5  -1 -10   32.06    1.68
   5   1 -10   32.15    2.04
  -5  -1  10   33.89    2.11
  -5  -1  10   33.57    2.02
  -5   1  10   33.48    2.24
  -5   1  10   32.57    1.33
  -5   1  10   33.76    2.25
   5   1  -9   -0.01    0.22
   5   1  -9    0.08    0.23
   5   1  -9    0.03    0.23
   5  -1  -9    0.11    0.12
   5  -1  -9   -0.03    0.62
   5  -1  -9    0.06    0.29
   5  -1  -9    0.16    0.37
  -5  -1   9   -0.02    0.20
  -5  -1   9    0.18    0.34
  -5  -1   9   -0.00    0.37
  -5   1   9    0.09    0.44
  -5   1   9    0.11    0.23
  -5   1   9    0.25    0.25
  -5   1   9   -0.02    0.44
   5  -1  -8  140.62    5.39
   5   1  -8  137.23    4.97
   5   1  -8  137.79    5.08
   5   1  -8  125.78    4.13
   5  -1  -8  138.25    5.03
   5  -1  -8  150.48    5.67
   5  -1  -8  138.47    5.40
  -5  -1   8  138.55    4.74
  -5  -1   8  136.06    5.23
  -5  -1   8  134.86    5.27
  -5   1   8  142.17    5.84
  -5   1   8  129.24    5.07
  -5   1   8  141.08    5.25
  -5   1   8  140.61    7.16
  -5  -1   8  133.80    5.46
   5   1  -7  653.65   28.74
   5   1  -7  620.60   26.95
   5   1  -7  648.46   27.15
   5  -1  -7  662.90   28.11
   5  -1  -7  675.31   29.11
   5  -1  -7  690.60   29.48
   5  -1  -7  666.37   28.63
  -5  -1   7  649.42   28.08
  -5  -1   7  630.79   28.08
  -5  -1   7  695.30   30.45
  -5  -1   7  664.01   28.42
  -5   1   7  657.51   28.82
  -5   1   7  659.70   27.62
  -5   1   7  644.21   28.30
  -5   1   7  613.04   25.79
  -5   1   7  663.47   29.12
  -5   1   7  664.43   28.65
   5   1  -6  521.61   21.29
   5   1  -6  591.68   25.10
   5   1  -6  589.06   23.56
   5   1  -6  597.98   25.03
   5  -1  -6  602.38   25.30
   5  -1  -6  574.00   24.98
   5  -1  -6  576.43   25.19
   5  -1  -6  577.06   24.45
  -5  -1   6  593.26   25.08
  -5  -1   6  582.49   24.14
  -5  -1   6  590.30   25.53
  -5   1   6  572.01   22.96
  -5   1   6  538.24   22.76
  -5   1   6  529.27   21.94
  -5   1   6  584.66   24.79
  -5   1   6  594.98   24.37
  -5   1   6  589.93   25.20
  -5  -1   6  567.38   23.28
   5   1  -5  578.59   24.05
   5   1  -5  539.85   21.57
   5   1  -5  602.22   25.70
   5  -1  -5  574.84   23.20
   5  -1  -5  495.70   20.53
   5  -1  -5  577.37   23.65
   5  -1  -5  585.98   25.00
   5   1  -5  524.20   21.38
  -5   1   5  531.29   22.92
  -5  -1   5  530.31   21.27
  -5  -1   5  546.94   22.52
  -5  -1   5  590.38   24.50
  -5  -1   5  540.95   21.76
  -5   1   5  538.11   21.49
  -5   1   5  530.30   21.52
  -5   1   5  573.88   23.13
  -5   1   5  521.21   23.28
  -5   1   5  543.28   22.81
   5   1  -4   50.94    1.98
   5   1  -4   51.43    2.18
   5   1  -4   49.88    1.73
   5  -1  -4   52.60    2.01
   5  -1  -4   47.98    1.74
   5  -1  -4   49.56    2.14
   5  -1  -4   51.53    2.88
   5   1  -4   56.24    2.95
  -5  -1   4   49.62    1.77
  -5  -1   4   56.12    2.69
  -5  -1   4   51.31    2.19
  -5  -1   4   47.86    2.36
  -5   1   4   48.21    2.23
  -5   1   4   50.42    1.76
  -5   1   4   48.59    2.62
  -5   1   4   48.98    2.26
  -5   1   4   50.99    2.17
  -5   1   4   51.02    2.40
   5   1  -3    1.04    0.36
   5   1  -3    1.17    0.43
   5   1  -3    1.14    0.53
   5  -1  -3    0.98    0.70
   5  -1  -3    1.41    0.44
   5  -1  -3    1.47    0.33
   5  -1  -3    1.12    0.45
   5   1  -3    1.14    0.72
  -5  -1   3    1.43    0.47
  -5  -1   3    1.37    0.42
  -5  -1   3    1.19    0.44
  -5  -1   3    1.18    0.50
  -5   1   3    1.12    0.54
  -5   1   3    1.13    0.36
  -5   1   3    1.33    0.50
  -5   1   3    0.37    0.87
  -5   1   3    1.17    0.57
  -5   1   3    1.42    0.43
   5   1  -2  157.00    6.01
   5   1  -2  167.50    6.09
   5   1  -2  164.37    5.63
   5  -1  -2  155.42    5.32
   5  -1  -2  164.85    5.89
   5  -1  -2  157.34    5.87
   5  -1  -2  155.52    6.09
  -5  -1   2  161.62    4.85
  -5  -1   2  165.49    5.63
  -5  -1   2  160.06    5.72
  -5  -1   2  145.85    4.84
  -5  -1   2  160.53    5.56
  -5   1   2  156.27    5.97
  -5   1   2  176.03    6.28
  -5   1   2  167.95    6.13
  -5   1   2  160.65    6.66
  -5   1   2  163.49    5.89
   5   1  -1    5.38    0.66
   5   1  -1    4.76    0.33
   5   1  -1    4.92    0.56
   5  -1  -1    5.02    0.61
   5  -1  -1    4.73    0.86
   5  -1  -1    5.77    0.51
   5  -1  -1    4.89    0.54
   5  -1  -1    4.65    0.54
  -5   1   1    5.66    0.89
  -5  -1   1    4.66    0.96
  -5  -1   1    5.07    0.53
  -5  -1   1    4.87    0.36
  -5  -1   1    5.55    0.36
  -5  -1   1    4.26    0.23
  -5  -1   1    4.95    0.40
  -5   1   1    4.83    0.65
  -5   1   1    5.77    0.49
  -5   1   1    5.71    1.09
  -5   1   1    5.27    0.67
  -5  -1   1    4.74    0.32
   5   1   0    0.31    0.28
   5   1   0    0.15    0.26
   5  -1   0    0.39    0.42
   5  -1   0    0.09    0.23
   5  -1   0    0.02    0.23
   5  -1   0    0.14    0.24
   5   1   0    0.19    0.13
  -5   1   0    0.16    0.48
  -5  -1   0    0.19    0.24
  -5  -1   0    0.13    0.21
  -5   1   0    0.14    0.27
  -5   1   0    0.18    0.35
  -5   1   0    0.18    0.54
  -5   1   0    0.24    0.29
   5   1   1  602.22   24.06
   5   1   1  602.16   25.38
   5   1   1  576.27   23.84
   5  -1   1  699.44   28.53
   5  -1   1  566.42   24.19
   5  -1   1  573.83   22.79
   5  -1   1  556.58   22.94
  -5  -1  -1  576.47   22.98
  -5  -1  -1  596.03   24.28
  -5   1  -1  574.91   23.98
  -5   1  -1  545.13   23.26
  -5   1  -1  562.04   24.12
  -5   1  -1  621.70   26.00
  -5   1  -1  558.72   23.76
   5   1   2   94.31    4.19
   5   1   2   89.53    2.97
   5   1   2   85.67    3.80
   5  -1   2   91.27    3.91
   5  -1   2   92.73    3.39
   5  -1   2   91.51    3.07
   5  -1   2   94.57    3.72
  -5  -1  -2  119.04    4.46
  -5  -1  -2   89.47    2.93
  -5   1  -2   87.70    3.89
  -5   1  -2   92.73    3.83
  -5   1  -2   94.61    3.55
  -5   1  -2   88.92    3.16
   5   1   3  538.95   23.27
   5   1   3  501.47   21.12
   5  -1   3  521.99   21.05
   5  -1   3  522.01   21.45
   5  -1   3  495.04   20.12
   5  -1   3  513.63   20.21
   5   1   3  513.02   20.39
  -5  -1  -3  546.70   21.90
  -5  -1  -3  496.85   19.28
  -5   1  -3  529.04   21.75
  -5   1  -3  504.32   21.44
  -5   1  -3  550.56   23.77
  -5   1  -3  488.72   19.42
  -5   1  -3  510.94   21.55
   5  -1   4   95.98    3.23
   5   1   4   95.49    3.43
   5  -1   4  101.21    3.40
   5  -1   4  102.21    3.92
   5  -1   4  100.25    3.39
   5  -1   4  104.17    4.43
   5  -1   4  101.32    3.42
   5   1   4   94.67    3.24
  -5  -1  -4   97.34    3.21
  -5   1  -4  100.98    4.19
  -5   1  -4  102.97    4.19
  -5  -1  -4   99.56    3.33
   5   1   5  189.47    6.73
   5   1   5  203.35    7.42
   5  -1   5  206.87    7.26
   5  -1   5  201.54    7.06
   5  -1   5  208.95    7.32
   5  -1   5  218.13    8.82
   5  -1   5  213.11    8.01
   5  -1   5  213.96    7.52
  -5  -1  -5  203.25    7.07
  -5  -1  -5  196.32    6.87
  -5   1  -5  208.90    7.63
  -5   1  -5  222.59    8.74
   5  -1   6   74.93    2.67
   5   1   6   72.30    2.40
   5   1   6   76.38    2.72
   5  -1   6   78.62    2.75
   5  -1   6   79.50    3.15
   5  -1   6   78.53    3.20
   5  -1   6   74.34    2.64
   5  -1   6   70.73    2.28
  -5  -1  -6   71.09    2.33
  -5   1  -6   73.88    2.67
  -5   1  -6   81.18    3.00
   5  -1   7    0.06    0.26
   5  -1   7    0.01    0.17
   5  -1   7   -0.07    0.27
   5  -1   7   -0.03    0.26
   5  -1   7    0.11    0.22
   5   1   7    0.02    0.14
  -5   1  -7    0.03    0.21
   5   1   8   29.68    1.20
   5  -1   8   38.10    1.80
  -5   1  -8   28.93    1.43
  -5   1  -9    3.85    0.64
  -5   1 -10    0.85    0.71
  -5   1 -11  136.38    5.91
  -5   1 -12  207.56    9.86
  -5   1 -13    0.07    0.47
  -5   1 -14    3.61    1.01
  -5   1 -15   52.73    2.56
  -5   1 -16    1.54    0.63
  -5   1 -17    2.95    0.63
   5   2 -19    8.02    0.75
  -5  -2  19   10.03    1.30
  -5  -2  19    8.57    1.29
  -5   2  19    9.32    1.99
  -5   2  19    8.32    1.35
   5   2 -18    3.47    1.01
  -5  -2  18    3.73    1.07
  -5  -2  18    4.57    1.11
  -5   2  18    3.14    1.06
  -5   2  18    3.24    1.07
   5   2 -17    1.00    0.80
  -5  -2  17    0.90    1.42
  -5  -2  17    0.76    1.35
  -5   2  17    1.19    0.83
  -5   2  17    0.83    0.86
   5   2 -16   46.00    3.17
  -5  -2  16   48.72    3.28
  -5  -2  16   48.63    3.19
  -5   2  16   47.37    3.36
  -5   2  16   47.72    3.53
   5   2 -15   25.58    2.27
  -5  -2  15   27.71    2.36
  -5  -2  15   27.99    3.76
  -5   2  15   23.58    3.90
  -5   2  15   26.89    4.13
   5   2 -14    0.07    0.34
  -5  -2  14    0.18    0.60
  -5  -2  14   -0.07    0.92
  -5   2  14    0.10    0.68
  -5   2  14    0.20    0.64
   5   2 -13    1.42    0.97
  -5  -2  13    2.69    1.13
  -5  -2  13    2.55    1.10
  -5   2  13    2.44    1.21
  -5   2  13    2.36    2.09
   5   2 -12    1.47    0.55
  -5  -2  12    1.91    0.89
  -5   2  12    1.99    1.83
  -5   2  12    2.21    1.82
  -5  -2  12    1.69    0.96
   5   2 -11    8.59    0.85
  -5  -2  11    8.88    2.18
  -5  -2  11    8.55    1.30
  -5   2  11   10.00    2.73
  -5   2  11   10.82    2.69
   5   2 -10   93.33    3.91
   5   2 -10  103.05    4.69
  -5  -2  10  104.78    6.00
  -5   2  10   89.47    3.81
  -5   2  10  107.01    5.34
  -5   2  10  108.56    7.33
  -5  -2  10  102.82    5.70
   5   2  -9    3.23    0.51
   5   2  -9    3.79    0.52
   5  -2  -9    3.86    0.67
  -5  -2   9    3.65    0.89
  -5  -2   9    3.12    1.26
  -5   2   9    3.10    0.52
  -5   2   9    3.25    1.15
  -5   2   9    3.48    1.19
  -5  -2   9    3.68    0.44
   5   2  -8   56.34    2.41
   5   2  -8   52.66    2.10
   5   2  -8   56.00    2.18
   5  -2  -8   44.56    1.87
   5  -2  -8   52.41    2.03
  -5  -2   8   52.25    2.07
  -5  -2   8   52.58    2.55
  -5  -2   8   50.51    2.31
  -5   2   8   51.62    2.30
  -5   2   8   49.46    1.92
  -5   2   8   54.11    4.34
  -5   2   8   54.46    4.47
   5   2  -7   80.16    3.36
   5   2  -7   90.14    3.60
   5   2  -7   78.85    3.13
   5   2  -7   90.92    3.30
   5   2  -7   83.34    3.13
   5  -2  -7   95.91    5.21
   5  -2  -7   82.47    3.05
   5  -2  -7   90.50    4.80
   5  -2  -7   95.88    3.48
  -5  -2   7   88.30    3.50
  -5  -2   7   89.22    3.61
  -5   2   7   94.41    4.22
  -5   2   7   84.55    3.09
  -5   2   7   86.53    3.23
  -5   2   7   91.05    4.31
  -5   2   7   93.51    4.41
  -5  -2   7   95.03    3.95
   5   2  -6   36.21    1.76
   5   2  -6   28.84    1.46
   5   2  -6   36.43    1.62
   5   2  -6   35.45    1.35
   5  -2  -6   38.28    1.61
   5  -2  -6   38.66    2.08
   5  -2  -6   35.55    1.53
   5  -2  -6   38.77    2.02
  -5  -2   6   41.57    1.74
  -5  -2   6   37.39    1.32
  -5  -2   6   37.84    1.83
  -5  -2   6   37.88    1.71
  -5   2   6   36.34    1.40
  -5   2   6   34.51    1.40
  -5   2   6   38.88    1.81
  -5   2   6   38.85    2.39
  -5   2   6   38.39    2.41
   5   2  -5    1.32    0.49
   5   2  -5    1.36    0.40
   5   2  -5    1.36    0.36
   5   2  -5    1.66    0.46
   5  -2  -5    1.59    0.44
   5  -2  -5    1.37    0.26
   5  -2  -5    1.92    0.25
   5  -2  -5    1.70    0.64
   5  -2  -5    1.54    0.60
  -5  -2   5    1.68    0.43
  -5  -2   5    2.00    0.48
  -5  -2   5    1.30    0.28
  -5   2   5    1.34    0.50
  -5   2   5    1.01    0.47
  -5   2   5    1.54    0.34
  -5   2   5    1.63    1.28
  -5   2   5    1.49    0.80
  -5  -2   5    1.63    0.45
   5   2  -4   92.20    3.11
   5   2  -4   97.30    4.59
   5   2  -4   97.25    3.48
   5   2  -4   95.33    3.44
   5  -2  -4   95.19    3.68
   5  -2  -4   97.24    3.69
   5  -2  -4   97.90    3.96
   5  -2  -4   90.39    3.40
   5  -2  -4   94.36    3.85
  -5  -2   4   89.26    3.89
  -5  -2   4   96.47    3.67
  -5  -2   4  100.03    3.76
  -5   2   4   94.50    3.81
  -5   2   4   90.24    3.27
  -5   2   4   96.14    3.96
  -5   2   4   93.55    4.22
  -5   2   4   95.29    4.25
  -5  -2   4   92.29    3.32
   5   2  -3    9.65    0.92
   5   2  -3    9.42    0.43
   5   2  -3    9.54    0.58
   5   2  -3    9.86    0.75
   5  -2  -3   10.29    0.69
   5  -2  -3   10.13    0.84
   5  -2  -3    9.62    0.97
   5  -2  -3    9.98    0.57
   5  -2  -3    9.08    1.65
  -5  -2   3   10.84    0.85
  -5  -2   3    9.92    0.99
  -5  -2   3    9.66    0.95
  -5  -2   3   10.04    1.08
  -5   2   3   10.10    0.71
  -5   2   3    9.93    0.91
  -5   2   3   10.36    0.77
  -5   2   3    8.58    1.23
  -5   2   3   11.15    2.00
   5   2  -2    3.88    0.66
   5   2  -2    3.53    0.53
   5  -2  -2    3.11    1.17
   5  -2  -2    3.95    0.51
   5  -2  -2    3.93    0.94
   5  -2  -2    3.65    0.71
   5  -2  -2    3.46    0.58
  -5  -2   2    4.03    0.60
  -5  -2   2    3.15    0.67
  -5  -2   2    3.33    0.47
  -5   2   2    4.23    0.89
  -5   2   2    3.45    0.50
  -5   2   2    3.70    1.02
  -5   2   2    3.97    0.95
  -5   2   2    4.32    1.49
  -5  -2   2    3.45    0.94
   5   2  -1   11.45    0.93
   5   2  -1    9.27    0.42
   5   2  -1   10.52    1.26
   5  -2  -1   10.37    0.78
   5  -2  -1    9.68    0.84
   5  -2  -1   10.11    1.00
   5  -2  -1   10.21    1.50
   5  -2  -1   11.03    0.95
  -5  -2   1   10.03    0.85
  -5  -2   1   10.00    1.10
  -5  -2   1   10.40    0.74
  -5   2   1   10.52    1.88
  -5   2   1   10.70    0.90
  -5   2   1   10.42    0.82
  -5   2   1   10.34    1.28
  -5   2   1   10.23    1.30
  -5  -2   1    9.84    0.55
   5   2   0   53.35    2.91
   5   2   0   50.40    2.16
   5  -2   0   54.43    2.65
   5  -2   0   51.72    2.29
   5  -2   0   51.51    1.95
   5  -2   0   50.07    2.29
  -5  -2   0   52.40    1.63
  -5  -2   0   50.46    1.55
  -5  -2   0   49.10    1.57
  -5  -2   0   50.81    2.47
  -5  -2   0   51.48    1.91
  -5   2   0   52.88    2.55
  -5   2   0   52.21    2.84
  -5   2   0   49.74    2.26
  -5   2   0   51.81    1.86
  -5   2   0   54.49    3.61
   5   2   1  256.71   10.05
   5   2   1  235.02    9.17
   5  -2   1  228.41    8.86
   5  -2   1  250.93    9.98
   5  -2   1  243.61    9.82
   5  -2   1  226.06    9.80
  -5  -2  -1  237.42    9.48
  -5   2  -1  239.21    9.51
  -5   2  -1  236.25    9.26
  -5   2  -1  248.24    9.84
  -5   2  -1  224.56    8.84
  -5   2  -1  247.22    9.93
   5   2   2   73.32    3.02
   5   2   2   68.73    3.57
   5  -2   2   76.74    2.90
   5  -2   2   72.16    3.68
   5  -2   2   78.86    3.50
   5  -2   2   73.15    3.05
  -5  -2  -2   73.88    3.33
  -5   2  -2   71.16    2.94
  -5   2  -2   73.44    3.26
  -5   2  -2   82.47    3.29
  -5   2  -2   72.39    2.68
  -5   2  -2   76.17    4.38
   5   2   3   26.05    1.73
   5   2   3   29.70    1.55
   5  -2   3   32.03    1.45
   5  -2   3   29.58    1.54
   5  -2   3   32.24    1.49
   5  -2   3   31.39    2.34
  -5  -2  -3   31.30    1.40
  -5   2  -3   29.01    1.52
  -5   2  -3   30.61    1.76
  -5   2  -3   25.92    1.78
  -5   2  -3   29.21    1.63
  -5   2  -3   31.13    1.83
   5   2   4  150.30    5.89
   5  -2   4  158.17    5.82
   5  -2   4  147.62    5.75
   5  -2   4  155.94    6.85
   5  -2   4  156.74    6.86
   5   2   4  161.89    6.79
  -5  -2  -4  159.15    6.33
  -5   2  -4  148.63    6.45
  -5   2  -4  151.75    7.10
  -5   2  -4  159.09    6.76
  -5   2  -4  155.03    6.28
  -5   2  -4  160.29    7.34
   5   2   5   34.22    2.01
   5   2   5   41.89    1.91
   5  -2   5   42.40    1.99
   5  -2   5   49.00    2.38
   5  -2   5   41.94    1.97
   5  -2   5   40.56    1.90
   5  -2   5   43.66    2.80
  -5  -2  -5   40.02    1.96
  -5   2  -5   37.85    2.07
  -5   2  -5   42.31    2.38
  -5   2  -5   37.48    2.04
  -5  -2  -5   47.28    2.31
   5   2   6    2.52    0.51
   5  -2   6    2.16    0.89
   5  -2   6    2.55    1.07
   5  -2   6    1.81    0.99
   5  -2   6    3.00    0.65
   5  -2   6    2.36    0.89
  -5   2  -6    1.57    0.75
   5   2   7    5.98    0.63
   5  -2   7    5.54    1.05
   5  -2   7    5.10    0.76
   5  -2   7    4.75    0.92
  -5   2  -7    5.44    0.63
   5   2   8   61.59    2.72
   5  -2   8   60.63    2.96
   5  -2   8   63.51    3.22
  -5   2  -8   62.36    3.23
   5   2   9   32.95    1.72
   5  -2   9   40.24    2.65
   5  -2   9   36.65    1.98
  -5   2  -9   33.92    2.09
  -5   2  -9   42.04    2.12
  -5   2 -10   78.77    4.49
  -5   2 -11   39.03    2.22
  -5   2 -12   -0.51    0.77
  -5   2 -13   48.95    2.59
  -5   2 -14    3.27    1.05
  -5   2 -15   17.89    1.69
  -5   2 -16   10.25    1.28
   5   3 -17    4.88    0.60
  -5  -3  17    6.18    1.61
  -5  -3  17    5.84    1.03
  -5   3  17    6.06    1.10
  -5   3  17    5.62    1.16
   5   3 -16    5.49    0.69
  -5  -3  16    7.06    1.10
  -5   3  16    6.11    1.27
  -5   3  16    6.47    1.21
  -5  -3  16    5.75    1.90
   5   3 -15   14.79    1.13
  -5  -3  15   15.88    1.72
  -5  -3  15   17.16    1.65
  -5   3  15   13.95    2.76
  -5   3  15   16.58    2.84
   5   3 -14   27.52    2.14
  -5  -3  14   31.56    3.56
  -5  -3  14   32.55    2.36
  -5   3  14   28.60    2.64
  -5   3  14   29.38    2.65
   5   3 -13  123.04    5.44
  -5  -3  13  134.01    6.45
  -5  -3  13  139.85    7.92
  -5   3  13  129.33    6.81
  -5   3  13  131.36    6.93
   5   3 -12    6.78    1.17
  -5  -3  12   10.23    1.42
  -5   3  12    7.96    2.81
  -5   3  12    8.87    1.73
  -5  -3  12    9.17    1.36
   5   3 -11    0.04    0.51
   5   3 -11    1.97    0.66
  -5  -3  11    1.81    0.81
  -5  -3  11    2.17    1.44
  -5   3  11    1.85    0.79
  -5   3  11    2.46    1.81
  -5   3  11    2.43    1.09
   5   3 -10    0.48    0.45
   5   3 -10    0.06    0.41
  -5  -3  10    0.30    1.06
  -5   3  10    0.62    0.42
  -5   3  10    0.52    0.88
  -5   3  10    0.74    0.87
  -5  -3  10    0.35    0.97
   5   3  -9    1.77    0.57
   5   3  -9    1.08    0.54
  -5  -3   9    1.74    0.80
  -5  -3   9    1.49    0.69
  -5   3   9    1.61    1.12
  -5   3   9    1.69    1.12
  -5   3   9    1.39    0.59
   5   3  -8   10.83    1.74
  -5  -3   8   11.29    1.20
  -5  -3   8   11.81    1.32
  -5   3   8   11.52    1.78
  -5   3   8   13.75    3.32
  -5   3   8   12.35    1.94
   5   3  -7   71.45    3.54
  -5  -3   7   70.09    3.25
  -5  -3   7   72.24    3.56
  -5   3   7   76.67    3.66
  -5   3   7   80.06    4.84
  -5   3   7   80.29    4.67
   5   3  -6   53.97    2.30
   5   3  -6   60.61    3.91
  -5  -3   6   58.62    2.86
  -5  -3   6   55.01    2.59
  -5   3   6   53.17    2.27
  -5   3   6   59.58    2.98
  -5   3   6   67.73    4.19
  -5   3   6   66.17    3.99
   5   3  -5   24.21    1.29
   5   3  -5   26.97    2.46
  -5  -3   5   25.60    2.22
  -5  -3   5   22.91    1.39
  -5   3   5   28.27    2.43
  -5   3   5   24.59    1.27
  -5   3   5   28.94    2.55
  -5   3   5   28.57    2.53
   5   3  -4    1.30    0.41
   5   3  -4    1.33    0.60
  -5  -3   4    0.78    0.43
  -5  -3   4    0.39    0.81
  -5   3   4    1.51    1.06
  -5   3   4    1.60    1.00
  -5   3   4    1.52    0.96
  -5   3   4    1.39    0.41
   5   3  -3    0.34    0.74
   5   3  -3    0.52    0.37
  -5  -3   3    0.34    0.31
  -5  -3   3    0.45    0.57
  -5   3   3    0.22    1.18
  -5   3   3    0.78    0.77
  -5   3   3    0.27    0.78
  -5   3   3    0.05    0.36
   5   3  -2    8.65    1.40
   5   3  -2    8.38    1.06
  -5   3   2    8.49    1.36
  -5   3   2    8.23    1.05
  -5   3   2    8.02    1.50
  -5   3   2    8.26    1.49
   5   3  -1  184.06    7.70
   5   3  -1  188.11    8.10
  -5   3   1  188.10    7.83
  -5   3   1  192.22    9.22
  -5   3   1  199.50   10.60
  -5   3   1  192.59    8.82
   5   3   0   15.45    1.23
   5  -3   0   12.29    0.73
   5   3   0   15.60    1.27
  -5   3   0   15.18    1.25
  -5   3   0   15.90    1.81
  -5   3   0   15.36    1.68
  -5   3   0   14.93    1.24
  -5   3   0   13.03    0.91
   5   3   1    0.54    0.46
   5   3   1    0.29    0.40
   5  -3   1    0.28    0.23
  -5   3  -1    0.31    0.47
  -5   3  -1    0.44    0.41
  -5   3  -1    0.33    0.63
  -5   3  -1    0.65    1.10
   5   3   2   13.11    1.80
   5   3   2   10.36    1.04
   5  -3   2    8.53    0.72
  -5   3  -2   11.44    1.77
  -5   3  -2   10.49    2.38
  -5   3  -2   10.69    1.06
  -5   3  -2   11.80    1.59
   5   3   3    9.86    1.19
   5   3   3    8.68    0.90
   5  -3   3    8.53    0.75
  -5   3  -3   10.01    1.16
  -5   3  -3   10.34    1.41
  -5   3  -3    8.38    1.32
  -5   3  -3    9.94    1.43
   5   3   4    8.78    0.87
   5  -3   4   11.01    1.23
   5   3   4   12.32    1.79
  -5   3  -4   12.61    1.56
  -5   3  -4   11.77    1.19
  -5   3  -4    8.50    0.89
  -5   3  -4   13.00    1.54
   5   3   5  191.64    8.28
  -5   3  -5  181.85    8.65
  -5   3  -5  189.36    8.31
  -5   3  -5  184.56    8.61
   5   3   6    0.03    0.32
   5  -3   6   -0.06    0.44
   5  -3   6   -0.22    0.41
  -5   3  -6    0.25    0.41
  -5   3  -6    0.16    0.33
   5   3   7  142.05    6.28
   5  -3   7  145.71    7.03
   5  -3   7  142.03    7.27
  -5   3  -7  147.63    6.53
  -5   3  -7  145.66    7.11
   5   3   8   42.14    2.84
   5  -3   8   42.55    3.06
   5  -3   8   41.36    3.42
  -5   3  -8   39.23    2.17
  -5   3  -8   39.16    2.17
   5   3   9   61.79    3.07
   5  -3   9   70.91    3.80
   5  -3   9   68.98    3.97
  -5   3  -9   60.86    3.05
  -5   3  -9   67.09    3.27
   5  -3  10    4.73    0.81
   5  -3  10    4.65    0.83
  -5   3 -10    1.41    0.86
  -5   3 -10    4.81    1.15
   5  -3  11   -0.12    0.57
   5  -3  11   -0.06    0.58
  -5   3 -11    0.37    0.35
   5  -3  12    0.09    0.35
  -5   3 -12    0.87    0.40
  -5   3 -13   17.88    1.73
  -5   3 -14   12.33    1.33
  -5   3 -15    0.63    0.57
  -5  -4  14   14.53    1.36
  -5  -4  14   15.22    2.01
  -5   4  14   14.88    1.52
  -5   4  14   15.10    1.49
  -5  -4  13    2.49    0.76
  -5   4  13    0.88    1.40
  -5   4  13    1.24    1.47
  -5  -4  13    2.44    1.24
   5   4 -12    0.98    0.71
  -5  -4  12    4.23    0.83
  -5  -4  12    3.19    1.25
  -5   4  12    3.76    0.99
  -5   4  12    2.07    0.71
  -5   4  12    3.01    1.07
   5   4 -11   -0.03    0.30
  -5  -4  11    0.40    0.40
  -5  -4  11    0.41    0.43
  -5   4  11    0.07    0.56
  -5   4  11    0.01    0.28
  -5   4  11    0.08    0.60
   5   4 -10    6.23    1.36
  -5  -4  10    6.64    1.72
  -5  -4  10    6.16    0.99
  -5   4  10    7.82    1.49
  -5   4  10    6.04    0.86
  -5   4  10    6.44    1.58
   5   4  -9    0.09    0.49
  -5  -4   9    0.15    0.53
  -5  -4   9   -0.00    0.48
  -5   4   9    0.13    0.49
  -5   4   9   -0.36    0.30
  -5   4   9    0.57    0.52
   5   4  -8   24.51    1.82
  -5  -4   8   22.10    2.35
  -5   4   8   27.12    2.56
  -5   4   8   21.81    1.81
  -5   4   8   30.33    4.19
  -5  -4   8   22.80    1.81
  -5  -4   7   40.82    2.41
  -5  -4   7   38.54    2.94
  -5   4   7   49.56    3.46
  -5   4   7   42.79    2.71
  -5   4   7   46.62    3.54
   5   4  -6  199.25    9.27
  -5  -4   6  167.41    8.11
  -5  -4   6  177.50    7.78
  -5   4   6  210.13   10.23
  -5   4   6  198.87   10.60
  -5   4   6  204.52   12.64
   5   4  -5    1.55    0.47
   5   4  -5    1.97    0.80
  -5  -4   5    0.94    0.85
  -5   4   5    2.34    2.03
  -5   4   5    1.30    0.75
  -5   4   5    1.72    0.82
  -5   4   5    2.88    1.29
  -5  -4   5    1.67    0.62
   5   4  -4    4.94    0.75
   5   4  -4    5.45    1.13
  -5   4   4    6.67    1.74
  -5   4   4    6.45    1.60
  -5   4   4    5.51    0.77
  -5   4   4    5.04    1.14
   5   4  -3    0.78    0.77
   5   4  -3    0.44    0.65
  -5   4   3    0.60    0.95
  -5   4   3    0.48    0.76
  -5   4   3    0.68    0.66
  -5   4   3    1.05    1.02
   5   4  -2    0.48    0.47
   5   4  -2   -0.14    0.89
  -5   4   2    0.23    0.93
  -5   4   2    0.61    1.40
  -5   4   2    0.39    0.47
  -5   4   2    0.32    0.88
   5   4  -1   32.30    2.23
   5   4  -1   35.78    3.00
  -5   4   1   32.21    2.99
  -5   4   1   33.98    2.39
  -5   4   1   35.82    3.30
  -5   4   1   36.52    4.64
   5   4   0    0.22    0.50
   5   4   0    0.40    0.85
  -5   4   0    0.36    0.80
  -5   4   0    0.44    0.50
  -5   4   0    0.08    0.54
  -5   4   0    0.56    1.35
   5   4   1   15.02    1.50
   5   4   1   13.91    2.09
  -5   4  -1   16.10    2.10
  -5   4  -1   14.60    1.50
  -5   4  -1   16.03    2.02
  -5   4  -1   12.56    2.06
   5   4   2   17.68    2.41
   5   4   2   13.20    1.88
  -5   4  -2   13.98    1.90
  -5   4  -2   16.96    1.61
  -5   4  -2   16.09    3.27
  -5   4  -2   17.70    2.19
   5   4   3   19.77    2.50
  -5   4  -3   14.32    1.28
  -5   4  -3   22.95    2.36
  -5   4  -3   21.40    2.55
  -5   4  -3   21.90    2.26
   5   4   4    4.48    0.92
   5  -4   4    2.44    1.17
   5  -4   4    0.36    1.16
  -5   4  -4    3.80    0.89
  -5   4  -4    3.34    1.26
   5   4   5   19.11    2.44
   5  -4   5   21.72    2.04
   5  -4   5   20.60    2.16
  -5   4  -5   20.25    2.42
   5  -4   6    0.97    1.06
   5  -4   6    1.02    1.23
   5   4   6    1.55    0.99
  -5   4  -6    1.11    0.63
   5   4   7    8.37    1.48
   5  -4   7    6.54    3.29
   5  -4   7    9.65    1.75
  -5   4  -7    8.54    1.01
  -5   4  -7    3.97    0.87
   5   4   8    0.13    0.57
   5  -4   8    0.50    1.23
   5  -4   8    0.61    1.07
  -5   4  -8    0.48    0.64
  -5   4  -8    0.09    0.38
   5   4   9    9.79    0.86
   5  -4   9   11.62    1.96
   5  -4   9   12.63    1.88
  -5   4  -9   10.31    0.92
   5   4  10    4.52    0.57
   5  -4  10    8.06    0.80
   5  -4  10    7.19    0.81
  -5   4 -10    5.06    0.61
  -5   4 -10    3.69    0.52
   5  -4  11    0.02    0.41
   5  -4  11    0.23    0.40
  -5   4 -11    0.06    0.27
   5   5  -9    0.12    0.31
  -5   5   9    0.07    0.67
  -5   5   9    0.05    0.30
  -5   5   9   -0.07    0.71
   5   5  -8   37.51    2.18
  -5   5   8   46.53    3.74
  -5   5   8   46.32    3.94
  -5   5   8   42.03    2.31
   5   5  -7   62.13    3.18
  -5   5   7   64.35    4.08
  -5   5   7   68.78    3.55
  -5   5   7   65.89    4.89
   5   5  -6    4.53    0.86
  -5   5   6    2.71    1.16
  -5   5   6    4.98    1.11
  -5   5   6    4.59    0.88
   5   5  -5   -0.00    0.72
  -5   5   5    0.37    0.44
  -5   5   5    0.29    0.94
  -5   5   5   -0.32    1.02
   5   5  -4    0.60    0.34
   5   5  -4    1.88    1.03
  -5   5   4    2.86    0.83
  -5   5   4    2.85    0.89
  -5   5   4    0.96    0.31
  -5   5   4    2.24    0.64
   5   5  -3    1.93    0.66
   5   5  -3    0.73    0.73
  -5   5   3    1.97    0.67
  -5   5   3    1.81    1.63
  -5   5   3    1.12    0.70
  -5   5   3    2.57    0.94
   5   5  -2   22.01    1.42
   5   5  -2   22.21    1.67
  -5   5   2   29.51    2.28
  -5   5   2   23.52    1.73
  -5   5   2   21.71    1.42
  -5   5   2   29.51    3.54
   5   5  -1    0.82    0.52
   5   5  -1    1.92    0.90
  -5   5   1    2.83    1.57
  -5   5   1    2.11    0.95
  -5   5   1    0.00    1.51
  -5   5   1    0.84    0.52
   5   5   0   -0.04    0.33
   5   5   0    0.08    0.51
  -5   5   0    0.12    1.03
  -5   5   0   -0.01    0.90
  -5   5   0    0.23    0.36
  -5   5   0    0.33    0.54
   5   5   1   32.77    1.86
   5   5   1   24.20    2.32
   5  -5   1   33.80    2.45
   5  -5   1   33.56    2.42
  -5   5  -1   22.21    2.31
  -5   5  -1   32.99    2.54
   5   5   2    7.93    0.91
   5   5   2    3.55    0.95
   5  -5   2    7.66    1.16
   5  -5   2    7.95    1.29
  -5   5  -2    3.19    0.65
  -5   5  -2    7.75    1.37
   5   5   3    4.48    0.78
   5  -5   3    0.37    1.32
   5  -5   3    4.47    2.04
  -5   5  -3    4.27    0.77
   5   5   4    7.97    1.49
   5  -5   4    8.52    1.64
   5  -5   4    0.12    3.08
  -5   5  -4    8.41    0.95
   5   5   5   14.82    1.20
   5  -5   5   15.16    3.18
   5  -5   5   14.56    2.24
  -5   5  -5   15.09    1.21
   5   5   6    3.08    0.59
   5  -5   6    0.06    0.96
   5  -5   6    2.28    0.84
  -5   5  -6    1.77    0.58
  -6   0  21    0.00    0.67
  -6   0  21   -0.09    0.43
   6   0 -20   32.33    1.61
  -6   0  20   46.04    3.72
  -6   0  20   44.57    3.77
   6   0 -19   -0.04    0.32
  -6   0  19    0.08    0.49
  -6   0  19    0.20    0.48
   6   0 -18    1.72    0.49
  -6   0  18    1.63    1.08
  -6   0  18    1.49    1.80
   6   0 -17   -0.09    0.31
  -6   0  17   -0.55    1.12
  -6   0  17   -0.27    1.13
   6   0 -16  174.15    7.59
  -6   0  16  193.63   11.67
  -6   0  16  194.78    9.39
   6   0 -15    0.12    0.50
  -6   0  15    0.10    1.16
  -6   0  15    0.13    0.68
   6   0 -14  439.31   19.64
  -6   0  14  441.84   20.63
  -6   0  14  443.39   20.75
   6   0 -13    0.14    0.50
  -6   0  13    0.34    0.56
  -6   0  13   -0.28    0.59
   6   0 -12   38.03    2.37
  -6   0  12   35.33    2.40
  -6   0  12   37.56    3.72
   6   0 -11   -0.04    0.18
  -6   0  11    0.20    0.28
  -6   0  11   -0.11    0.30
   6   0 -10   57.55    3.00
   6   0 -10   57.09    2.83
   6   0 -10   62.64    3.04
  -6   0  10   57.39    2.82
  -6   0  10   66.44    3.06
  -6   0  10   59.35    2.96
   6   0  -9   -0.06    0.12
   6   0  -9   -0.04    0.30
   6   0  -9   -0.18    0.27
   6   0  -9   -0.01    0.10
   6   0  -9    0.02    0.26
  -6   0   9   -0.06    0.25
  -6   0   9    0.03    0.07
  -6   0   9    0.14    0.15
  -6   0   9   -0.08    0.44
   6   0  -8  198.33    7.01
   6   0  -8  213.39    7.80
   6   0  -8  203.72    8.10
   6   0  -8  206.71    7.97
   6   0  -8  209.15    7.82
  -6   0   8  198.43    7.01
  -6   0   8  202.67    7.74
  -6   0   8  191.75    6.84
  -6   0   8  220.39    8.09
  -6   0   8  210.89    9.13
   6   0  -7   -0.07    0.10
   6   0  -7   -0.07    0.40
   6   0  -7    0.08    0.15
   6   0  -7   -0.08    0.21
   6   0  -7   -0.03    0.15
  -6   0   7   -0.00    0.15
  -6   0   7    0.05    0.14
  -6   0   7    0.05    0.20
  -6   0   7    0.07    0.22
  -6   0   7    0.01    0.09
   6   0  -6  266.91   10.93
   6   0  -6  286.89   11.13
   6   0  -6  282.92   11.83
   6   0  -6  260.45    9.93
   6   0  -6  308.83   11.54
  -6   0   6  271.35   10.27
  -6   0   6  283.71   11.37
  -6   0   6  298.34   10.95
  -6   0   6  287.24   11.29
  -6   0   6  289.03   10.83
   6   0  -5    0.04    0.18
   6   0  -5   -0.05    0.18
   6   0  -5    0.03    0.25
   6   0  -5    0.29    0.33
   6   0  -5    0.08    0.22
  -6   0   5    0.13    0.18
  -6   0   5    0.02    0.38
  -6   0   5   -0.03    0.19
  -6   0   5    0.20    0.33
  -6   0   5    0.00    0.24
   6   0  -4 1126.80   51.42
   6   0  -4 1157.90   53.99
   6   0  -4 1221.13   58.07
   6   0  -4 1153.35   55.10
   6   0  -4 1165.85   54.42
  -6   0   4 1154.13   53.81
  -6   0   4 1156.51   53.73
  -6   0   4 1133.73   55.19
  -6   0   4 1174.34   55.24
  -6   0   4 1185.48   54.18
   6   0  -3   -0.02    0.21
   6   0  -3   -0.01    0.18
   6   0  -3   -0.00    0.15
   6   0  -3    0.14    0.28
   6   0  -3    0.06    0.13
  -6   0   3   -0.02    0.18
  -6   0   3   -0.10    0.25
  -6   0   3    0.21    0.28
  -6   0   3   -0.01    0.15
  -6   0   3    0.11    0.21
   6   0  -2  374.55   14.63
   6   0  -2  378.49   12.86
   6   0  -2  362.54   12.82
   6   0  -2  358.02   14.06
   6   0  -2  351.08   13.23
  -6   0   2  346.68   13.12
  -6   0   2  360.96   14.16
  -6   0   2  359.83   14.04
  -6   0   2  360.67   12.43
  -6   0   2  353.23   12.64
   6   0  -1    0.18    0.40
   6   0  -1   -0.03    0.18
   6   0  -1    0.01    0.12
   6   0  -1    0.07    0.16
   6   0  -1    0.01    0.06
  -6   0   1    0.04    0.18
  -6   0   1   -0.03    0.17
  -6   0   1    0.02    0.12
  -6   0   1    0.09    0.11
  -6   0   1   -0.19    0.37
   6   0   0  451.90   18.06
   6   0   0  409.22   15.81
   6   0   0  418.68   16.30
  -6   0   0  391.28   16.01
  -6   0   0  413.35   16.04
  -6   0   0  429.48   17.32
   6   0   1    0.21    0.31
   6   0   1    0.02    0.21
  -6   0  -1   -0.06    0.35
  -6   0  -1   -0.19    0.19
   6   0   2    0.13    0.34
   6   0   2    0.07    0.23
  -6   0  -2    0.05    0.22
  -6   0  -2    0.17    0.20
   6   0   3    0.05    0.18
   6   0   3   -0.06    0.17
  -6   0  -3    0.06    0.16
  -6   0  -3    0.06    0.26
   6   0   4 1128.13   53.79
   6   0   4 1222.57   59.32
  -6   0  -4 1119.97   53.29
  -6   0  -4 1146.32   55.74
   6   0   5    0.03    0.22
   6   0   5   -0.00    0.27
  -6   0  -5    0.06    0.23
   6   0   6  976.76   46.94
   6   0   6  906.01   42.08
  -6   0  -6  943.72   43.98
   6   0   7    0.08    0.13
   6   0   7    0.36    0.20
  -6   0  -7   -0.03    0.14
   6   0   8    3.34    0.46
  -6   0  -9    0.06    0.20
  -6   0 -10    1.55    0.41
  -6   0 -11    0.17    0.25
  -6   0 -12   23.53    1.31
   6   1 -20    0.76    0.60
  -6  -1  20    1.53    1.26
  -6  -1  20    0.95    0.72
  -6   1  20    0.71    1.21
  -6   1  20    0.18    1.26
   6   1 -19    5.78    0.74
  -6   1  19    5.01    1.26
  -6  -1  19    5.25    1.21
  -6  -1  19    5.86    1.33
  -6   1  19    5.52    1.26
   6   1 -18   18.95    1.34
  -6  -1  18   22.20    3.19
  -6  -1  18   21.73    3.36
  -6   1  18   20.97    2.13
  -6   1  18   20.24    2.23
   6   1 -17   31.25    1.90
  -6   1  17   34.04    2.82
  -6  -1  17   33.02    2.67
  -6  -1  17   34.07    2.81
  -6   1  17   35.14    2.95
   6   1 -16  140.84    6.23
   6  -1 -16  101.86    5.22
  -6  -1  16  141.87    6.88
  -6  -1  16  142.02    7.07
  -6   1  16  137.03    6.96
  -6   1  16  139.11    7.12
   6   1 -15   11.30    1.66
   6  -1 -15    8.55    0.76
  -6  -1  15   11.40    1.73
  -6  -1  15   12.14    1.72
  -6   1  15   10.87    2.89
  -6   1  15   11.19    3.02
   6   1 -14   13.59    1.25
   6  -1 -14   11.79    1.22
  -6  -1  14   13.04    1.79
  -6  -1  14   12.33    1.68
  -6   1  14   13.83    2.04
  -6   1  14   12.93    2.07
   6   1 -13    2.46    1.02
   6  -1 -13    2.29    0.45
  -6  -1  13    2.53    1.06
  -6  -1  13    2.20    0.99
  -6   1  13    2.33    1.93
  -6   1  13    2.48    1.98
   6   1 -12    0.92    0.49
   6  -1 -12    1.23    0.35
  -6   1  12    1.64    0.94
  -6  -1  12    1.39    0.82
  -6  -1  12    1.36    0.76
  -6   1  12    1.26    0.95
   6   1 -11   23.35    1.35
   6  -1 -11   22.47    1.15
  -6  -1  11   24.70    1.84
  -6  -1  11   24.63    1.80
  -6   1  11   26.81    2.12
  -6   1  11   25.30    2.11
   6   1 -10   23.14    1.29
   6  -1 -10   22.61    1.10
  -6  -1  10   23.50    1.70
  -6  -1  10   23.37    2.37
  -6   1  10   24.66    1.93
  -6   1  10   25.58    1.45
  -6   1  10   24.34    1.95
   6   1  -9    0.19    0.28
   6   1  -9   -0.01    0.40
   6  -1  -9    0.27    0.39
   6  -1  -9    0.04    0.15
   6  -1  -9    0.22    0.32
   6  -1  -9    0.09    0.38
  -6  -1   9    0.11    0.62
  -6   1   9    0.20    0.75
  -6  -1   9    0.09    0.15
  -6  -1   9    0.16    0.34
  -6  -1   9    0.29    0.40
  -6   1   9    0.13    0.29
  -6   1   9    0.54    0.46
  -6   1   9    0.01    0.27
   6   1  -8  179.48    6.62
   6   1  -8  219.14    8.76
   6   1  -8  215.07    8.13
   6   1  -8  203.64    7.07
   6  -1  -8  201.93    7.72
   6  -1  -8  205.46    7.84
   6  -1  -8  208.88    8.22
   6  -1  -8  202.94    8.94
  -6   1   8  202.34    7.01
  -6  -1   8  197.71    7.32
  -6  -1   8  204.69    7.87
  -6  -1   8  211.27    7.99
  -6  -1   8  215.00    8.23
  -6   1   8  194.38    7.81
  -6   1   8  208.72    8.38
  -6   1   8  214.87    7.91
  -6   1   8  209.74    9.81
   6  -1  -7  229.84    8.91
   6   1  -7  208.08    7.82
   6   1  -7  240.21    9.73
   6   1  -7  225.32    8.91
   6   1  -7  217.45    7.65
   6  -1  -7  222.66    8.57
   6  -1  -7  212.37    8.04
   6  -1  -7  211.92    8.11
  -6  -1   7  217.17    8.03
  -6  -1   7  215.15    8.57
  -6  -1   7  214.18    7.98
  -6  -1   7  223.58    9.28
  -6   1   7  214.32    7.54
  -6   1   7  188.74    6.87
  -6   1   7  227.09    8.64
  -6   1   7  231.65    8.81
  -6   1   7  214.43    9.61
  -6   1   7  214.42    8.59
   6   1  -6  214.55    8.07
   6  -1  -6  209.18    7.64
   6   1  -6  185.93    7.24
   6   1  -6  212.05    8.23
   6   1  -6  192.71    6.82
   6  -1  -6  196.02    7.28
   6  -1  -6  200.49    8.43
   6  -1  -6  208.03    8.01
  -6  -1   6  215.88    7.87
  -6  -1   6  206.85    8.08
  -6  -1   6  198.61    7.81
  -6  -1   6  196.17    7.13
  -6   1   6  204.26    7.50
  -6   1   6  204.93    8.44
  -6   1   6  195.45    7.42
  -6   1   6  206.15    7.47
  -6   1   6  204.82    9.00
  -6   1   6  208.03    9.27
   6  -1  -5   35.15    1.95
   6   1  -5   37.01    1.92
   6   1  -5   38.97    1.73
   6   1  -5   35.47    1.38
   6   1  -5   33.62    1.29
   6  -1  -5   35.25    1.68
   6  -1  -5   33.99    2.21
   6  -1  -5   35.07    1.41
  -6   1   5   34.75    1.32
  -6  -1   5   32.59    1.36
  -6  -1   5   32.59    1.45
  -6  -1   5   31.62    1.65
  -6  -1   5   35.41    1.41
  -6   1   5   34.27    1.67
  -6   1   5   33.63    1.41
  -6   1   5   35.12    1.80
  -6   1   5   35.82    1.92
  -6   1   5   34.39    1.68
   6   1  -4  312.42   11.95
   6   1  -4  331.69   12.74
   6   1  -4  302.04   11.80
   6   1  -4  287.42   10.70
   6  -1  -4  290.47   10.83
   6  -1  -4  312.35   12.04
   6  -1  -4  285.50   11.40
   6  -1  -4  279.41   10.47
  -6   1   4  309.33   11.72
  -6  -1   4  279.80   10.49
  -6   1   4  291.70   10.89
  -6  -1   4  299.34   12.19
  -6  -1   4  292.76   10.96
  -6  -1   4  286.52   10.11
  -6   1   4  295.01   11.66
  -6   1   4  295.29   11.08
  -6   1   4  298.09   11.44
  -6   1   4  303.81   12.87
   6   1  -3   53.43    2.35
   6   1  -3   55.84    2.34
   6   1  -3   52.06    2.16
   6   1  -3   50.94    1.95
   6  -1  -3   51.30    2.16
   6  -1  -3   56.87    2.61
   6  -1  -3   52.12    2.65
   6  -1  -3   52.81    2.00
  -6   1   3   52.55    1.98
  -6  -1   3   50.80    2.14
  -6  -1   3   50.81    2.11
  -6  -1   3   51.20    1.82
  -6  -1   3   53.35    1.65
  -6   1   3   53.69    3.10
  -6   1   3   59.65    2.31
  -6   1   3   54.81    2.45
  -6   1   3   52.53    2.92
  -6   1   3   51.59    2.23
   6  -1  -2    1.03    0.31
   6   1  -2    1.48    0.50
   6   1  -2    0.84    0.39
   6   1  -2    1.00    0.38
   6   1  -2    1.05    0.45
   6  -1  -2    1.05    0.44
   6  -1  -2    0.94    0.57
   6  -1  -2    0.88    0.57
  -6   1   2    0.79    0.42
  -6  -1   2    0.85    0.66
  -6   1   2    0.93    0.37
  -6  -1   2    0.74    0.41
  -6  -1   2    0.65    0.24
  -6  -1   2    0.81    0.13
  -6   1   2    1.74    0.50
  -6   1   2    1.02    0.33
  -6   1   2    1.11    0.43
  -6   1   2    1.15    0.41
   6   1  -1   27.62    1.35
   6   1  -1   33.54    2.50
   6   1  -1   27.01    1.22
   6   1  -1   30.92    2.20
   6  -1  -1   27.85    1.12
   6  -1  -1   30.20    1.48
   6  -1  -1   28.06    1.77
   6  -1  -1   27.81    1.57
  -6   1   1   29.63    1.90
  -6  -1   1   28.25    1.45
  -6  -1   1   27.54    1.25
  -6   1   1   26.98    1.35
  -6   1   1   31.36    2.27
  -6   1   1   29.12    1.50
  -6   1   1   30.07    1.27
  -6   1   1   26.86    1.39
   6   1   0   64.60    2.66
   6   1   0   56.03    2.34
   6   1   0   55.42    2.07
   6   1   0   55.80    2.26
   6  -1   0   53.85    1.79
   6  -1   0   59.36    2.77
   6  -1   0   54.57    1.83
  -6   1   0   54.75    2.84
  -6  -1   0   55.09    2.04
  -6   1   0   53.69    2.48
  -6   1   0   55.85    3.16
  -6   1   0   60.26    3.17
  -6   1   0   54.31    2.03
  -6   1   0   53.61    2.04
   6   1   1  169.83    6.40
   6   1   1  179.21    7.70
   6   1   1  168.90    5.96
   6   1   1  167.40    6.81
   6  -1   1  173.00    5.67
   6  -1   1  173.65    6.08
   6  -1   1  168.24    6.19
  -6   1  -1  166.54    6.16
  -6  -1  -1  163.98    5.72
  -6   1  -1  162.93    7.28
  -6   1  -1  173.55    7.38
  -6   1  -1  170.43    6.63
   6   1   2   31.31    1.69
   6   1   2   32.89    1.49
   6   1   2   30.85    1.07
   6  -1   2   33.59    1.48
   6  -1   2   31.74    1.46
   6  -1   2   31.61    1.11
  -6  -1  -2   30.53    1.22
  -6   1  -2   32.61    1.49
  -6   1  -2   31.15    1.62
  -6   1  -2   30.83    1.34
   6   1   3   26.10    1.12
   6   1   3   27.67    1.28
   6  -1   3   28.01    1.17
   6  -1   3   26.83    0.98
   6  -1   3   27.99    1.01
   6  -1   3   28.25    1.33
  -6  -1  -3   27.93    1.16
  -6  -1  -3   27.69    1.12
  -6   1  -3   27.81    1.30
  -6   1  -3   29.07    1.70
   6  -1   4   32.42    1.26
   6   1   4   31.94    1.80
   6  -1   4   31.23    1.13
   6   1   4   31.60    1.12
   6  -1   4   32.76    1.22
   6  -1   4   32.97    1.46
   6  -1   4   36.10    1.64
   6  -1   4   34.97    1.22
  -6  -1  -4   32.61    1.57
  -6  -1  -4   30.21    1.03
  -6   1  -4   33.10    1.45
  -6   1  -4   33.87    1.88
   6  -1   5  129.69    4.52
   6   1   5  119.71    4.14
   6   1   5  133.49    4.88
   6  -1   5  149.28    5.62
  -6  -1  -5  127.81    4.76
  -6  -1  -5  124.92    4.25
  -6   1  -5  132.96    5.34
  -6   1  -5  138.93    5.16
   6   1   6    6.83    0.79
   6  -1   6    7.07    0.72
   6  -1   6    5.48    0.37
  -6  -1  -6    5.73    0.39
  -6   1  -6    6.16    0.53
   6   1   7   34.27    1.46
   6  -1   7   40.18    2.48
  -6   1  -7   33.96    1.48
   6  -1   8    7.48    1.17
  -6   1  -8    4.80    0.47
  -6   1 -10   65.85    3.11
  -6   1 -11    0.98    0.77
  -6   1 -12   92.26    4.89
  -6   1 -13  221.96   10.53
  -6   1 -14   64.75    3.56
  -6   1 -15    1.02    0.61
  -6   1 -16    0.32    0.25
   6   2 -19    4.03    0.93
  -6   2  19    2.40    1.64
  -6   2  19    0.85    1.71
  -6  -2  19    4.48    0.97
  -6  -2  19    2.08    1.63
   6   2 -18   10.74    0.91
  -6   2  18   11.09    1.58
  -6   2  18   11.63    1.60
  -6  -2  18   11.22    1.45
  -6  -2  18   11.43    1.51
   6   2 -17    1.47    0.51
  -6   2  17    1.16    0.95
  -6   2  17    1.44    0.97
  -6  -2  17    1.40    1.46
  -6  -2  17    1.33    0.88
   6   2 -16   30.10    1.82
  -6   2  16   32.59    4.24
  -6   2  16   32.00    4.28
  -6  -2  16   31.78    2.48
  -6  -2  16   32.08    2.39
   6   2 -15   23.84    2.23
  -6   2  15   23.57    2.64
  -6   2  15   23.77    2.51
  -6  -2  15   24.46    3.43
  -6  -2  15   24.34    2.16
   6   2 -14    1.68    0.61
  -6   2  14    2.41    1.89
  -6   2  14    2.16    2.00
  -6  -2  14    2.02    0.96
  -6  -2  14    0.99    1.53
   6   2 -13   -0.03    0.46
  -6   2  13   -0.21    0.61
  -6   2  13   -0.20    0.64
  -6  -2  13    0.04    0.49
  -6  -2  13    0.04    0.45
   6   2 -12   23.28    1.48
  -6   2  12   25.31    2.61
  -6   2  12   25.63    2.79
  -6  -2  12   25.85    2.10
  -6  -2  12   26.36    2.21
   6   2 -11   22.24    1.39
  -6   2  11   25.03    2.44
  -6   2  11   24.94    2.55
  -6  -2  11   22.17    1.89
  -6  -2  11   21.99    1.77
   6   2 -10    3.85    0.60
   6   2 -10    5.29    0.65
  -6   2  10    3.55    0.59
  -6   2  10    7.50    2.22
  -6   2  10    7.92    1.44
  -6  -2  10    5.25    0.90
  -6  -2  10    5.72    0.96
   6   2  -9   14.58    1.08
   6   2  -9   18.68    1.40
  -6   2   9   14.99    1.11
  -6   2   9   19.03    1.90
  -6   2   9   18.95    3.12
  -6  -2   9   17.81    1.28
  -6  -2   9   18.99    1.42
   6  -2  -8   45.31    1.74
   6   2  -8   52.69    2.15
   6   2  -8   52.28    2.44
  -6   2   8   53.56    3.05
  -6   2   8   47.62    2.01
  -6   2   8   53.12    4.27
  -6   2   8   52.97    3.12
  -6  -2   8   48.74    2.23
  -6  -2   8   50.02    2.35
   6  -2  -7    7.13    0.66
   6  -2  -7    6.33    0.48
   6   2  -7    6.75    1.23
   6   2  -7    6.94    0.80
   6   2  -7    7.10    0.51
   6   2  -7    5.83    0.66
  -6   2   7    6.08    0.43
  -6   2   7    5.48    0.67
  -6   2   7    6.96    0.83
  -6   2   7    7.09    1.20
  -6   2   7    6.37    1.23
  -6  -2   7    7.85    0.69
  -6  -2   7    6.86    0.77
  -6  -2   7    6.00    1.08
   6  -2  -6    7.27    0.51
   6  -2  -6    6.72    0.69
   6  -2  -6    8.62    0.99
   6  -2  -6    8.81    1.53
   6   2  -6    7.12    0.81
   6   2  -6    7.72    0.50
   6   2  -6    5.99    0.60
   6   2  -6    7.38    0.72
   6   2  -6    7.35    0.54
  -6   2   6    7.84    1.31
  -6   2   6    7.43    0.55
  -6   2   6    5.74    0.80
  -6   2   6    7.55    0.66
  -6   2   6    7.99    1.21
  -6   2   6    8.13    1.23
  -6  -2   6    8.49    0.74
  -6  -2   6    7.76    0.73
  -6  -2   6    6.93    1.01
   6  -2  -5    1.21    0.65
   6  -2  -5    1.19    0.41
   6  -2  -5    0.93    0.53
   6   2  -5    1.15    0.23
   6   2  -5    1.19    0.47
   6   2  -5    0.89    0.29
   6   2  -5    1.01    0.23
   6  -2  -5    0.97    0.55
  -6  -2   5    1.22    0.66
  -6  -2   5    0.35    0.58
  -6  -2   5    0.91    0.33
  -6   2   5    1.07    0.31
  -6   2   5    1.28    0.49
  -6   2   5    0.87    0.34
  -6   2   5    0.99    0.35
  -6   2   5    1.59    1.14
  -6   2   5    1.23    0.72
   6   2  -4   66.30    2.85
   6   2  -4   63.94    2.20
   6   2  -4   62.00    2.85
   6  -2  -4   59.15    2.54
   6  -2  -4   66.05    2.41
   6  -2  -4   64.63    2.61
   6  -2  -4   62.91    2.65
   6  -2  -4   60.46    3.41
  -6  -2   4   59.75    2.10
  -6  -2   4   65.20    2.67
  -6  -2   4   63.88    2.36
  -6  -2   4   57.81    2.10
  -6  -2   4   58.91    2.07
  -6   2   4   62.31    2.43
  -6   2   4   69.03    2.95
  -6   2   4   61.18    2.18
  -6   2   4   61.68    4.08
  -6   2   4   63.68    3.07
   6   2  -3   20.47    0.92
   6   2  -3   22.14    2.01
   6   2  -3   22.39    1.16
   6  -2  -3   21.46    1.05
   6  -2  -3   23.40    1.29
   6  -2  -3   22.43    1.95
   6  -2  -3   22.41    1.03
   6  -2  -3   21.80    1.35
  -6  -2   3   19.11    0.90
  -6  -2   3   23.95    1.32
  -6  -2   3   22.91    1.13
  -6  -2   3   19.63    1.11
  -6  -2   3   21.13    0.91
  -6   2   3   22.51    1.17
  -6   2   3   25.22    2.10
  -6   2   3   21.62    1.17
  -6   2   3   21.81    1.71
  -6   2   3   23.38    2.48
   6   2  -2    5.27    0.39
   6   2  -2    6.19    0.85
   6   2  -2    5.71    0.67
   6  -2  -2    5.82    0.88
   6  -2  -2    6.56    0.76
   6  -2  -2    6.16    1.11
   6  -2  -2    5.50    0.72
   6  -2  -2    5.61    0.76
  -6  -2   2    4.11    0.39
  -6  -2   2    5.23    1.09
  -6  -2   2    5.74    0.95
  -6   2   2    6.82    1.55
  -6   2   2    6.11    1.06
  -6   2   2    6.30    0.66
  -6   2   2    6.21    0.84
  -6   2   2    6.97    1.01
   6   2  -1    9.91    1.51
   6   2  -1    9.53    1.27
   6  -2  -1    9.19    0.75
   6  -2  -1    8.42    0.85
   6  -2  -1    8.60    0.69
   6  -2  -1    8.29    1.37
  -6  -2   1    8.59    0.71
  -6   2   1    8.33    1.60
  -6   2   1    9.02    1.27
  -6   2   1    8.10    1.44
  -6   2   1    8.57    0.84
  -6   2   1    9.49    1.85
   6   2   0   38.88    1.98
   6   2   0   37.06    1.83
   6  -2   0   39.03    1.70
   6  -2   0   36.34    2.29
   6  -2   0   37.36    2.02
   6  -2   0   37.15    1.75
  -6  -2   0   36.78    1.61
  -6   2   0   39.36    2.03
  -6   2   0   37.95    2.44
  -6   2   0   39.22    2.66
  -6   2   0   36.62    1.82
  -6   2   0   37.09    2.88
   6   2   1    4.22    0.68
   6   2   1    4.93    0.67
   6  -2   1    4.84    0.62
   6  -2   1    4.78    0.65
   6  -2   1    4.94    1.03
   6  -2   1    4.29    0.83
  -6  -2  -1    5.18    0.60
  -6   2  -1    4.34    0.67
  -6   2  -1    4.42    0.77
  -6   2  -1    4.48    1.09
  -6   2  -1    4.05    0.46
  -6   2  -1    4.55    0.82
   6   2   2   32.32    2.27
   6   2   2   30.65    2.19
   6  -2   2   32.98    1.55
   6  -2   2   30.35    1.47
   6  -2   2   34.24    1.60
   6  -2   2   30.58    1.51
  -6  -2  -2   31.09    1.47
  -6   2  -2   29.67    2.19
  -6   2  -2   28.38    1.63
  -6   2  -2   30.71    2.26
  -6   2  -2   30.07    1.72
  -6   2  -2   30.48    2.44
   6   2   3    7.79    0.79
   6   2   3   10.21    0.91
   6  -2   3   10.00    1.24
   6  -2   3   10.91    0.88
   6  -2   3   10.52    1.23
  -6   2  -3    8.93    0.83
  -6   2  -3   10.34    0.91
  -6   2  -3   10.22    0.89
  -6   2  -3   11.54    1.10
  -6   2  -3   10.25    0.99
   6   2   4    4.90    0.71
   6   2   4    7.83    0.82
   6  -2   4    8.92    1.15
   6  -2   4    8.52    0.83
   6  -2   4    9.14    0.83
  -6   2  -4    7.54    1.42
  -6   2  -4    7.86    0.88
  -6   2  -4    7.67    0.80
  -6   2  -4    7.27    0.82
   6   2   5   59.92    2.63
   6  -2   5   55.16    2.39
   6  -2   5   59.06    3.14
   6  -2   5   56.48    2.48
   6  -2   5   61.92    2.62
   6  -2   5   59.29    3.29
  -6   2  -5   55.51    2.50
   6   2   6    4.54    0.63
   6  -2   6    5.04    0.73
   6  -2   6    3.81    0.82
   6  -2   6    4.09    0.73
  -6   2  -6    3.90    0.63
   6   2   7    1.51    0.69
   6  -2   7    1.27    0.88
  -6   2  -7    1.17    0.41
   6   2   8    0.31    0.29
   6  -2   8   -0.04    0.41
  -6   2  -8    0.13    0.29
  -6   2  -9    7.75    1.46
  -6   2 -10    5.04    0.89
  -6   2 -11    1.25    0.91
  -6   2 -12    1.42    0.95
  -6   2 -13    3.86    0.72
  -6   2 -14    0.51    0.40
  -6   2 -15    6.70    0.70
  -6   2 -16    0.89    0.37
   6   3 -17    0.10    0.38
  -6   3  17    0.25    0.88
  -6   3  17    0.18    0.84
  -6  -3  17    0.09    0.71
  -6  -3  17    0.15    0.44
   6   3 -16    3.86    0.87
  -6   3  16    2.10    1.95
  -6   3  16    4.38    1.88
  -6  -3  16    4.04    1.55
  -6  -3  16    4.98    0.93
   6   3 -15    1.35    0.41
  -6   3  15    1.15    0.98
  -6   3  15    1.35    0.95
  -6  -3  15    1.39    0.81
  -6  -3  15    1.62    0.78
   6   3 -14   24.08    1.91
  -6   3  14   28.43    2.60
  -6   3  14   31.12    4.00
  -6  -3  14   30.95    2.21
  -6  -3  14   29.12    2.18
   6   3 -13   22.06    1.37
  -6   3  13   25.12    2.56
  -6   3  13   25.34    2.58
  -6  -3  13   24.72    3.10
  -6  -3  13   25.95    2.82
   6   3 -12    5.62    1.01
  -6   3  12    7.59    1.70
  -6   3  12    6.92    1.70
  -6  -3  12    7.25    1.20
  -6  -3  12    7.44    1.74
   6   3 -11    7.42    0.94
   6   3 -11    8.35    1.11
  -6   3  11    8.16    0.93
  -6   3  11   12.89    1.91
  -6   3  11   14.55    1.90
  -6  -3  11   10.80    1.21
  -6  -3  11   10.31    1.28
   6   3 -10   -0.05    0.48
   6   3 -10    0.77    0.49
  -6   3  10    1.45    0.50
  -6   3  10    0.81    1.01
  -6   3  10    1.83    1.63
  -6  -3  10   -0.06    0.57
  -6  -3  10    1.36    0.63
   6   3  -9   -0.03    0.31
  -6   3   9    0.20    0.31
  -6   3   9   -0.22    1.04
  -6   3   9    0.15    0.59
  -6  -3   9   -0.01    0.33
  -6  -3   9   -0.08    0.35
   6   3  -8    1.76    0.98
  -6   3   8    2.41    1.03
  -6   3   8    2.28    1.16
  -6   3   8    1.88    1.11
  -6  -3   8    1.43    0.64
  -6  -3   8    0.03    0.55
   6   3  -7    3.77    0.91
  -6   3   7    4.89    0.91
  -6   3   7    5.45    1.60
  -6   3   7    5.95    1.53
  -6  -3   7    5.21    0.84
  -6  -3   7    4.67    0.75
   6   3  -6    0.99    0.57
   6   3  -6    1.51    1.04
  -6   3   6    1.73    1.01
  -6   3   6    1.13    0.57
  -6   3   6    1.45    0.64
  -6   3   6    1.41    1.79
  -6  -3   6    0.72    0.51
  -6  -3   6    1.20    0.44
   6   3  -5    3.48    0.85
   6   3  -5    3.00    1.33
  -6   3   5    3.79    1.26
  -6   3   5    2.49    0.53
  -6   3   5    3.68    1.35
  -6   3   5    3.36    2.27
   6   3  -4  264.45   12.04
   6   3  -4  282.40   13.71
  -6   3   4  273.00   12.64
  -6   3   4  271.38   12.26
  -6   3   4  274.51   12.42
  -6   3   4  290.83   13.43
   6   3  -3   17.93    1.28
   6   3  -3   17.44    1.56
  -6   3   3   18.57    1.95
  -6   3   3   19.06    1.61
  -6   3   3   16.86    1.27
  -6   3   3   17.81    2.04
   6   3  -2   65.85    3.83
   6   3  -2   62.91    3.28
  -6   3   2   71.28    5.37
  -6   3   2   66.81    3.78
  -6   3   2   63.80    3.36
  -6   3   2   67.57    5.18
   6  -3  -1    0.36    0.37
   6   3  -1    0.61    0.82
   6   3  -1    0.33    0.69
  -6   3   1    0.68    0.67
  -6   3   1    0.38    0.44
  -6   3   1    0.09    0.52
  -6   3   1    0.41    0.72
   6  -3   0    1.46    0.60
   6   3   0    2.23    1.11
   6   3   0    2.36    1.07
  -6   3   0    2.91    0.94
  -6   3   0    2.17    1.13
  -6   3   0    2.28    0.66
  -6   3   0    2.05    1.63
   6  -3   1    1.32    0.59
   6   3   1    1.80    1.06
   6   3   1    1.26    0.61
  -6   3  -1    1.66    0.64
  -6   3  -1    1.77    1.40
  -6   3  -1    1.28    0.97
  -6   3  -1    1.77    0.93
   6  -3   2   54.49    3.00
   6   3   2   60.91    3.12
   6   3   2   56.11    3.62
  -6   3  -2   59.37    4.00
  -6   3  -2   62.08    3.39
  -6   3  -2   53.43    3.61
  -6   3  -2   56.97    3.31
   6  -3   3    0.59    0.47
   6   3   3   -0.02    0.48
   6   3   3    0.04    0.37
  -6   3  -3   -0.03    0.47
  -6   3  -3    0.40    0.55
  -6   3  -3    0.15    0.36
  -6   3  -3    0.53    0.56
   6  -3   4   38.75    2.63
   6   3   4   45.27    2.58
  -6   3  -4   46.02    2.90
  -6   3  -4   34.11    2.54
  -6   3  -4   44.56    3.37
  -6   3  -4   45.82    2.87
   6  -3   5  136.34    6.26
   6  -3   5  134.79    6.07
   6  -3   5  127.38    5.81
   6   3   5  136.47    6.14
  -6   3  -5  138.05    7.29
   6  -3   6  318.81   14.14
   6  -3   6  313.17   14.23
   6   3   6  315.75   15.18
  -6   3  -6  308.00   15.13
  -6   3  -6  309.95   13.95
   6  -3   7   44.61    3.30
   6  -3   7   46.64    3.05
   6   3   7   48.18    2.54
  -6   3  -7   47.47    3.29
  -6   3  -7   46.27    3.04
   6  -3   8   28.33    3.21
   6  -3   8   26.85    2.92
   6   3   8   26.90    1.68
  -6   3  -8   27.26    1.70
  -6   3  -8   29.68    2.36
   6  -3   9    7.49    1.40
   6   3   9    6.78    1.22
  -6   3  -9    8.42    0.89
  -6   3  -9    7.34    1.27
  -6   3 -10    1.81    0.59
  -6   3 -11    0.52    0.65
  -6   3 -12   27.17    1.58
  -6   3 -13    5.34    0.68
  -6   3 -14    5.55    0.97
  -6   4  14    0.24    0.96
  -6   4  14    0.14    0.59
  -6  -4  14    0.59    0.44
  -6  -4  14    0.46    0.42
  -6   4  13   12.18    1.50
  -6   4  13   12.17    2.41
  -6  -4  13   11.58    1.11
  -6  -4  13   11.40    1.65
   6   4 -12    0.14    0.26
  -6   4  12    0.32    1.04
  -6   4  12    0.20    0.42
  -6   4  12    0.39    1.11
  -6  -4  12    0.47    0.42
  -6  -4  12    0.52    0.38
   6   4 -11    0.26    0.49
  -6   4  11    0.29    1.01
  -6   4  11    0.08    0.32
  -6   4  11    0.10    0.64
  -6  -4  11    0.19    0.63
  -6  -4  11    0.17    0.36
   6   4 -10   17.81    1.48
  -6   4  10   23.74    3.34
  -6   4  10   19.30    2.07
  -6   4  10   21.54    2.28
  -6  -4  10   18.70    1.91
  -6  -4  10   19.30    1.42
   6   4  -9    6.80    1.59
  -6   4   9    9.00    1.66
  -6   4   9    7.45    1.62
  -6   4   9   11.11    2.76
  -6  -4   9    7.02    1.29
  -6  -4   9    6.53    0.97
   6   4  -8   85.43    4.26
  -6   4   8   85.61    4.96
  -6   4   8   78.80    4.15
  -6   4   8   88.34    5.07
  -6  -4   8   70.11    3.92
  -6  -4   8   73.76    3.40
   6   4  -7   96.09    4.98
  -6   4   7  100.99    7.60
  -6   4   7   95.73    6.26
  -6   4   7   94.71    7.55
   6   4  -6   82.83    4.50
  -6   4   6   79.31    4.98
  -6   4   6   74.94    4.44
  -6   4   6   88.57    5.23
   6   4  -5   25.55    1.55
   6   4  -5   35.74    2.46
  -6   4   5   35.44    2.94
  -6   4   5   24.57    1.51
  -6   4   5   36.53    2.51
  -6   4   5   36.91    3.15
   6   4  -4    6.93    0.88
   6   4  -4    8.94    1.31
  -6   4   4    8.00    1.72
  -6   4   4    6.02    0.88
  -6   4   4    9.28    1.36
  -6   4   4   11.53    2.95
   6   4  -3   17.94    2.06
   6   4  -3   20.33    1.95
  -6   4   3   23.30    2.42
  -6   4   3   18.11    2.06
  -6   4   3   20.73    2.00
  -6   4   3   21.00    3.85
   6   4  -2   49.05    2.78
   6   4  -2   50.53    4.27
  -6   4   2   56.67    3.72
  -6   4   2   49.38    2.81
  -6   4   2   50.86    4.17
  -6   4   2   54.11    3.93
   6   4  -1   49.22    2.75
   6   4  -1   44.39    2.89
  -6   4   1   52.03    3.59
  -6   4   1   49.01    3.05
  -6   4   1   50.10    3.63
  -6   4   1   53.82    3.69
   6   4   0    5.90    1.58
   6   4   0    4.88    1.56
  -6   4   0    6.57    1.57
  -6   4   0    7.68    2.35
  -6   4   0    4.29    1.02
  -6   4   0    5.68    1.50
   6   4   1   30.15    2.92
   6   4   1   24.28    2.56
  -6   4  -1   29.59    2.88
  -6   4  -1   31.72    2.54
  -6   4  -1   23.49    2.62
  -6   4  -1   29.43    3.96
   6   4   2    5.74    1.07
   6   4   2    3.42    1.32
  -6   4  -2    5.83    1.39
  -6   4  -2    6.50    1.69
  -6   4  -2    6.11    1.35
  -6   4  -2    3.91    0.86
   6   4   3   46.80    2.80
  -6   4  -3   48.13    4.77
  -6   4  -3   46.69    2.84
  -6   4  -3   46.81    3.16
   6  -4   4   23.42    3.12
   6  -4   4   22.35    2.09
   6   4   4   21.69    2.59
  -6   4  -4   22.59    2.64
   6  -4   5   13.33    1.67
   6  -4   5   12.29    1.88
   6   4   5   11.18    1.29
  -6   4  -5   12.65    1.33
   6  -4   6   17.65    2.52
   6  -4   6   19.36    2.21
   6   4   6   18.28    1.49
  -6   4  -6   18.66    1.51
   6  -4   7   39.84    2.81
   6  -4   7   37.67    3.04
   6   4   7   40.25    2.26
  -6   4  -7   42.04    2.33
   6  -4   8   27.86    1.85
   6  -4   8   28.40    1.79
   6   4   8   28.00    2.11
  -6   4  -8   28.58    1.69
  -6   4  -8   17.43    1.58
   6  -4   9   14.41    0.98
   6  -4   9   13.78    1.44
   6   4   9   11.23    0.88
  -6   4  -9   11.57    0.95
  -6   4  -9    8.38    1.09
   6   4  10    0.14    0.39
  -6   4 -10    0.93    0.25
  -6   4 -10    0.36    0.24
   6   5  -8    3.57    1.20
  -6   5   8    5.60    1.05
  -6   5   8    4.17    0.75
  -6   5   8    5.55    1.08
   6   5  -7    0.22    0.45
  -6   5   7    0.40    0.56
  -6   5   7    0.28    0.43
  -6   5   7    0.03    0.60
   6   5  -6    8.11    1.71
  -6   5   6    8.37    2.17
  -6   5   6    8.55    1.08
  -6   5   6    9.12    1.38
   6   5  -5    8.16    1.65
  -6   5   5   10.28    1.39
  -6   5   5    9.32    1.76
  -6   5   5    8.59    1.45
   6   5  -4    6.83    0.94
   6   5  -4   11.79    1.66
  -6   5   4    6.79    0.88
  -6   5   4   13.79    2.33
  -6   5   4   12.94    1.80
  -6   5   4   13.55    2.36
   6   5  -3    0.75    0.40
   6   5  -3    1.63    1.02
  -6   5   3    2.25    1.41
  -6   5   3    1.62    0.63
  -6   5   3    1.34    0.40
  -6   5   3    1.79    0.88
   6   5  -2    0.25    0.35
   6   5  -2    0.58    0.46
  -6   5   2    0.62    0.70
  -6   5   2    0.03    0.34
  -6   5   2    0.65    0.66
  -6   5   2    0.67    0.45
   6   5  -1    6.47    0.83
   6   5  -1    4.94    1.36
  -6   5   1    7.13    1.39
  -6   5   1    4.87    1.35
  -6   5   1    8.28    1.34
  -6   5   1    7.07    1.26
   6   5   0   14.22    1.80
   6   5   0   16.63    1.73
  -6   5   0   21.41    1.90
  -6   5   0   17.84    1.79
  -6   5   0   14.53    1.82
  -6   5   0   21.98    1.82
   6  -5   1   -0.03    1.62
   6  -5   1    2.85    1.40
   6   5   1    2.04    0.98
   6   5   1    1.66    0.88
  -6   5  -1    3.50    0.62
  -6   5  -1    2.04    0.90
   6  -5   2    7.18    1.26
   6  -5   2    5.77    1.46
   6   5   2    4.58    1.27
  -6   5  -2    6.27    1.29
   6  -5   3   -0.02    1.04
   6  -5   3    2.38    1.57
   6   5   3    1.19    0.55
  -6   5  -3    1.24    0.91
   6  -5   4    9.56    1.58
   6  -5   4    8.88    1.78
   6   5   4    9.69    1.55
  -6   5  -4    9.42    0.99
   6  -5   5    0.16    0.82
   6  -5   5   -0.04    0.40
   6   5   5   -0.15    0.30
  -6   5  -5   -0.07    0.31
   7   0 -20    0.02    0.29
  -7   0  20   -0.00    0.46
  -7   0  20   -0.29    0.44
   7   0 -19    0.61    0.57
  -7   0  19    1.22    0.82
  -7   0  19    0.82    1.34
   7   0 -18    0.06    0.41
  -7   0  18    0.14    0.95
  -7   0  18    0.07    0.92
   7   0 -17  190.09    8.97
  -7   0  17  199.77   11.54
  -7   0  17  193.51    9.35
   7   0 -16   -0.10    0.45
  -7   0  16    0.26    0.90
  -7   0  16   -0.04    0.90
   7   0 -15   91.39    4.19
  -7   0  15   96.57    7.11
  -7   0  15   94.76    5.25
   7   0 -14   -0.35    0.61
  -7   0  14   -0.14    0.69
  -7   0  14   -0.11    0.73
   7   0 -13 2095.79  120.19
  -7   0  13 1956.51  114.34
  -7   0  13 1887.33  108.10
   7   0 -12    0.23    0.46
  -7   0  12   -0.00    0.46
  -7   0  12   -0.02    0.49
   7   0 -11    1.91    0.76
  -7   0  11    1.18    0.74
  -7   0  11    1.57    1.27
   7   0 -10    0.04    0.34
  -7   0  10    0.02    0.49
  -7   0  10   -0.08    0.32
   7   0  -9   42.52    2.85
   7   0  -9   37.57    1.43
   7   0  -9   42.09    3.28
   7   0  -9   46.60    1.97
   7   0  -9   39.80    1.37
  -7   0   9   40.40    1.55
  -7   0   9   43.23    2.83
  -7   0   9   40.13    1.69
  -7   0   9   45.28    1.89
  -7   0   9   44.00    2.15
   7   0  -8   -0.13    0.19
   7   0  -8    0.13    0.24
   7   0  -8   -0.00    0.29
   7   0  -8    0.05    0.17
   7   0  -8    0.04    0.32
  -7   0   8   -0.02    0.23
  -7   0   8   -0.01    0.11
  -7   0   8    0.01    0.17
  -7   0   8    0.04    0.42
  -7   0   8    0.05    0.11
   7   0  -7  318.40   12.41
   7   0  -7  314.21   12.51
   7   0  -7  304.88   11.75
   7   0  -7  343.27   13.94
   7   0  -7  300.89   11.56
  -7   0   7  308.34   11.58
  -7   0   7  303.77   11.64
  -7   0   7  326.43   12.62
  -7   0   7  310.77   11.97
  -7   0   7  296.38   11.89
   7   0  -6    0.07    0.27
   7   0  -6    0.01    0.25
   7   0  -6   -0.12    0.15
   7   0  -6    0.16    0.31
   7   0  -6    0.12    0.34
  -7   0   6    0.01    0.20
  -7   0   6   -0.13    0.15
  -7   0   6    0.00    0.17
  -7   0   6    0.00    0.21
  -7   0   6   -0.01    0.26
   7   0  -5 1028.23   47.46
   7   0  -5  978.65   46.54
   7   0  -5 1063.02   48.85
   7   0  -5 1065.60   49.66
   7   0  -5 1003.99   45.54
  -7   0   5 1029.53   47.50
  -7   0   5  985.34   46.74
  -7   0   5 1063.28   48.61
  -7   0   5 1032.36   48.14
  -7   0   5  998.91   45.23
   7   0  -4   -0.03    0.18
   7   0  -4   -0.03    0.15
   7   0  -4    0.01    0.17
   7   0  -4    0.03    0.28
   7   0  -4   -0.00    0.14
  -7   0   4   -0.04    0.17
  -7   0   4    0.05    0.13
  -7   0   4    0.05    0.15
  -7   0   4   -0.09    0.23
  -7   0   4   -0.07    0.16
   7   0  -3  908.99   43.39
   7   0  -3 1016.64   45.14
   7   0  -3 1049.03   48.02
   7   0  -3 1019.12   48.03
   7   0  -3 1023.00   44.94
  -7   0   3 1014.20   48.00
  -7   0   3 1009.51   44.81
  -7   0   3 1062.81   46.54
  -7   0   3 1079.81   49.76
  -7   0   3 1004.40   46.21
   7   0  -2    0.29    0.23
   7   0  -2   -0.09    0.16
   7   0  -2   -0.02    0.34
   7   0  -2    0.12    0.31
   7   0  -2   -0.10    0.14
  -7   0   2   -0.00    0.34
  -7   0   2    0.10    0.23
  -7   0   2    0.16    0.30
  -7   0   2    0.10    0.15
  -7   0   2   -0.01    0.14
   7   0  -1  124.33    5.54
   7   0  -1  126.61    4.51
   7   0  -1  118.26    4.29
  -7   0   1  114.42    5.25
  -7   0   1  117.89    4.24
  -7   0   1  117.04    4.28
   7   0   0    0.06    0.21
   7   0   0    0.02    0.28
   7   0   0    0.06    0.24
  -7   0   0    0.11    0.27
  -7   0   0    0.10    0.20
  -7   0   0    0.13    0.24
   7   0   1    0.28    0.30
   7   0   1    0.32    0.44
  -7   0  -1    0.53    0.48
  -7   0  -1    0.40    0.42
   7   0   2    0.23    0.19
   7   0   2   -0.06    0.18
  -7   0  -2    0.04    0.19
  -7   0  -2   -0.05    0.17
   7   0   3  210.37    8.36
   7   0   3  195.73    7.18
  -7   0  -3  191.81    7.05
   7   0   4    0.55    0.26
   7   0   4   -0.02    0.39
  -7   0  -4   -0.05    0.38
   7   0   5  604.94   26.28
   7   0   5  675.34   30.54
  -7   0  -5  618.66   26.94
   7   0   6   -0.01    0.27
   7   0   6   -0.08    0.13
  -7   0  -6    0.04    0.15
   7   0   7   70.56    2.95
   7   0   7   84.15    3.71
  -7   0  -7   76.13    2.82
   7   0   8    0.13    0.23
  -7   0  -9    0.08    0.22
  -7   0 -10   -0.04    0.21
  -7   0 -11    6.98    0.68
   7   1 -20   32.70    1.68
  -7  -1  20   41.45    3.52
  -7   1  20   40.70    2.57
  -7   1  20   40.11    2.65
  -7  -1  20   39.36    3.65
   7   1 -19    8.05    1.26
  -7  -1  19    9.85    1.41
  -7  -1  19   10.43    1.48
  -7   1  19    9.50    1.51
  -7   1  19   10.21    2.51
   7   1 -18    1.73    0.86
  -7  -1  18    0.98    1.46
  -7  -1  18    1.60    1.58
  -7   1  18    1.09    0.95
  -7   1  18    1.53    1.67
   7   1 -17   49.57    3.25
  -7  -1  17   50.24    3.24
  -7  -1  17   52.02    3.42
  -7   1  17   50.27    3.50
  -7   1  17   52.75    5.35
   7   1 -16    1.90    0.90
   7  -1 -16    1.02    0.37
  -7  -1  16    1.11    0.88
  -7  -1  16    1.65    0.95
  -7   1  16    1.42    1.01
  -7   1  16    1.21    1.08
   7   1 -15   -0.14    0.33
   7  -1 -15   -0.05    0.36
  -7  -1  15    0.08    0.54
  -7   1  15   -0.03    0.96
  -7   1  15    0.10    0.61
  -7  -1  15   -0.13    0.50
   7   1 -14   85.49    4.67
   7  -1 -14   80.71    3.54
  -7  -1  14   87.15    4.60
  -7  -1  14   81.38    4.47
  -7   1  14   86.82    4.99
  -7   1  14   84.16    4.95
   7   1 -13   17.22    1.92
   7  -1 -13   15.77    1.46
  -7  -1  13   15.51    1.77
  -7  -1  13   15.41    2.57
  -7   1  13   17.58    3.31
  -7   1  13   16.95    2.13
   7   1 -12  351.75   16.30
   7  -1 -12  343.35   15.17
  -7  -1  12  350.25   17.14
  -7  -1  12  336.24   15.95
  -7   1  12  373.79   16.84
  -7   1  12  363.63   16.61
   7   1 -11  225.05   10.17
   7  -1 -11  222.65    9.52
  -7  -1  11  222.87    9.42
  -7  -1  11  218.16    9.11
  -7   1  11  225.67   10.05
  -7   1  11  223.22    9.86
   7   1 -10   36.02    2.29
   7  -1 -10   30.24    1.51
   7  -1 -10   33.08    1.54
  -7  -1  10   33.30    1.91
  -7  -1  10   33.74    2.55
  -7   1  10   34.81    3.24
  -7   1  10   34.43    2.32
  -7  -1  10   29.71    1.29
   7   1  -9    4.98    0.57
   7   1  -9    8.26    0.71
   7  -1  -9    8.85    0.95
   7  -1  -9    7.01    0.54
  -7  -1   9    6.78    0.75
  -7  -1   9    8.21    1.40
  -7  -1   9    7.56    0.82
  -7   1   9    8.84    1.10
  -7   1   9    4.92    0.86
  -7   1   9    8.70    0.64
  -7   1   9    7.61    1.86
   7   1  -8   35.84    2.11
   7   1  -8   43.36    2.30
   7   1  -8   40.22    1.69
   7  -1  -8   42.40    1.72
   7  -1  -8   42.51    2.07
   7  -1  -8   43.76    1.78
   7  -1  -8   41.25    1.94
  -7  -1   8   44.73    1.86
  -7  -1   8   39.09    1.84
  -7  -1   8   39.77    2.31
  -7   1   8   39.56    1.66
  -7   1   8   35.04    2.15
  -7   1   8   44.00    1.74
  -7   1   8   41.65    3.09
  -7   1   8   42.96    2.31
  -7  -1   8   41.76    2.02
   7   1  -7  146.85    5.81
   7   1  -7  159.20    6.16
   7   1  -7  156.60    5.85
   7   1  -7  158.21    5.59
   7  -1  -7  153.96    5.73
   7  -1  -7  165.32    6.51
   7  -1  -7  155.26    5.91
   7  -1  -7  170.42    6.27
  -7  -1   7  161.61    5.87
  -7  -1   7  160.24    5.93
  -7  -1   7  155.31    6.36
  -7  -1   7  155.11    6.14
  -7   1   7  155.25    5.68
  -7   1   7  160.42    5.67
  -7   1   7  150.49    5.94
  -7   1   7  144.86    5.67
  -7   1   7  157.87    6.21
  -7   1   7  163.03    6.48
   7   1  -6    0.39    0.43
   7   1  -6    0.71    0.62
   7   1  -6    0.89    0.51
   7   1  -6    0.95    0.24
   7  -1  -6    0.94    0.70
   7  -1  -6    0.73    0.35
   7  -1  -6    0.74    0.67
   7  -1  -6    0.88    0.33
  -7   1   6    0.56    0.65
  -7  -1   6    0.92    0.49
  -7  -1   6    0.86    0.33
  -7  -1   6    0.79    0.47
  -7   1   6    0.96    0.24
  -7   1   6    0.98    0.28
  -7   1   6    0.95    0.48
  -7   1   6    0.81    0.81
  -7   1   6    0.74    0.53
  -7  -1   6    0.71    0.35
   7   1  -5   78.03    3.02
   7   1  -5   77.30    3.20
   7   1  -5   75.54    3.13
   7  -1  -5   78.19    3.37
   7  -1  -5   75.14    2.89
   7  -1  -5   77.12    2.82
   7  -1  -5   76.57    2.85
   7   1  -5   78.23    3.24
  -7  -1   5   83.93    3.19
  -7  -1   5   79.46    2.91
  -7  -1   5   77.36    2.59
  -7  -1   5   74.11    2.44
  -7   1   5   78.07    3.21
  -7   1   5   76.78    2.97
  -7   1   5   80.24    3.89
  -7   1   5   82.03    3.37
  -7   1   5   79.37    3.11
  -7   1   5   83.83    4.11
   7   1  -4   76.71    3.17
   7   1  -4   72.21    2.93
   7   1  -4   70.10    2.60
   7  -1  -4   65.36    2.72
   7  -1  -4   71.55    2.60
   7  -1  -4   69.31    2.93
   7  -1  -4   76.25    2.82
   7   1  -4   76.82    3.02
  -7   1   4   71.68    3.73
  -7  -1   4   75.69    3.08
  -7  -1   4   68.35    2.14
  -7  -1   4   66.56    2.29
  -7   1   4   71.41    2.63
  -7   1   4   76.07    2.90
  -7   1   4   71.96    2.64
  -7   1   4   70.91    2.73
  -7   1   4   72.69    3.52
  -7  -1   4   70.74    2.82
   7   1  -3  109.50    5.17
   7   1  -3  123.47    4.70
   7   1  -3  109.35    4.11
   7   1  -3  101.56    3.76
   7  -1  -3  107.06    4.08
   7  -1  -3  108.56    4.53
   7  -1  -3  102.15    3.95
   7  -1  -3  101.67    3.43
  -7  -1   3  104.55    3.98
  -7  -1   3  105.79    4.02
  -7   1   3  101.25    3.74
  -7   1   3  109.67    4.26
  -7   1   3  115.09    4.58
  -7   1   3  106.61    3.84
  -7   1   3  100.05    4.25
  -7   1   3  107.73    3.91
   7   1  -2   11.99    0.95
   7   1  -2   12.45    1.07
   7   1  -2   11.96    0.84
   7   1  -2   11.61    0.86
   7  -1  -2   12.67    0.94
   7  -1  -2   11.90    0.68
   7  -1  -2   12.08    1.23
   7  -1  -2   11.59    0.94
  -7  -1   2   12.33    0.65
  -7   1   2   12.00    0.91
  -7  -1   2   11.70    0.91
  -7   1   2   10.81    0.85
  -7   1   2   12.28    1.09
  -7   1   2   12.53    0.77
  -7   1   2   11.98    0.84
  -7   1   2   12.75    1.22
   7   1  -1  100.32    4.88
   7   1  -1   80.77    3.12
   7   1  -1   98.86    3.67
   7  -1  -1   94.17    3.69
   7  -1  -1   96.40    4.09
   7  -1  -1  100.17    3.15
   7  -1  -1   95.22    3.01
   7   1  -1  106.66    4.08
  -7   1   1   98.79    3.38
  -7  -1   1   92.28    3.64
  -7  -1   1   92.88    3.43
  -7   1   1   91.95    3.67
  -7   1   1   97.96    3.63
  -7   1   1  102.57    4.25
  -7   1   1   96.55    3.48
  -7   1   1   91.62    3.85
   7  -1   0   13.17    0.58
   7   1   0   13.54    1.71
   7   1   0   13.85    0.87
   7   1   0   13.86    0.94
   7  -1   0   13.77    0.90
   7  -1   0   11.53    0.77
   7   1   0   13.87    1.51
  -7   1   0   12.46    1.41
  -7  -1   0   13.15    0.80
  -7   1   0   13.50    1.00
  -7   1   0   13.26    1.46
  -7   1   0   13.01    1.58
  -7   1   0   13.31    1.18
  -7   1   0   13.71    1.10
   7   1   1   73.13    3.45
   7   1   1   75.47    3.74
   7   1   1   77.13    2.87
   7  -1   1   79.07    2.66
   7  -1   1   71.60    2.18
   7  -1   1   69.65    2.76
  -7   1  -1   73.94    2.89
  -7   1  -1   73.50    3.72
  -7   1  -1   73.22    2.74
  -7  -1  -1   72.74    2.44
   7   1   2   11.96    0.79
   7   1   2   11.71    0.88
   7  -1   2   11.85    1.15
   7  -1   2   11.90    0.88
  -7  -1  -2   11.60    0.77
  -7  -1  -2   10.68    0.70
  -7   1  -2   11.47    1.13
  -7   1  -2   11.52    0.90
   7   1   3   73.56    2.74
   7   1   3   77.53    2.99
   7  -1   3   81.02    3.20
   7  -1   3   79.71    2.91
  -7   1  -3   76.95    2.99
  -7  -1  -3   76.74    3.21
  -7  -1  -3   72.86    2.49
  -7   1  -3   80.45    3.54
   7   1   4   62.96    2.47
   7   1   4   58.03    2.09
   7  -1   4   67.11    2.81
   7  -1   4   63.42    2.63
  -7  -1  -4   59.83    2.21
  -7  -1  -4   59.83    2.08
  -7   1  -4   65.13    2.57
  -7   1  -4   64.91    2.56
   7   1   5    0.23    0.32
   7  -1   5   -0.10    0.22
   7  -1   5    0.32    0.24
  -7  -1  -5   -0.10    0.14
  -7   1  -5    0.21    0.33
   7   1   6    0.38    0.27
   7  -1   6    0.26    0.28
   7  -1   6    0.45    0.36
  -7   1  -6    0.17    0.27
  -7  -1  -6    0.31    0.29
   7   1   7   -0.03    0.31
   7  -1   7    1.57    0.72
  -7   1  -7    1.17    0.31
   7  -1   8    2.33    0.97
   7  -1   9   24.01    1.60
  -7   1 -10   37.48    2.06
  -7   1 -11   29.12    2.28
  -7   1 -12    1.00    0.73
  -7   1 -13   38.31    2.55
  -7   1 -14   39.40    2.43
  -7   1 -15    4.26    0.51
  -7   1 -16    8.19    0.62
   7   2 -19   13.09    0.94
  -7  -2  19   15.44    1.47
  -7  -2  19   15.79    2.42
  -7   2  19   14.15    1.60
  -7   2  19   14.16    1.55
   7   2 -18    1.35    0.73
  -7  -2  18    1.16    0.72
  -7  -2  18    1.60    0.76
  -7   2  18    0.81    0.87
  -7   2  18    0.69    1.46
   7   2 -17    9.06    1.35
  -7  -2  17   10.34    2.09
  -7  -2  17    9.11    1.37
  -7   2  17    8.09    1.61
  -7   2  17    9.75    2.59
   7   2 -16    6.01    0.83
  -7  -2  16    6.28    1.28
  -7  -2  16    7.35    1.27
  -7   2  16    6.20    1.57
  -7   2  16    7.05    1.56
   7   2 -15    2.39    0.98
  -7  -2  15    2.65    0.96
  -7  -2  15    2.14    0.91
  -7   2  15    3.08    2.05
  -7   2  15    2.76    2.09
   7   2 -14   73.10    3.45
  -7  -2  14   79.35    5.53
  -7  -2  14   77.25    4.00
  -7   2  14   82.10    4.87
  -7   2  14   79.78    4.94
   7   2 -13   92.45    4.94
  -7  -2  13   93.59    5.98
  -7  -2  13   93.34    4.57
  -7   2  13   98.00    5.58
  -7   2  13   97.47    5.73
   7   2 -12   32.81    2.48
  -7  -2  12   31.56    2.12
  -7   2  12   34.31    2.91
  -7   2  12   33.39    3.02
  -7  -2  12   30.63    3.22
   7   2 -11   29.07    2.19
  -7  -2  11   28.31    2.82
  -7  -2  11   25.44    1.80
  -7   2  11   27.85    2.58
  -7   2  11   28.59    2.70
   7   2 -10   -0.03    0.25
   7   2 -10    0.02    0.38
  -7  -2  10    0.06    0.36
  -7  -2  10    0.05    0.32
  -7   2  10    0.10    0.25
  -7   2  10    0.33    0.89
  -7   2  10    0.06    0.56
   7   2  -9   11.56    1.02
   7   2  -9   13.56    0.90
   7  -2  -9   12.41    1.00
  -7  -2   9   13.38    1.04
  -7  -2   9   14.35    1.19
  -7   2   9   12.94    1.09
  -7   2   9   16.35    1.78
  -7   2   9   15.48    2.86
   7   2  -8   -0.18    0.43
   7   2  -8   -0.08    0.29
   7  -2  -8    0.04    0.16
  -7  -2   8    0.19    0.39
  -7  -2   8    0.11    0.27
  -7   2   8    0.21    0.43
  -7   2   8    0.15    0.76
  -7   2   8   -0.01    0.46
   7   2  -7   12.84    1.11
   7   2  -7   15.93    1.11
   7   2  -7   14.64    0.80
   7  -2  -7   15.81    0.86
   7   2  -7   16.96    1.27
  -7  -2   7   14.76    0.92
  -7  -2   7   14.66    0.97
  -7   2   7   15.02    0.83
  -7   2   7   15.93    1.24
  -7   2   7   11.25    0.78
  -7   2   7   15.69    0.78
  -7   2   7   16.21    1.61
  -7   2   7   16.56    1.64
   7   2  -6  183.47    6.98
   7   2  -6  192.62    8.77
   7   2  -6  166.37    6.62
   7   2  -6  188.45    7.42
   7   2  -6  179.79    6.88
   7  -2  -6  182.59    6.99
  -7  -2   6  168.85    6.64
  -7  -2   6  179.76    6.59
  -7   2   6  183.00    7.04
  -7   2   6  187.36    7.82
  -7   2   6  153.94    6.20
  -7   2   6  182.66    7.19
  -7   2   6  197.41    9.60
  -7   2   6  200.40    8.46
   7   2  -5   52.82    3.32
   7   2  -5   48.08    1.81
   7   2  -5   51.64    2.12
   7   2  -5   50.07    2.68
   7  -2  -5   57.16    2.56
   7  -2  -5   52.11    2.08
   7  -2  -5   55.01    2.46
  -7  -2   5   51.37    2.19
  -7   2   5   51.55    2.11
  -7   2   5   49.02    2.48
  -7   2   5   46.59    2.08
  -7   2   5   53.41    2.32
  -7   2   5   52.51    3.82
  -7   2   5   53.88    3.80
   7   2  -4   82.67    4.49
   7   2  -4   75.13    2.68
   7   2  -4   85.48    4.15
   7   2  -4   82.00    3.73
   7  -2  -4   80.53    3.27
   7  -2  -4   84.53    3.21
   7  -2  -4   80.69    3.98
  -7  -2   4   74.50    2.65
  -7   2   4   80.31    3.71
  -7   2   4   76.18    3.49
  -7   2   4   81.54    3.38
  -7   2   4   79.56    2.95
  -7   2   4   84.78    3.86
  -7   2   4   81.95    3.68
   7   2  -3   32.55    1.69
   7   2  -3   34.33    1.92
   7   2  -3   29.27    1.26
   7   2  -3   32.93    1.61
   7  -2  -3   29.47    1.46
   7  -2  -3   34.92    1.74
   7  -2  -3   28.89    2.11
   7  -2  -3   30.58    1.79
  -7  -2   3   33.36    1.71
  -7  -2   3   28.66    1.08
  -7   2   3   34.26    1.89
  -7   2   3   32.03    1.58
  -7   2   3   33.39    1.94
  -7   2   3   31.60    1.70
  -7   2   3   31.33    1.32
  -7   2   3   33.38    2.86
   7   2  -2    4.17    0.76
   7   2  -2    3.86    0.65
   7  -2  -2    3.89    0.98
   7  -2  -2    3.68    0.50
   7  -2  -2    4.26    0.66
   7  -2  -2    3.42    0.61
  -7  -2   2    4.07    0.66
  -7   2   2    3.89    0.78
  -7   2   2    4.34    0.64
  -7   2   2    4.37    1.24
  -7   2   2    4.11    0.46
  -7   2   2    4.25    1.38
   7   2  -1   43.43    2.32
   7   2  -1   47.34    2.20
   7  -2  -1   43.71    1.88
   7  -2  -1   48.71    2.60
   7  -2  -1   45.42    2.52
  -7  -2   1   50.27    2.13
  -7   2   1   44.60    2.18
  -7   2   1   45.75    2.18
  -7   2   1   45.13    2.21
  -7   2   1   45.45    2.23
  -7   2   1   48.16    2.48
   7   2   0  106.64    4.65
   7   2   0   97.10    4.05
   7  -2   0   97.71    3.68
   7  -2   0  100.41    3.99
   7  -2   0   97.01    3.70
  -7   2   0   89.57    3.73
  -7   2   0   96.39    4.05
  -7   2   0  107.25    4.60
  -7   2   0  103.42    4.39
  -7   2   0  101.74    4.19
   7   2   1   67.42    3.67
   7  -2   1   70.71    2.77
   7  -2   1   70.09    3.41
   7  -2   1   72.02    3.30
   7   2   1   69.94    3.91
  -7   2  -1   67.55    3.73
  -7   2  -1   67.59    2.91
  -7   2  -1   68.82    3.21
  -7   2  -1   74.16    3.90
   7   2   2    2.35    0.63
   7   2   2    3.38    0.65
   7  -2   2    3.24    0.51
   7  -2   2    3.06    0.57
   7  -2   2    3.05    0.52
  -7   2  -2    2.70    0.65
  -7   2  -2    2.14    0.64
  -7   2  -2    2.97    0.59
  -7   2  -2    2.83    0.63
   7   2   3   43.36    2.12
   7  -2   3   42.47    1.82
   7  -2   3   41.05    1.79
   7  -2   3   42.93    2.64
   7   2   3   36.49    2.10
  -7   2  -3   42.19    2.81
  -7   2  -3   41.76    1.96
  -7   2  -3   37.75    2.87
  -7   2  -3   42.40    2.60
   7   2   4   44.14    2.13
   7  -2   4   46.67    2.24
  -7   2  -4   34.89    1.81
  -7   2  -4   44.03    2.76
  -7   2  -4   35.02    1.77
   7   2   5   12.82    1.03
   7  -2   5   11.73    1.57
   7  -2   5   11.08    0.97
  -7   2  -5   11.65    1.47
  -7  -2  -5    9.89    0.65
   7   2   6  110.99    4.71
   7  -2   6  109.77    4.98
  -7   2  -6  106.07    5.18
   7   2   7    5.18    0.74
   7  -2   7    5.28    1.31
  -7   2  -7    4.83    0.67
   7   2   8   -0.14    0.24
   7  -2   8    0.14    0.33
  -7   2  -8    0.34    0.37
  -7   2  -9    7.98    1.50
  -7   2 -10    6.59    0.93
  -7   2 -11   32.11    1.93
  -7   2 -12    1.35    0.88
  -7   2 -13    1.22    0.78
  -7   2 -14    1.54    0.74
  -7   2 -15    3.94    0.84
   7   3 -17    0.09    0.29
  -7  -3  17    0.15    0.34
  -7  -3  17    0.10    0.64
  -7   3  17    0.12    0.46
  -7   3  17   -0.04    0.48
   7   3 -16    0.88    0.48
  -7  -3  16    1.01    0.56
  -7   3  16    0.65    0.80
  -7   3  16    0.33    0.76
  -7  -3  16    0.44    0.56
   7   3 -15   21.79    1.30
  -7  -3  15   25.29    1.72
  -7   3  15   25.89    2.40
  -7   3  15   26.85    3.47
  -7  -3  15   26.95    2.66
   7   3 -14    7.20    1.15
  -7  -3  14    9.11    1.19
  -7  -3  14    9.63    1.81
  -7   3  14   10.59    1.77
  -7   3  14    9.07    1.67
   7   3 -13   26.14    1.52
  -7  -3  13   29.29    1.93
  -7  -3  13   30.00    2.02
  -7   3  13   34.08    4.39
  -7   3  13   33.11    2.86
   7   3 -12   11.75    0.95
  -7  -3  12   14.87    1.31
  -7  -3  12   13.47    1.37
  -7   3  12   18.02    3.50
  -7   3  12   15.89    2.09
   7   3 -11    4.54    0.85
   7   3 -11    5.75    0.65
  -7  -3  11    8.03    1.00
  -7  -3  11    7.90    1.09
  -7   3  11    5.19    0.82
  -7   3  11   10.02    2.82
  -7   3  11    8.14    1.68
   7   3 -10    6.03    0.89
  -7  -3  10    7.68    1.02
  -7   3  10    6.49    0.89
  -7   3  10   10.49    1.84
  -7   3  10    9.59    1.76
  -7  -3  10    7.10    0.92
   7   3  -9    0.02    0.30
  -7  -3   9   -0.12    0.26
  -7  -3   9   -0.15    0.28
  -7   3   9    0.21    0.27
  -7   3   9   -0.13    0.58
  -7   3   9    0.07    0.89
   7   3  -8    5.71    1.55
  -7  -3   8    5.36    0.83
  -7   3   8    5.68    1.50
  -7   3   8    6.35    1.72
  -7   3   8    6.44    1.60
   7   3  -7    8.19    1.24
  -7   3   7   10.41    1.76
  -7   3   7    8.29    1.19
  -7   3   7   10.14    2.97
   7   3  -6   98.28    4.68
   7   3  -6  110.57    5.19
  -7   3   6  114.12    7.57
  -7   3   6   79.14    3.57
  -7   3   6   90.30    4.37
  -7   3   6  103.65    5.07
  -7   3   6  112.12    7.68
   7   3  -5  135.30    6.37
   7   3  -5  133.96    7.64
  -7   3   5  143.65    8.76
  -7   3   5  124.01    5.45
  -7   3   5  132.09    6.50
  -7   3   5  143.91    9.38
   7   3  -4  107.84    5.22
   7   3  -4   96.98    5.01
  -7   3   4  103.92    5.27
  -7   3   4   97.11    5.08
  -7   3   4   98.94    5.03
  -7   3   4   84.23    6.68
   7   3  -3   13.98    1.56
   7   3  -3   15.04    1.23
  -7   3   3   15.75    1.84
  -7   3   3   15.33    1.27
  -7   3   3   15.87    1.62
  -7   3   3   15.92    1.85
   7   3  -2   12.62    1.37
   7   3  -2   11.32    1.13
   7  -3  -2   10.25    0.75
  -7   3   2   13.85    2.50
  -7   3   2   12.22    1.14
  -7   3   2   13.67    2.10
  -7   3   2   12.57    1.68
   7   3  -1    0.19    0.42
   7   3  -1    0.04    0.48
   7  -3  -1    0.16    0.25
  -7   3   1    0.49    0.58
  -7   3   1    0.06    0.69
  -7   3   1    0.35    0.47
  -7   3   1    0.45    0.62
   7   3   0    1.73    1.04
   7  -3   0    1.28    0.41
   7   3   0    1.64    0.65
  -7   3   0    1.49    1.07
  -7   3   0    2.03    0.82
  -7   3   0    0.91    0.68
  -7   3   0    1.32    1.45
   7   3   1    9.73    1.19
   7   3   1    8.54    1.81
   7  -3   1    8.58    0.83
  -7   3  -1    9.99    1.15
  -7   3  -1    9.58    2.06
  -7   3  -1    8.13    1.79
  -7   3  -1   10.27    1.37
   7   3   2   22.87    1.71
   7   3   2   18.95    2.16
   7  -3   2   20.43    1.32
  -7   3  -2   21.55    1.69
  -7   3  -2   22.45    2.61
  -7   3  -2   19.57    1.65
  -7   3  -2   21.33    1.81
   7   3   3    0.40    0.38
   7   3   3   -0.13    0.29
   7  -3   3    0.16    0.25
  -7   3  -3   -0.53    0.41
  -7   3  -3   -0.03    0.60
  -7   3  -3    0.01    0.30
  -7   3  -3    0.32    0.40
   7   3   4   20.26    2.39
   7   3   4    8.72    1.73
   7  -3   4   17.66    1.77
  -7   3  -4   19.00    1.65
  -7   3  -4   19.93    1.61
  -7   3  -4   18.18    1.59
   7   3   5   11.11    1.28
   7  -3   5   10.95    2.03
   7  -3   5   10.48    1.85
   7  -3   5   12.06    1.64
  -7   3  -5   12.09    1.30
   7   3   6   40.65    3.03
   7  -3   6   36.93    3.32
  -7   3  -6   38.91    2.28
  -7   3  -6   37.95    2.19
   7   3   7    3.61    1.15
  -7   3  -7    4.60    1.17
  -7   3  -7    3.72    0.74
   7   3   8   15.17    1.20
  -7   3  -8   13.53    1.16
  -7   3  -8   14.78    1.78
   7   3   9    0.09    0.41
  -7   3  -9    0.07    0.42
  -7   3  -9   -0.31    0.32
  -7   3 -10    0.06    0.29
  -7   3 -11    2.78    0.95
  -7   3 -12   -0.04    0.39
  -7   3 -13    0.14    0.43
  -7   4  14   30.64    2.16
  -7   4  14   30.53    3.31
  -7  -4  13    0.94    0.38
  -7  -4  13    0.55    0.56
  -7   4  13    0.11    0.72
  -7   4  13    0.62    0.74
  -7  -4  12   11.15    0.94
  -7  -4  12    9.70    0.87
  -7   4  12   15.74    1.62
  -7   4  12   13.81    1.63
  -7  -4  11   61.60    3.26
  -7  -4  11   53.47    2.62
  -7   4  11   79.48    4.12
  -7   4  11   55.78    3.35
  -7   4  11   75.11    4.13
   7   4 -10    7.64    1.04
  -7   4  10   10.47    1.62
  -7   4  10    7.81    1.02
  -7   4  10   10.25    1.64
   7   4  -9  119.45    5.72
  -7   4   9  138.53    6.89
  -7   4   9  124.66    6.97
  -7   4   9  131.14    6.78
   7   4  -8   31.28    2.98
  -7   4   8   35.38    2.90
  -7   4   8   31.75    2.26
  -7   4   8   33.44    4.37
   7   4  -7    0.37    0.61
  -7   4   7    0.88    0.89
  -7   4   7    0.79    1.02
  -7   4   7    0.60    0.93
   7   4  -6   85.34    4.76
  -7   4   6   95.98    5.33
  -7   4   6   89.22    4.81
  -7   4   6   95.61    5.61
   7   4  -5   71.97    4.21
   7   4  -5   92.70    4.92
  -7   4   5   99.77    5.26
  -7   4   5   70.89    4.07
  -7   4   5   96.55    5.01
  -7   4   5  101.88    7.53
   7   4  -4    4.35    1.15
   7   4  -4    5.07    1.12
  -7   4   4   -0.03    2.31
  -7   4   4    5.92    1.17
  -7   4   4    4.63    1.13
  -7   4   4    6.99    2.46
   7   4  -3    1.07    0.80
   7   4  -3    1.80    0.59
  -7   4   3   -0.01    1.67
  -7   4   3    1.21    0.58
  -7   4   3    1.60    0.80
  -7   4   3    1.74    1.76
   7   4  -2   29.74    2.68
   7   4  -2   28.57    3.11
  -7   4   2   30.17    2.60
  -7   4   2   28.44    2.72
  -7   4   2   30.33    3.20
  -7   4   2   32.13    4.03
   7   4  -1    1.01    0.61
   7   4  -1    1.40    0.64
  -7   4   1   -0.00    0.89
  -7   4   1    0.40    0.67
  -7   4   1    1.37    0.60
  -7   4   1    1.60    0.93
   7   4   0   73.23    3.77
   7   4   0   78.60    4.29
  -7   4   0   73.70    3.83
  -7   4   0   77.75    4.23
  -7   4   0   73.16    4.15
  -7   4   0   77.76    4.37
   7   4   1   -0.01    0.44
   7   4   1   -0.31    0.38
  -7   4  -1    0.05    0.95
  -7   4  -1   -0.09    0.44
  -7   4  -1   -0.02    0.56
  -7   4  -1   -0.11    0.38
   7   4   2    1.56    1.05
   7   4   2    1.15    0.55
  -7   4  -2   -0.17    0.84
  -7   4  -2    1.05    0.54
  -7   4  -2    1.66    0.66
  -7   4  -2    0.02    0.80
   7  -4   3   23.62    2.02
   7  -4   3   25.97    1.98
   7   4   3   25.55    1.94
  -7   4  -3   25.44    2.78
   7   4   4   28.24    2.12
   7  -4   4   38.12    2.49
   7  -4   4   34.58    3.72
  -7   4  -4   36.96    2.30
   7   4   5    1.03    0.53
   7  -4   5    1.30    1.44
   7  -4   5    0.52    1.22
  -7   4  -5    0.93    0.53
  -7   4  -5    0.28    0.27
   7   4   6   86.62    4.06
   7  -4   6   84.80    5.63
   7  -4   6   78.11    5.98
  -7   4  -6   83.51    3.94
   7   4   7   13.58    1.13
   7  -4   7   11.19    1.68
   7  -4   7   12.11    1.04
  -7   4  -7   13.50    1.17
  -7   4  -7    7.89    1.06
   7   4   8    0.73    0.60
   7  -4   8    0.37    0.28
   7  -4   8    0.31    0.48
  -7   4  -8    0.00    0.61
  -7   4  -8    0.59    0.40
   7   4   9   16.35    1.21
  -7   4  -9   16.44    1.04
  -7   4  -9   21.24    1.57
   7   5  -7   11.58    1.21
  -7   5   7   15.29    1.44
  -7   5   7   11.51    1.22
  -7   5   7   13.29    2.34
   7   5  -6    5.65    1.48
  -7   5   6    6.98    1.15
  -7   5   6    5.90    1.51
  -7   5   6    5.72    1.20
   7   5  -5    3.94    0.83
  -7   5   5    5.43    1.08
  -7   5   5    3.39    1.37
  -7   5   5    3.15    1.82
   7   5  -4   19.91    2.36
  -7   5   4   22.36    2.91
  -7   5   4   19.39    2.35
  -7   5   4   22.85    1.96
   7   5  -3    2.07    1.19
   7   5  -3    2.25    0.44
  -7   5   3    4.78    1.00
  -7   5   3    2.24    0.44
  -7   5   3    4.50    0.96
  -7   5   3    2.26    0.77
   7   5  -2    4.06    0.59
   7   5  -2    3.78    0.81
  -7   5   2    5.30    1.13
  -7   5   2    3.28    0.58
  -7   5   2    5.89    1.08
  -7   5   2    3.59    0.80
   7   5  -1    1.35    0.88
   7   5  -1    1.93    0.68
  -7   5   1    2.74    0.92
  -7   5   1    1.49    0.70
  -7   5   1    1.44    0.85
  -7   5   1    4.28    0.86
   7   5   0    0.27    0.38
   7   5   0    0.69    0.67
   7  -5   0    0.33    0.59
   7  -5   0    0.95    0.94
  -7   5   0    0.34    0.38
  -7   5   0    0.62    0.41
   7   5   1    3.50    0.67
   7  -5   1    4.84    1.01
   7  -5   1    0.11    1.79
  -7   5  -1    4.05    0.68
   7   5   2   12.85    1.70
   7  -5   2   15.97    1.90
   7  -5   2   17.36    1.66
  -7   5  -2   14.95    1.73
   7   5   3    0.06    0.33
   7  -5   3   -0.04    0.49
   7  -5   3    0.18    0.56
  -7   5  -3    0.24    0.33
   8   0 -20    0.03    0.27
  -8   0  20   -0.00    0.41
  -8   0  20   -0.29    0.44
   8   0 -19    0.00    0.19
  -8   0  19   -0.03    0.41
  -8   0  19    0.38    0.68
   8   0 -18   30.42    1.70
  -8   0  18   30.07    3.70
  -8   0  18   31.75    3.69
   8   0 -17    0.26    0.34
  -8   0  17   -0.14    1.13
  -8   0  17    0.38    1.11
   8   0 -16   27.03    2.28
  -8   0  16   31.61    2.57
  -8   0  16   28.36    3.73
   8   0 -15   -0.21    0.33
  -8   0  15    0.11    0.60
  -8   0  15   -0.11    0.61
   8   0 -14  119.77    6.16
  -8   0  14  116.52    7.36
  -8   0  14  109.62    5.69
   8   0 -13    0.33    0.65
  -8   0  13    0.25    0.61
  -8   0  13   -0.01    1.03
   8   0 -12   36.96    2.00
  -8   0  12   35.56    3.47
  -8   0  12   33.04    2.33
   8   0 -11    0.19    0.38
  -8   0  11   -0.13    0.32
  -8   0  11   -0.08    0.52
   8   0 -10   20.26    1.73
  -8   0  10   21.02    2.15
  -8   0  10   20.39    1.51
   8   0  -9    0.11    0.45
   8   0  -9   -0.05    0.25
   8   0  -9    0.04    0.58
   8   0  -9    0.25    0.25
   8   0  -9    0.05    0.21
  -8   0   9    0.07    0.50
  -8   0   9    0.12    0.16
  -8   0   9   -0.02    0.32
  -8   0   9    0.06    0.13
   8   0  -8   66.79    2.64
   8   0  -8   67.58    2.84
   8   0  -8   66.40    2.64
   8   0  -8   66.10    2.35
   8   0  -8   71.13    2.82
  -8   0   8   67.18    2.40
  -8   0   8   70.97    2.80
  -8   0   8   66.56    2.89
  -8   0   8   69.28    2.79
   8   0  -7    0.24    0.18
   8   0  -7    0.09    0.22
   8   0  -7   -0.08    0.44
   8   0  -7   -0.02    0.24
   8   0  -7   -0.03    0.36
  -8   0   7   -0.07    0.15
  -8   0   7   -0.00    0.22
  -8   0   7    0.23    0.32
  -8   0   7    0.01    0.39
  -8   0   7    0.04    0.27
   8   0  -6  242.82    9.53
   8   0  -6  250.58    9.11
   8   0  -6  246.15    9.11
   8   0  -6  246.17    9.21
   8   0  -6  263.81   10.05
  -8   0   6  246.56    9.67
  -8   0   6  240.12    9.39
  -8   0   6  238.72    8.72
  -8   0   6  246.22    9.82
  -8   0   6  249.49    9.71
   8   0  -5   -0.28    0.28
   8   0  -5   -0.02    0.15
   8   0  -5   -0.19    0.27
   8   0  -5   -0.07    0.18
   8   0  -5    0.08    0.13
  -8   0   5   -0.20    0.27
  -8   0   5   -0.01    0.16
  -8   0   5    0.04    0.16
  -8   0   5    0.06    0.13
  -8   0   5    0.03    0.23
   8   0  -4  706.17   29.22
   8   0  -4  674.03   31.41
   8   0  -4  713.21   31.62
   8   0  -4  718.93   32.24
   8   0  -4  726.24   30.16
  -8   0   4  709.61   30.84
  -8   0   4  644.05   30.01
  -8   0   4  717.69   31.33
  -8   0   4  688.52   28.79
   8   0  -3    0.04    0.38
   8   0  -3    0.03    0.32
   8   0  -3    0.08    0.32
  -8   0   3   -0.17    0.33
  -8   0   3    0.06    0.21
  -8   0   3    0.03    0.18
   8   0  -2  337.07   13.69
   8   0  -2  331.17   12.91
   8   0  -2  334.73   13.09
  -8   0   2  328.38   12.86
  -8   0   2  333.85   13.62
  -8   0   2  338.00   13.72
   8   0  -1    0.23    0.36
   8   0  -1   -0.07    0.44
   8   0  -1    0.12    0.25
  -8   0   1    0.04    0.28
  -8   0   1    0.06    0.21
  -8   0   1    0.13    0.26
   8   0   0   10.59    0.93
   8   0   0   10.76    0.80
   8   0   0   10.51    1.08
  -8   0   0    8.97    1.40
  -8   0   0   10.55    1.05
  -8   0   0   10.44    0.81
   8   0   1   -0.08    0.22
   8   0   1   -0.05    0.33
  -8   0  -1    0.04    0.22
  -8   0  -1   -0.07    0.19
   8   0   2   35.69    1.58
   8   0   2   39.26    1.70
  -8   0  -2   34.83    1.53
  -8   0  -2   37.67    1.96
   8   0   3   -0.01    0.19
   8   0   3   -0.03    0.18
  -8   0  -3   -0.01    0.29
  -8   0  -3    0.14    0.19
   8   0   4    2.94    0.70
   8   0   4    2.66    0.73
  -8   0  -4    2.46    0.45
  -8   0  -4    3.09    0.46
   8   0   5   -0.02    0.18
   8   0   5    0.07    0.32
  -8   0  -5    0.10    0.19
   8   0   6  189.09    8.10
   8   0   6  178.40    6.96
  -8   0  -6  193.14    7.93
   8   0   7   -0.03    0.20
   8   0   8    0.60    0.35
  -8   0  -9    0.09    0.23
  -8   0 -10    0.15    0.25
   8   1 -20    0.09    0.34
  -8  -1  20    0.01    0.35
  -8  -1  20    0.18    0.62
  -8   1  20    0.06    0.40
  -8   1  20   -0.12    0.42
   8   1 -19    5.39    0.67
  -8  -1  19    5.06    1.09
  -8   1  19    2.24    1.91
  -8   1  19    2.97    1.99
  -8  -1  19    5.19    1.06
   8   1 -18   31.49    1.75
  -8  -1  18   34.83    2.41
  -8  -1  18   35.52    3.62
  -8   1  18   33.94    3.95
  -8   1  18   32.91    3.91
   8   1 -17    9.51    1.02
   8  -1 -17    5.99    0.90
  -8  -1  17   10.09    2.21
  -8  -1  17    9.09    1.47
  -8   1  17    9.22    1.61
  -8   1  17    9.37    2.63
   8  -1 -16    5.54    0.99
   8   1 -16    6.10    1.44
  -8  -1  16    7.20    2.02
  -8  -1  16    8.06    1.34
  -8   1  16    5.88    1.51
  -8   1  16    6.59    1.58
   8   1 -15    3.45    0.73
   8  -1 -15    2.50    0.53
  -8  -1  15    2.74    1.62
  -8  -1  15    2.43    1.05
  -8   1  15    3.49    2.01
  -8   1  15    2.94    1.24
   8  -1 -14  134.19    6.29
   8   1 -14  144.52    7.23
  -8  -1  14  142.55    6.59
  -8  -1  14  145.12    8.40
  -8   1  14  158.50    7.69
  -8   1  14  150.71    7.57
   8   1 -13   36.68    2.75
   8  -1 -13   34.93    2.31
  -8  -1  13   37.29    2.39
  -8  -1  13   37.52    2.49
  -8   1  13   41.06    2.97
  -8   1  13   40.09    4.29
   8   1 -12  215.67    9.99
   8  -1 -12  210.89    8.83
  -8  -1  12  209.23   10.27
  -8  -1  12  215.19    9.28
  -8   1  12  232.95   12.31
  -8   1  12  223.46   12.10
   8   1 -11  154.58    7.12
   8  -1 -11  156.32    6.94
  -8  -1  11  147.61    7.38
  -8   1  11  160.86    7.29
  -8   1  11  153.72    8.68
  -8  -1  11  151.50    6.40
   8   1 -10    0.00    0.56
   8  -1 -10    0.52    0.50
   8  -1 -10    0.28    0.22
  -8  -1  10    0.33    0.41
  -8  -1  10    0.42    0.60
  -8   1  10    0.33    0.54
  -8   1  10    0.50    0.94
  -8  -1  10    0.14    0.20
   8   1  -9    6.60    0.73
   8  -1  -9    7.02    0.70
   8  -1  -9    5.78    0.60
  -8  -1   9    6.21    0.76
  -8  -1   9    5.65    0.69
  -8   1   9    6.17    1.58
  -8   1   9    6.47    1.06
  -8  -1   9    5.92    0.59
   8   1  -8   93.12    3.68
   8   1  -8   98.60    4.12
   8   1  -8  119.76    4.58
   8   1  -8  103.21    3.71
   8  -1  -8  114.53    4.71
   8  -1  -8  111.89    4.30
  -8  -1   8  114.15    4.75
  -8  -1   8  101.64    3.84
  -8  -1   8   97.98    3.64
  -8   1   8  105.82    3.80
  -8   1   8  114.91    4.73
  -8   1   8  117.04    4.85
   8  -1  -7  157.98    6.01
   8   1  -7  153.03    6.29
   8   1  -7  141.30    5.80
   8   1  -7  148.65    5.49
   8  -1  -7  151.70    5.69
   8  -1  -7  154.87    5.91
   8  -1  -7  153.07    5.70
   8   1  -7  138.34    5.77
  -8   1   7  150.12    5.55
  -8  -1   7  143.45    5.58
  -8  -1   7  161.41    6.13
  -8  -1   7  165.69    6.75
  -8  -1   7  137.49    4.96
  -8   1   7  129.18    5.56
  -8   1   7  144.90    5.82
  -8   1   7  151.93    6.18
  -8   1   7  153.02    6.01
  -8   1   7  150.33    6.04
   8   1  -6    1.78    0.37
   8   1  -6    1.58    0.81
   8   1  -6    2.00    0.39
   8   1  -6    1.31    0.32
   8  -1  -6    1.39    0.41
   8  -1  -6    1.77    0.71
   8  -1  -6    1.90    0.45
   8  -1  -6    1.82    0.44
  -8   1   6    1.76    0.31
  -8  -1   6    1.23    0.45
  -8  -1   6    1.78    0.40
  -8   1   6    1.17    0.77
  -8   1   6    1.72    0.36
  -8   1   6    1.97    0.64
  -8   1   6    1.74    0.84
  -8   1   6    1.93    0.55
   8   1  -5    6.78    1.03
   8   1  -5    7.34    0.59
   8   1  -5    7.09    0.91
   8  -1  -5    7.03    1.08
   8  -1  -5    7.53    0.96
   8  -1  -5    7.71    0.66
   8  -1  -5    7.91    0.69
   8   1  -5    7.13    0.85
  -8   1   5    6.72    0.92
  -8  -1   5    6.47    0.71
  -8  -1   5    7.77    0.92
  -8   1   5    7.28    1.04
  -8   1   5    6.65    1.31
  -8   1   5    8.17    0.95
  -8   1   5    7.19    0.74
  -8   1   5    7.47    0.77
   8   1  -4   45.48    2.12
   8   1  -4   49.91    2.39
   8   1  -4   47.87    1.85
   8   1  -4   46.09    1.93
   8  -1  -4   47.87    2.66
   8  -1  -4   47.49    2.14
   8  -1  -4   49.41    1.86
   8  -1  -4   48.35    2.45
  -8   1   4   50.32    3.17
  -8  -1   4   49.24    2.16
  -8  -1   4   50.94    1.96
  -8   1   4   44.83    1.92
  -8   1   4   47.06    2.66
  -8   1   4   50.48    2.44
  -8   1   4   45.46    2.40
  -8   1   4   48.53    2.04
   8   1  -3  365.62   16.19
   8   1  -3  373.63   16.89
   8   1  -3  345.55   13.85
   8   1  -3  372.33   14.95
   8  -1  -3  367.29   15.11
   8  -1  -3  358.01   13.74
   8  -1  -3  382.60   14.21
   8  -1  -3  387.33   15.66
  -8   1   3  366.74   14.75
  -8  -1   3  354.75   14.66
  -8  -1   3  367.54   14.96
  -8   1   3  365.15   15.21
  -8   1   3  368.27   15.53
  -8   1   3  373.10   15.50
  -8   1   3  395.28   15.84
  -8   1   3  362.51   14.00
   8  -1  -2   68.94    2.91
   8   1  -2   69.72    2.99
   8   1  -2   66.29    2.70
   8  -1  -2   66.68    2.47
   8  -1  -2   70.17    2.24
   8  -1  -2   67.11    3.20
   8   1  -2   72.37    3.30
  -8   1   2   60.54    2.72
  -8  -1   2   64.57    2.76
  -8  -1   2   65.15    2.40
  -8   1   2   65.63    2.35
  -8   1   2   67.89    2.74
  -8   1   2   68.86    2.66
  -8   1   2   68.18    3.14
  -8   1   2   70.08    3.02
   8   1  -1   36.54    1.70
   8   1  -1   44.76    2.60
   8  -1  -1   41.13    1.98
   8  -1  -1   43.57    1.91
   8   1  -1   44.50    2.79
  -8  -1   1   40.47    1.94
  -8  -1   1   47.99    2.06
  -8   1   1   44.89    2.55
  -8   1   1   42.02    2.02
  -8   1   1   42.30    2.20
   8   1   0   31.77    1.57
   8   1   0   32.31    2.43
   8   1   0   31.19    1.25
   8  -1   0   30.82    1.46
   8  -1   0   31.82    1.56
  -8  -1   0   31.50    1.51
  -8  -1   0   31.80    1.24
  -8   1   0   31.66    1.57
  -8   1   0   27.42    2.21
  -8   1   0   28.64    1.36
   8   1   1   27.34    1.37
   8   1   1   26.87    1.99
   8  -1   1   24.96    1.26
   8  -1   1   28.20    1.45
   8   1   1   25.40    2.21
  -8  -1  -1   24.22    1.24
  -8   1  -1   24.52    1.92
  -8   1  -1   22.93    2.05
  -8   1  -1   27.08    1.74
  -8  -1  -1   23.37    1.20
   8   1   2    0.66    0.36
   8   1   2    0.99    0.69
   8  -1   2    0.80    0.36
   8  -1   2    0.92    0.65
  -8  -1  -2    0.83    0.36
  -8  -1  -2    0.78    0.33
  -8   1  -2    1.05    0.57
  -8   1  -2    1.15    0.43
   8   1   3    0.29    0.29
   8   1   3    0.64    0.55
   8  -1   3    0.38    0.46
   8  -1   3    0.38    0.57
  -8  -1  -3    0.47    0.44
  -8  -1  -3    0.41    0.28
  -8   1  -3    0.34    0.35
   8   1   4   11.29    1.31
   8  -1   4   12.00    1.49
   8  -1   4   10.74    0.71
  -8  -1  -4   10.27    0.70
  -8   1  -4   11.42    0.90
   8   1   5   -0.00    0.19
   8  -1   5    0.02    0.14
   8  -1   5    0.20    0.23
  -8  -1  -5   -0.04    0.14
  -8   1  -5   -0.16    0.30
   8   1   6  147.01    5.85
   8  -1   6  123.99    4.99
   8  -1   6  152.99    6.40
  -8  -1  -6  134.33    5.08
  -8   1  -6  139.83    5.62
   8  -1   7  108.43    4.76
   8   1   7   95.19    4.02
  -8   1  -7   92.27    3.92
   8  -1   8   86.58    4.85
  -8   1  -9    0.54    0.45
  -8   1 -10   -0.07    0.29
  -8   1 -11    0.73    0.42
  -8   1 -12    3.05    0.58
  -8   1 -13    0.10    0.25
  -8   1 -14    0.27    0.40
  -8   1 -15    3.67    0.58
   8   2 -19    7.35    1.07
  -8  -2  19    7.98    1.08
  -8  -2  19    9.09    1.13
  -8   2  19    8.50    2.02
   8   2 -18   -0.02    0.29
  -8  -2  18    0.20    0.47
  -8  -2  18   -0.20    0.31
  -8   2  18    0.11    0.62
  -8   2  18    0.31    0.58
   8   2 -17    0.79    0.63
  -8  -2  17    0.44    0.56
  -8  -2  17    0.26    0.60
  -8   2  17    0.24    1.24
  -8   2  17    0.67    1.25
   8   2 -16    1.99    0.87
  -8  -2  16    1.66    0.78
  -8  -2  16    1.70    1.35
  -8   2  16    1.78    1.06
  -8   2  16    1.52    1.08
   8   2 -15   14.72    1.18
  -8  -2  15   15.15    2.24
  -8  -2  15   15.52    1.54
  -8   2  15   16.17    3.17
  -8   2  15   15.45    2.08
   8   2 -14   28.43    1.71
  -8  -2  14   26.62    1.97
  -8  -2  14   28.02    2.69
  -8   2  14   31.59    2.72
  -8   2  14   29.91    2.78
   8   2 -13   18.77    1.89
  -8  -2  13   17.10    2.18
  -8   2  13   20.05    2.26
  -8   2  13   19.17    2.26
  -8  -2  13   17.29    1.61
   8   2 -12    0.66    0.65
  -8  -2  12    0.73    0.90
  -8  -2  12   -0.07    0.52
  -8   2  12    0.84    0.83
  -8   2  12    0.65    0.85
   8   2 -11   13.26    1.50
  -8  -2  11   11.89    1.18
  -8   2  11   13.32    1.87
  -8   2  11   12.23    1.89
  -8  -2  11   12.82    1.93
   8   2 -10    6.99    0.90
   8   2 -10   11.96    0.92
   8  -2 -10   10.10    0.78
  -8  -2  10   11.55    0.99
  -8  -2  10   11.36    1.07
  -8   2  10    6.62    0.92
  -8   2  10   13.30    2.66
  -8   2  10   12.40    1.69
   8   2  -9    3.47    0.72
   8   2  -9    5.62    0.93
   8  -2  -9    5.12    0.84
  -8  -2   9    5.52    1.18
  -8  -2   9    4.45    0.65
  -8   2   9    4.27    0.73
  -8   2   9    6.23    1.26
  -8   2   9    6.45    1.31
   8   2  -8    3.61    1.20
   8   2  -8    3.27    0.50
   8  -2  -8    3.72    0.50
  -8   2   8    3.02    1.10
  -8   2   8    3.81    1.08
  -8   2   8    4.57    1.79
   8   2  -7   -0.31    0.34
   8   2  -7    0.04    0.18
   8   2  -7   -0.10    0.18
   8  -2  -7   -0.03    0.20
  -8   2   7   -0.08    0.19
  -8   2   7   -0.09    0.33
  -8   2   7    0.34    0.75
  -8   2   7    0.06    0.43
   8   2  -6    3.87    0.86
   8   2  -6    3.51    0.62
   8   2  -6    3.91    0.54
   8  -2  -6    3.77    0.76
  -8   2   6    4.07    0.53
  -8   2   6    4.08    0.80
  -8   2   6    3.00    1.55
  -8   2   6    4.92    0.95
   8   2  -5    0.76    0.24
   8   2  -5    0.21    0.63
   8  -2  -5    1.49    0.57
   8   2  -5    1.14    0.62
  -8  -2   5    1.05    0.26
  -8   2   5    1.54    0.63
  -8   2   5    1.52    0.61
  -8   2   5    1.47    0.67
  -8   2   5    0.99    0.63
   8   2  -4    1.53    0.60
   8   2  -4    0.72    0.21
   8   2  -4    1.06    0.41
   8  -2  -4    0.78    0.35
  -8   2   4    0.95    0.92
  -8   2   4    0.83    0.42
  -8   2   4    0.93    0.60
  -8   2   4    1.32    1.01
  -8  -2   4    0.76    0.23
   8   2  -3  137.20    6.19
   8   2  -3  128.25    5.28
   8  -2  -3  128.10    5.21
  -8   2   3  112.84    5.84
  -8   2   3  127.91    5.96
  -8   2   3  141.40    6.27
  -8   2   3  136.57    5.76
   8   2  -2   28.66    2.77
   8   2  -2   33.92    1.77
   8  -2  -2   32.41    1.54
   8  -2  -2   32.18    2.03
   8  -2  -2   31.67    1.97
  -8   2   2   29.59    2.37
  -8   2   2   31.55    2.40
  -8   2   2   31.34    2.08
  -8   2   2   31.12    1.86
   8   2  -1    8.13    1.02
   8   2  -1    6.16    0.88
   8  -2  -1    5.90    1.01
   8  -2  -1    6.70    1.13
   8  -2  -1    5.59    0.64
  -8   2   1    6.36    1.22
  -8   2   1    6.02    1.37
  -8   2   1    6.99    1.03
  -8   2   1    6.34    1.28
   8   2   0    7.03    0.90
   8  -2   0    6.49    0.61
   8  -2   0    6.38    0.96
   8  -2   0    6.36    0.74
   8   2   0    6.38    0.99
  -8   2   0    6.56    0.90
  -8   2   0    6.80    0.76
  -8   2   0    6.06    1.00
  -8   2   0    6.78    0.82
   8   2   1    0.26    0.48
   8   2   1    0.53    0.68
   8  -2   1    0.35    0.59
  -8   2  -1    0.37    0.44
  -8   2  -1    0.31    0.55
  -8   2  -1    0.38    0.48
  -8   2  -1    0.29    0.37
   8   2   2    1.54    0.57
   8  -2   2    1.65    0.51
   8   2   2    0.91    0.61
  -8   2  -2    1.27    0.57
  -8   2  -2    0.59    0.59
   8   2   3   20.48    1.44
   8  -2   3   19.90    1.92
   8  -2   3   18.64    1.14
  -8  -2  -3   17.56    1.12
  -8   2  -3   20.10    2.08
   8   2   4   -0.12    0.55
   8  -2   4   -0.15    0.36
   8  -2   4    0.51    0.35
  -8  -2  -4   -0.24    0.33
  -8   2  -4    0.52    0.55
   8   2   5    1.37    0.87
   8  -2   5    1.27    0.50
   8  -2   5    1.14    0.92
  -8  -2  -5    0.94    0.32
  -8   2  -5    1.59    0.85
   8   2   6    4.90    0.75
   8  -2   6    5.24    0.88
  -8   2  -6    4.61    1.14
   8   2   7   14.11    1.15
   8  -2   7   15.50    1.94
  -8   2  -7   12.62    1.09
   8   2   8    2.77    0.58
   8  -2   8    3.32    0.79
  -8   2  -8    2.44    0.87
  -8   2  -9    5.37    1.31
  -8   2 -10    1.84    1.01
  -8   2 -11   10.71    1.04
  -8   2 -12    0.07    0.28
  -8   2 -13    0.19    0.49
  -8   2 -14   15.61    1.04
  -8   3  17    0.28    1.08
  -8   3  17    0.83    1.11
   8   3 -16   20.29    1.15
  -8  -3  16   26.68    1.58
  -8   3  16   28.21    2.13
  -8   3  16   28.48    3.31
  -8  -3  16   25.53    1.49
   8   3 -15    3.36    0.48
  -8  -3  15    4.70    1.18
  -8  -3  15    5.40    1.19
  -8   3  15    6.07    1.31
  -8   3  15    5.22    1.24
   8   3 -14   24.01    1.68
  -8  -3  14   26.00    1.66
  -8  -3  14   24.68    2.14
  -8   3  14   30.29    4.03
  -8   3  14   30.34    2.58
   8   3 -13    0.40    0.37
  -8  -3  13    0.07    0.35
  -8   3  13   -0.31    1.21
  -8   3  13   -0.34    1.17
  -8  -3  13    0.18    0.39
   8   3 -12    1.11    0.54
  -8  -3  12    1.54    0.57
  -8  -3  12    1.26    0.53
  -8   3  12    1.50    1.84
  -8   3  12    2.25    1.76
   8   3 -11    0.52    0.40
  -8  -3  11    0.72    0.45
  -8   3  11    0.36    0.39
  -8   3  11    0.25    1.51
  -8   3  11    0.27    0.87
   8   3 -10    6.78    0.97
  -8   3  10    7.77    0.98
  -8   3  10   12.17    1.87
  -8   3  10   11.76    1.78
   8   3  -9   -0.03    0.32
  -8   3   9   -0.03    0.31
  -8   3   9    0.14    0.55
  -8   3   9    0.40    0.85
   8   3  -8    0.03    0.66
  -8   3   8    0.25    0.63
  -8   3   8    0.06    0.68
  -8   3   8    0.04    0.67
   8   3  -7   43.91    2.82
  -8   3   7   44.76    3.24
  -8   3   7   37.61    2.66
  -8   3   7   44.24    5.14
   8   3  -6  196.20    9.10
   8   3  -6  196.79    9.56
  -8   3   6  232.38   10.60
  -8   3   6  190.71    8.99
  -8   3   6  214.21   10.13
  -8   3   6  214.43   12.59
   8   3  -5  180.36    8.54
   8   3  -5  194.58    9.20
  -8   3   5  200.35    9.23
  -8   3   5  183.27    8.73
  -8   3   5  201.52    9.62
  -8   3   5  175.16   10.72
   8   3  -4  119.12    6.13
   8   3  -4  123.30    5.45
  -8   3   4  132.30    6.32
  -8   3   4  124.21    5.56
  -8   3   4  132.99    6.66
  -8   3   4  129.41    6.23
   8   3  -3   58.01    3.73
   8   3  -3   61.48    3.51
   8  -3  -3   51.80    2.41
  -8   3   3   60.90    3.47
  -8   3   3   62.29    3.80
  -8   3   3   62.28    3.65
  -8   3   3   66.53    3.67
   8   3  -2   13.32    2.36
   8   3  -2   13.05    1.83
   8  -3  -2   10.24    0.85
  -8   3   2   14.30    1.51
  -8   3   2   13.37    1.22
  -8   3   2   12.78    1.59
   8   3  -1    2.17    0.84
   8   3  -1    1.79    0.71
   8  -3  -1    1.74    0.70
  -8   3   1    1.91    0.71
  -8   3   1    2.00    1.33
  -8   3   1    1.37    0.81
  -8   3   1    2.47    0.87
   8   3   0    4.13    1.40
   8  -3   0    3.48    0.62
   8   3   0    3.40    0.91
  -8   3   0    4.57    0.88
  -8   3   0    4.93    1.00
  -8   3   0    3.23    0.94
  -8   3   0    4.38    1.03
   8   3   1    6.35    1.04
   8   3   1    4.92    1.05
   8  -3   1    5.78    0.71
  -8   3  -1    5.97    1.59
  -8   3  -1    6.42    1.03
  -8   3  -1    4.51    1.04
  -8   3  -1    6.83    1.05
   8   3   2    7.00    1.06
   8   3   2    3.48    0.95
   8  -3   2    5.95    0.74
  -8   3  -2    5.20    1.61
  -8   3  -2    5.98    1.04
  -8   3  -2    5.93    0.99
  -8   3  -2    5.09    1.03
   8   3   3   18.24    2.29
   8   3   3   11.58    1.38
   8  -3   3   16.83    1.24
  -8   3  -3   14.02    2.07
  -8   3  -3   16.86    2.22
  -8   3  -3   13.79    1.33
   8   3   4   40.16    2.38
   8  -3   4   34.92    2.19
   8  -3   4   36.20    2.63
  -8  -3  -4   32.58    1.72
  -8   3  -4   39.10    2.39
   8   3   5   49.59    2.84
   8  -3   5   46.73    3.31
  -8   3  -5   48.52    2.77
   8   3   6   33.35    2.03
  -8   3  -6   32.33    2.03
  -8   3  -6   33.35    2.02
   8   3   7    3.42    1.11
  -8   3  -7    3.86    1.10
  -8   3  -7    3.64    0.70
   8   3   8    0.24    0.34
  -8   3  -8    0.26    0.34
  -8   3  -8    0.25    0.59
   8   3   9    0.42    0.33
  -8   3  -9    0.80    0.52
  -8   3  -9    0.63    0.41
  -8   3 -10    0.78    0.68
  -8   3 -11    0.12    0.27
  -8   3 -12    0.25    0.29
  -8   4  13    4.34    1.09
  -8   4  13    4.63    1.13
  -8   4  12   25.35    2.11
  -8   4  12   22.98    3.32
   8   4 -11    0.07    0.29
  -8   4  11    0.34    0.59
  -8   4  11    0.38    0.49
  -8   4  11   -0.06    1.02
   8   4 -10   54.81    2.79
  -8   4  10   75.89    3.99
  -8   4  10   47.98    2.97
  -8   4  10   71.97    4.00
   8   4  -9    0.33    0.50
  -8   4   9    0.60    0.77
  -8   4   9    0.57    0.51
  -8   4   9    0.41    0.80
   8   4  -8   21.50    2.51
  -8   4   8   29.52    3.53
  -8   4   8   22.20    1.85
  -8   4   8   29.46    3.79
   8   4  -7   38.26    2.70
  -8   4   7   40.72    2.98
  -8   4   7   38.54    2.76
  -8   4   7   42.76    3.22
   8   4  -6    1.86    0.78
  -8   4   6    0.00    0.92
  -8   4   6    1.26    0.78
  -8   4   6    0.88    1.62
   8   4  -5    2.11    0.52
   8   4  -5    3.10    0.93
  -8   4   5   -0.02    1.05
  -8   4   5    1.68    0.51
  -8   4   5    2.97    0.94
  -8   4   5    4.58    1.81
   8   4  -4    0.43    0.43
   8   4  -4    1.16    0.70
  -8   4   4   -0.01    1.31
  -8   4   4    0.57    0.43
  -8   4   4    0.93    0.69
  -8   4   4    0.47    1.37
   8   4  -3   24.20    2.35
   8   4  -3   26.88    2.28
  -8   4   3   28.67    2.34
  -8   4   3   23.82    2.32
  -8   4   3   25.33    2.23
  -8   4   3   31.79    3.80
   8   4  -2    2.04    0.68
   8   4  -2    1.77    1.24
  -8   4   2    1.87    0.67
  -8   4   2    0.01    0.94
  -8   4   2    2.55    0.80
  -8   4   2    2.10    1.56
   8   4  -1   54.97    2.99
   8   4  -1   52.23    3.28
  -8   4   1   53.80    2.96
  -8   4   1   56.10    3.23
  -8   4   1   56.89    3.41
  -8   4   1   55.62    3.28
   8   4   0    3.73    0.95
   8   4   0    6.18    0.93
  -8   4   0    4.29    0.92
  -8   4   0   -0.10    1.72
  -8   4   0    3.62    0.98
  -8   4   0    4.66    1.09
   8   4   1    6.25    0.94
   8   4   1    3.22    0.88
  -8   4  -1   -0.05    1.06
  -8   4  -1    4.96    0.92
  -8   4  -1    4.49    1.03
  -8   4  -1    4.26    0.93
   8   4   2   16.61    1.46
   8   4   2    9.44    1.32
   8  -4   2   15.66    1.49
   8  -4   2   15.12    1.45
  -8   4  -2   16.83    1.46
  -8   4  -2    8.03    1.29
   8   4   3    5.50    0.88
   8  -4   3    3.86    1.36
   8  -4   3    2.18    0.45
   8  -4   3    5.32    1.54
  -8  -4  -3    3.14    0.49
  -8   4  -3    4.80    1.35
   8   4   4   18.76    1.60
   8  -4   4   18.75    2.98
   8  -4   4   20.74    2.65
  -8   4  -4   23.86    1.70
   8   4   5    5.94    0.79
   8  -4   5    0.00    1.28
   8  -4   5    1.57    1.42
  -8   4  -5    5.78    0.81
  -8   4  -5    2.37    0.45
   8   4   6    1.58    0.61
  -8   4  -6    1.94    0.59
  -8   4  -6    1.38    0.52
   8   4   7   45.33    3.01
  -8   4  -7   46.30    2.33
   8   4   8   34.03    1.62
  -8   4  -8   32.39    1.75
  -8   4  -8   23.72    1.32
   8   5  -5    0.11    0.70
  -8   5   5    0.23    0.48
  -8   5   5    0.19    0.46
  -8   5   5   -0.18    0.67
   8   5  -4   -0.05    0.66
  -8   5   4    0.06    0.79
  -8   5   4   -0.35    0.46
  -8   5   4    0.15    0.66
   8   5  -3    0.22    0.43
  -8   5   3    0.17    0.84
  -8   5   3    0.15    0.74
  -8   5   3    0.12    0.41
   8   5  -2    8.62    0.77
   8  -5  -2    8.34    1.14
   8  -5  -2   12.45    1.15
  -8   5   2    8.72    0.76
   8   5  -1    0.70    0.70
   8  -5  -1    1.17    0.45
   8  -5  -1    0.17    1.07
   8  -5  -1    3.12    0.62
  -8  -5   1    1.28    0.47
  -8   5   1    0.85    0.70
   8   5   0   24.90    1.96
   8  -5   0   30.69    1.85
   8  -5   0   29.57    2.03
  -8   5   0   24.10    1.99
   9   0 -20    0.12    0.27
  -9   0  20   -0.12    0.64
  -9   0  20   -0.03    0.39
   9   0 -19    4.54    0.92
  -9   0  19    6.35    1.12
  -9   0  19    6.28    1.14
   9   0 -18   -0.05    0.44
  -9   0  18    0.25    0.48
  -9   0  18    0.04    0.81
   9   0 -17   27.38    2.22
  -9   0  17   31.24    3.59
  -9   0  17   29.65    2.36
   9   0 -16   -0.20    0.38
  -9   0  16   -0.16    0.62
  -9   0  16   -0.53    0.65
   9   0 -15   20.73    2.02
  -9   0  15   19.31    2.93
  -9   0  15   18.23    1.95
   9   0 -14    0.02    0.47
  -9   0  14   -0.10    0.42
  -9   0  14    0.03    0.71
   9   0 -13   -0.19    0.30
  -9   0  13    0.17    0.43
  -9   0  13    0.14    0.68
   9   0 -12    0.23    0.35
  -9   0  12    0.44    0.74
  -9   0  12   -0.20    0.46
   9   0 -11  216.35    9.88
  -9   0  11  220.21   10.49
  -9   0  11  209.06    8.92
   9   0 -10    0.30    0.57
  -9   0  10    0.09    0.63
  -9   0  10    0.13    0.40
   9   0  -9   28.26    1.50
   9   0  -9   24.00    1.05
  -9   0   9   25.47    1.47
  -9   0   9   26.53    2.14
  -9   0   9   23.64    1.04
   9   0  -8    0.12    0.18
   9   0  -8    0.04    0.23
   9   0  -8   -0.05    0.15
   9   0  -8    0.01    0.21
   9   0  -8    0.01    0.23
  -9   0   8    0.08    0.15
  -9   0   8    0.07    0.34
  -9   0   8    0.05    0.22
  -9   0   8   -0.15    0.27
   9   0  -7   15.70    0.97
   9   0  -7   15.69    1.16
   9   0  -7   16.49    1.08
   9   0  -7   17.08    0.92
   9   0  -7   14.78    1.34
  -9   0   7   14.72    0.84
  -9   0   7   14.52    0.97
  -9   0   7   13.96    0.83
  -9   0   7   14.45    1.33
   9   0  -6   -0.14    0.19
   9   0  -6    0.08    0.16
   9   0  -6    0.09    0.18
  -9   0   6    0.01    0.16
  -9   0   6   -0.06    0.27
   9   0  -5  255.02   10.48
   9   0  -5  255.60    9.87
   9   0  -5  266.74   10.50
  -9   0   5  252.38   10.39
  -9   0   5  255.89   10.35
  -9   0   5  262.15   10.32
   9   0  -4    0.01    0.24
   9   0  -4    0.08    0.22
   9   0  -4   -0.01    0.37
  -9   0   4    0.03    0.37
  -9   0   4   -0.04    0.39
  -9   0   4    0.14    0.33
   9   0  -3   51.44    2.16
   9   0  -3   52.27    2.16
   9   0  -3   48.42    2.94
  -9   0   3   52.82    2.76
  -9   0   3   50.59    2.39
  -9   0   3   54.39    2.21
   9   0  -2   -0.09    0.23
   9   0  -2    0.28    0.28
   9   0  -2   -0.04    0.24
  -9   0   2   -0.15    0.25
  -9   0   2    0.01    0.34
  -9   0   2   -0.22    0.27
   9   0  -1   73.14    3.57
   9   0  -1   79.24    3.58
   9   0  -1   73.86    3.29
  -9   0   1   71.76    3.51
  -9   0   1   73.80    3.23
  -9   0   1   73.88    2.88
   9   0   0   -0.21    0.23
   9   0   0   -0.11    0.33
   9   0   0    0.36    0.43
  -9   0   0   -0.01    0.23
  -9   0   0    0.09    0.25
  -9   0   0   -0.03    0.32
   9   0   1   36.43    2.12
   9   0   1   37.02    1.72
  -9   0  -1   34.77    1.65
  -9   0  -1   40.36    2.21
   9   0   2   -0.02    0.21
   9   0   2    0.02    0.19
  -9   0  -2    0.05    0.21
   9   0   3   53.62    2.35
   9   0   3   57.59    2.43
  -9   0  -3   54.83    2.34
   9   0   4    0.14    0.24
   9   0   4   -0.24    0.38
  -9   0  -4    0.12    0.24
   9   0   5    3.29    0.53
   9   0   5    3.49    0.51
  -9   0  -5    3.51    0.53
   9   0   6   -0.19    0.42
   9   0   6   -0.18    0.24
  -9   0  -6   -0.17    0.42
   9   0   7    0.24    0.46
   9   0   8   -0.04    0.34
  -9   0  -9    0.62    0.49
  -9   0 -10    0.02    0.17
   9   1 -19   71.82    3.07
  -9  -1  19   74.75    4.79
  -9   1  19   75.73    3.91
  -9   1  19   73.95    5.26
  -9  -1  19   74.11    4.58
   9   1 -18   10.66    0.95
  -9  -1  18   10.82    1.33
  -9  -1  18   10.44    1.32
  -9   1  18   10.44    1.49
  -9   1  18   12.37    2.48
   9  -1 -17   13.34    0.97
   9   1 -17   17.02    1.24
  -9  -1  17   17.71    1.66
  -9  -1  17   17.00    1.69
  -9   1  17   18.82    1.88
  -9   1  17   17.12    3.05
   9   1 -16    4.77    1.13
   9  -1 -16    3.21    0.54
  -9  -1  16    3.28    1.01
  -9   1  16    3.80    1.21
  -9   1  16    3.46    1.18
  -9  -1  16    3.85    0.94
   9   1 -15   85.01    3.94
   9  -1 -15   79.95    4.02
  -9  -1  15   88.82    4.35
  -9   1  15   99.07    5.22
  -9  -1  15   90.09    4.51
  -9   1  15   93.94    6.75
   9   1 -14   71.41    4.10
   9  -1 -14   66.62    3.05
  -9  -1  14   71.69    4.62
  -9  -1  14   70.90    3.65
  -9   1  14   79.41    5.91
  -9   1  14   76.19    4.36
   9  -1 -13  110.03    4.78
   9   1 -13  117.77    6.06
  -9  -1  13  115.20    5.25
  -9  -1  13  116.87    6.59
  -9   1  13  119.45    6.08
  -9   1  13  122.38    6.12
   9   1 -12  422.24   19.70
   9  -1 -12  397.99   17.65
  -9   1  12  428.50   19.53
  -9  -1  12  369.78   17.35
  -9  -1  12  389.57   17.21
  -9   1  12  420.50   19.28
   9   1 -11  106.53    5.32
   9  -1 -11  109.61    4.64
  -9  -1  11  107.39    4.54
  -9  -1  11  104.29    4.60
  -9   1  11  117.13    5.47
  -9   1  11  112.73    5.44
   9   1 -10   85.77    3.64
   9  -1 -10   75.12    2.96
   9  -1 -10   89.48    4.30
  -9  -1  10   75.73    3.34
  -9   1  10   88.85    4.16
  -9  -1  10   81.69    3.37
  -9  -1  10   85.88    4.30
  -9   1  10   90.48    5.42
   9   1  -9   32.37    2.19
   9  -1  -9   29.91    1.49
   9  -1  -9   34.12    1.71
  -9  -1   9   32.23    1.98
  -9   1   9   32.06    2.01
  -9   1   9   32.10    2.03
   9   1  -8   76.23    3.09
   9   1  -8   67.15    2.65
   9  -1  -8   70.52    2.96
   9  -1  -8   81.88    3.95
  -9   1   8   68.33    2.70
  -9  -1   8   65.13    2.74
  -9   1   8   75.24    3.36
  -9   1   8   77.25    3.48
   9   1  -7    0.27    0.28
   9   1  -7    0.18    0.23
   9  -1  -7    0.01    0.53
   9  -1  -7    0.10    0.48
  -9  -1   7    0.12    0.33
  -9   1   7    0.24    0.23
  -9   1   7    0.05    0.34
  -9   1   7    0.06    0.37
   9  -1  -6   22.90    1.21
   9   1  -6   22.58    1.56
   9   1  -6   22.04    1.14
   9  -1  -6   22.40    1.43
   9  -1  -6   24.51    1.81
   9  -1  -6   24.12    1.59
  -9  -1   6   23.26    1.42
  -9   1   6   21.42    1.12
  -9   1   6   21.45    1.27
  -9   1   6   21.33    1.86
   9   1  -5   70.74    2.84
   9  -1  -5   72.60    3.10
   9  -1  -5   73.99    2.65
   9  -1  -5   76.45    3.69
   9  -1  -5   70.91    2.51
   9   1  -5   71.39    3.17
  -9  -1   5   74.30    3.16
  -9   1   5   69.70    2.82
  -9   1   5   68.84    2.78
  -9   1   5   63.45    2.54
   9   1  -4   49.75    1.99
   9   1  -4   51.36    2.77
   9  -1  -4   50.50    2.34
   9  -1  -4   50.55    2.24
  -9  -1   4   51.34    2.36
  -9  -1   4   49.81    2.05
  -9   1   4   47.30    2.64
   9   1  -3   26.64    1.99
   9  -1  -3   25.53    1.51
   9  -1  -3   28.08    1.45
   9   1  -3   26.27    1.22
  -9  -1   3   27.52    1.57
  -9  -1   3   24.74    1.48
  -9   1   3   26.16    1.95
   9   1  -2  262.48   10.54
   9   1  -2  248.94    9.86
   9  -1  -2  236.59    9.60
   9  -1  -2  256.19   11.07
  -9  -1   2  300.22   12.17
  -9  -1   2  248.69   10.17
  -9   1   2  251.61   10.96
   9   1  -1  158.45    6.35
   9  -1  -1  149.81    5.93
   9  -1  -1  158.08    6.93
   9   1  -1  158.45    6.34
  -9  -1   1  144.47    5.71
  -9  -1   1  162.01    6.18
  -9   1   1  156.91    6.26
   9   1   0    6.61    0.76
   9   1   0    7.22    1.31
   9  -1   0    6.59    0.77
   9  -1   0    6.82    0.76
  -9  -1   0    6.76    0.75
  -9  -1   0    6.44    0.50
  -9   1   0    6.93    0.81
   9   1   1    5.22    0.75
   9  -1   1    5.07    0.65
   9  -1   1    5.33    1.12
   9   1   1    4.18    0.43
  -9  -1  -1    4.78    0.63
  -9  -1  -1    4.65    0.43
  -9   1  -1    4.70    0.76
   9  -1   2   21.21    1.23
   9   1   2   16.79    1.12
   9   1   2   21.17    1.34
   9  -1   2   22.38    1.90
  -9  -1  -2   20.77    1.19
  -9  -1  -2   17.70    0.87
  -9   1  -2   21.05    1.32
   9   1   3   34.07    1.80
   9  -1   3   35.50    1.67
   9  -1   3   39.01    2.04
  -9  -1  -3   33.79    1.62
  -9   1  -3   35.08    2.44
   9   1   4    5.12    0.71
   9  -1   4    4.41    0.55
   9  -1   4    5.52    0.76
  -9  -1  -4    4.33    0.85
  -9   1  -4    4.42    0.76
   9   1   5    8.44    0.82
   9  -1   5    8.93    1.48
   9  -1   5    6.36    0.92
  -9   1  -5    8.38    0.82
  -9  -1  -5    6.50    0.64
   9   1   6   61.27    2.90
   9  -1   6   63.51    3.80
  -9   1  -6   62.64    3.46
   9   1   7  104.98    5.01
   9  -1   7  113.46    5.11
  -9   1  -7   98.09    4.25
   9  -1   8   13.45    1.26
  -9   1  -9    0.22    0.37
  -9   1 -10    5.63    1.18
  -9   1 -11    5.45    1.06
  -9   1 -12   18.92    1.62
  -9   1 -13    2.40    0.42
  -9   1 -14    1.95    0.31
   9   2 -18   13.91    1.35
  -9  -2  18   12.94    1.24
  -9   2  18   13.34    2.52
  -9   2  18   13.84    2.48
  -9  -2  18   13.46    1.80
   9   2 -17    1.25    0.69
  -9  -2  17    1.47    0.59
  -9  -2  17    0.45    1.02
  -9   2  17    1.34    1.47
  -9   2  17    1.35    0.83
   9   2 -16    4.65    0.96
  -9  -2  16    3.37    1.29
  -9  -2  16    3.60    0.83
  -9   2  16    4.00    1.21
  -9   2  16    3.53    1.24
   9   2 -15    7.43    0.81
  -9  -2  15    8.08    1.57
  -9  -2  15    8.19    1.10
  -9   2  15    9.49    2.48
  -9   2  15    8.84    2.50
   9   2 -14   11.62    1.04
  -9  -2  14   10.62    1.26
  -9   2  14   12.31    1.78
  -9   2  14   12.06    1.82
  -9  -2  14   10.97    1.75
   9   2 -13    7.18    1.20
  -9  -2  13    5.73    0.92
  -9  -2  13    5.57    1.48
  -9   2  13    6.66    1.47
  -9   2  13    7.40    1.50
   9   2 -12   16.80    1.68
  -9  -2  12   17.25    1.34
  -9  -2  12   16.94    1.99
  -9   2  12   20.07    2.07
  -9   2  12   18.37    2.12
   9   2 -11  219.10    9.23
   9  -2 -11  185.96    7.96
   9  -2 -11  199.55    8.97
  -9  -2  11  191.14    8.09
  -9   2  11  242.34   12.63
  -9   2  11  242.87   10.96
   9   2 -10   96.63    4.69
   9  -2 -10   91.73    4.44
  -9   2  10  106.61    5.38
  -9   2  10  105.92    7.00
   9   2  -9   91.75    3.77
   9  -2  -9   94.63    4.39
   9   2  -9   71.71    3.56
  -9   2   9   78.96    3.99
  -9   2   9   96.82    4.90
  -9   2   9   92.56    5.90
   9   2  -8  112.31    5.10
   9   2  -8  105.07    5.95
   9  -2  -8  117.82    5.43
  -9   2   8  112.38    6.08
  -9   2   8  117.36    5.58
  -9   2   8  117.24    5.52
   9   2  -7   -0.04    0.39
   9   2  -7   -0.03    0.33
   9   2  -7   -0.19    0.23
   9  -2  -7   -0.09    0.25
  -9   2   7   -0.20    0.24
  -9   2   7   -0.21    0.40
  -9   2   7    0.38    0.45
  -9   2   7   -0.04    0.45
   9   2  -6   16.15    0.91
   9   2  -6   16.79    1.09
   9  -2  -6   16.90    1.53
   9   2  -6   16.77    1.61
  -9   2   6   16.49    1.13
  -9   2   6   17.97    1.64
  -9   2   6   18.99    1.62
  -9   2   6   18.54    2.36
   9   2  -5    4.03    0.91
   9   2  -5    2.84    0.57
   9   2  -5    4.40    0.63
   9  -2  -5    3.42    0.91
  -9   2   5    4.01    0.84
  -9   2   5    3.17    0.63
  -9   2   5    3.56    0.93
  -9   2   5    3.71    1.45
   9   2  -4   68.30    3.71
   9   2  -4   68.62    3.13
   9  -2  -4   75.07    3.85
  -9   2   4   63.07    3.94
  -9   2   4   66.85    3.11
  -9   2   4   74.22    3.98
  -9   2   4   75.18    3.57
   9   2  -3  109.92    4.72
   9  -2  -3  120.09    4.97
   9   2  -3  107.21    5.31
  -9   2   3  111.62    5.42
  -9   2   3  113.39    5.65
  -9   2   3  119.01    6.98
  -9   2   3  107.00    4.71
   9   2  -2  105.07    5.31
   9   2  -2  100.27    4.49
   9  -2  -2  117.60    5.03
  -9   2   2  109.59    5.19
  -9   2   2  103.97    5.48
  -9   2   2  116.30    5.79
  -9   2   2  110.64    4.49
   9   2  -1  101.38    5.19
   9   2  -1  101.69    4.55
   9  -2  -1  109.93    5.42
  -9   2   1  103.33    5.52
  -9   2   1  103.43    6.80
   9   2   0    1.78    0.79
   9   2   0    1.92    0.66
   9  -2   0    1.71    0.88
  -9   2   0    1.52    0.67
  -9   2   0    1.36    0.77
   9   2   1   17.14    2.11
   9  -2   1   15.98    1.21
   9  -2   1   18.10    1.35
  -9   2  -1   16.81    1.47
   9   2   2   32.10    1.99
   9  -2   2   30.49    1.65
   9  -2   2   33.97    2.72
  -9  -2  -2   30.42    2.16
  -9   2  -2   32.48    2.03
   9   2   3    3.35    0.77
   9  -2   3    2.62    0.55
   9  -2   3    3.14    0.74
  -9  -2  -3    2.99    0.53
  -9   2  -3    2.54    1.25
   9   2   4   10.66    1.16
   9  -2   4    9.93    1.18
   9  -2   4   11.75    1.78
  -9  -2  -4    9.98    1.16
  -9   2  -4   11.41    1.74
   9   2   5    2.36    0.65
   9  -2   5    1.91    0.61
   9  -2   5    2.58    0.70
  -9   2  -5    1.57    1.02
  -9  -2  -5    1.80    0.40
   9   2   6   19.12    1.37
   9  -2   6   19.71    2.20
  -9   2  -6   18.55    1.35
   9   2   7    4.14    1.06
   9  -2   7    4.04    0.84
  -9   2  -7    3.40    0.65
   9   2   8    0.64    0.34
  -9   2  -8    0.24    0.34
  -9   2  -8    0.17    0.44
  -9   2  -9    4.00    0.76
  -9   2 -10   13.36    1.12
  -9   2 -11   10.54    1.45
  -9   2 -12    3.43    0.92
  -9   2 -13    0.04    0.36
   9   3 -16    5.53    0.60
  -9   3  16   10.24    1.28
  -9   3  16   10.18    2.22
   9   3 -15    6.81    0.77
  -9  -3  15    5.65    1.01
  -9  -3  15    6.72    0.74
  -9   3  15   10.27    1.36
  -9   3  15    9.65    1.41
   9   3 -14    0.42    0.24
  -9  -3  14    0.30    0.58
  -9   3  14    1.01    0.71
  -9   3  14    1.04    1.23
  -9   3  13   36.31    4.01
  -9   3  13   36.10    4.30
  -9   3  12   24.43    3.61
  -9   3  12   25.33    3.80
   9   3 -11    2.79    0.66
  -9   3  11    5.84    1.22
  -9   3  11    2.33    0.63
  -9   3  11    5.61    2.08
   9   3 -10    2.78    1.08
  -9   3  10    4.08    1.17
  -9   3  10    2.28    0.72
  -9   3  10    3.19    1.24
   9   3  -9   15.24    1.48
  -9   3   9   21.10    3.19
  -9   3   9   16.22    1.57
  -9   3   9   21.58    3.33
   9   3  -8   53.51    4.22
  -9   3   8   63.11    3.77
  -9   3   8   52.72    4.23
  -9   3   8   63.74    4.09
   9   3  -7  157.79    7.73
  -9   3   7  173.57    8.21
  -9   3   7  146.77    7.43
  -9   3   7  173.05    8.45
   9   3  -6  114.37    5.80
   9   3  -6   97.94    4.55
  -9   3   6  114.17    5.55
  -9   3   6  101.57    4.65
  -9   3   6  116.26    5.93
  -9   3   6  116.74    5.79
   9   3  -5    5.68    0.79
   9   3  -5    5.47    1.20
  -9   3   5    5.88    1.23
  -9   3   5    5.90    0.81
  -9   3   5    5.99    1.27
  -9   3   5    6.70    1.22
   9   3  -4   71.78    3.50
   9   3  -4   72.65    4.25
   9  -3  -4   61.78    3.37
  -9   3   4   82.85    5.30
  -9   3   4   72.02    4.27
  -9   3   4   77.65    4.44
  -9   3   4   81.93    4.17
   9   3  -3  141.67    7.09
   9   3  -3  138.63    7.17
   9  -3  -3  124.56    5.93
  -9   3   3  148.08    6.73
  -9   3   3  134.51    6.12
  -9   3   3  142.94    8.63
   9   3  -2    0.66    0.51
   9  -3  -2    0.48    0.34
   9   3  -2    0.52    0.65
  -9   3   2    0.22    0.52
  -9   3   2    0.22    0.58
  -9   3   2    0.59    0.68
  -9   3   2    0.49    0.60
   9   3  -1   12.34    1.61
   9   3  -1   15.07    1.38
   9  -3  -1   13.22    1.08
  -9   3   1   13.91    1.38
  -9   3   1   14.44    1.40
  -9   3   1   15.66    2.61
  -9   3   1   15.49    1.47
   9   3   0   26.83    2.37
   9   3   0   28.66    1.99
   9  -3   0   27.74    1.67
  -9   3   0   28.64    2.00
  -9   3   0   29.38    1.86
  -9   3   0   27.05    2.45
  -9   3   0   26.22    2.63
   9   3   1   30.16    2.87
   9   3   1   23.96    2.31
   9  -3   1   25.39    1.57
  -9   3  -1   29.88    2.81
  -9   3  -1   23.91    2.23
   9   3   2   25.58    1.86
   9  -3   2   22.71    1.44
   9  -3   2   22.35    1.51
  -9  -3  -2   17.97    1.29
  -9   3  -2   25.53    1.84
   9   3   3   10.58    1.91
   9  -3   3    8.02    0.80
   9  -3   3    9.68    1.40
  -9  -3  -3    8.06    0.75
  -9   3  -3    9.50    1.78
   9  -3   4    0.94    0.33
   9  -3   4    0.95    0.79
   9   3   4    0.89    0.99
  -9  -3  -4    0.70    0.52
  -9   3  -4    0.78    0.60
   9   3   5   85.47    4.24
   9  -3   5   89.40    4.30
  -9   3  -5   92.64    4.43
   9   3   6    0.28    0.69
  -9   3  -6    0.42    0.70
  -9   3  -6    0.40    0.41
   9   3   7    5.17    0.75
  -9   3  -7    4.54    1.18
  -9   3  -7    4.98    1.11
   9   3   8   -0.10    0.55
  -9   3  -8    0.07    0.56
  -9   3  -8    0.82    0.38
   9   3   9    2.17    0.41
  -9   3  -9    0.13    0.64
  -9   3  -9    5.91    0.86
  -9   3 -10   -0.01    0.20
  -9   3 -11    1.10    0.40
  -9   4  12    0.20    0.48
  -9   4  12    0.04    0.53
   9  -4 -11    0.39    0.50
  -9  -4  11    0.03    0.32
  -9   4  11    0.91    0.61
  -9   4  11    0.85    0.66
   9   4 -10    0.52    0.36
  -9   4  10   -0.24    0.57
  -9   4  10    0.18    0.36
  -9   4  10    0.24    0.63
   9   4  -9    5.92    1.01
  -9   4   9    8.81    1.28
  -9   4   9    5.37    1.05
  -9   4   9    7.99    1.39
   9   4  -8    1.24    1.03
  -9   4   8   -0.02    0.80
  -9   4   8    1.25    0.68
  -9   4   8    2.23    1.37
   9   4  -7    1.40    0.70
  -9   4   7   -0.02    1.43
  -9   4   7    0.98    0.73
  -9   4   7    1.94    0.91
   9   4  -6   -0.07    0.20
   9   4  -6    0.16    0.42
  -9   4   6   -0.03    0.46
  -9   4   6   -0.17    0.43
  -9   4   6   -0.03    0.49
   9   4  -5   27.13    2.23
   9   4  -5   37.27    2.64
  -9   4   5   44.76    2.68
  -9   4   5   23.91    2.19
  -9   4   5   35.54    2.70
  -9   4   5   43.06    2.81
   9   4  -4    4.50    0.71
   9   4  -4    4.17    1.06
  -9   4   4    5.06    1.09
  -9   4   4    3.29    0.69
  -9   4   4    4.44    1.09
  -9   4   4    4.80    1.13
   9   4  -3   -0.05    0.33
   9   4  -3    0.32    0.46
  -9   4   3    0.26    0.34
  -9   4   3    0.03    0.48
  -9   4   3    0.00    0.82
  -9   4   3    0.04    0.49
   9   4  -2    1.66    0.60
   9   4  -2    2.03    0.76
  -9   4   2    1.54    0.60
  -9   4   2   -0.05    0.70
  -9   4   2    1.61    0.82
  -9   4   2   -0.03    0.71
   9   4  -1   -0.12    0.28
   9   4  -1   -0.05    0.60
  -9   4   1    0.12    0.28
  -9   4   1   -0.02    0.33
  -9   4   1   -0.16    0.62
  -9   4   1    0.01    0.56
   9   4   0    0.62    0.47
   9   4   0    0.46    0.59
  -9   4   0   -0.03    0.54
  -9   4   0    0.72    0.48
  -9   4   0    0.01    0.53
   9   4   1    7.95    1.06
   9  -4   1    7.25    0.99
   9  -4   1    6.82    0.80
   9  -4   1    7.29    0.94
  -9  -4  -1    7.10    0.82
  -9   4  -1    8.20    1.04
   9   4   2    2.45    1.09
   9  -4   2   -0.00    0.61
   9  -4   2    1.10    0.68
   9  -4   2    1.77    0.41
  -9  -4  -2    2.24    0.41
  -9   4  -2    2.45    0.69
   9   4   3   -0.17    0.41
  -9   4  -3   -0.15    0.42
   9   4   4    0.30    0.62
  -9   4  -4    0.43    0.63
  -9   4  -4    0.07    0.28
   9   4   5    0.84    0.78
  -9   4  -5    1.33    0.79
  -9   4  -5    0.59    0.38
   9   4   6    5.41    1.17
  -9   4  -6    5.07    1.19
   9   4   7    0.08    0.21
  -9   4  -7   -0.01    0.23
  10   0 -19    0.02    0.32
 -10   0  19   -0.05    0.35
 -10   0  19   -0.22    0.60
  10   0 -18    1.77    0.74
 -10   0  18    1.69    0.78
 -10   0  18    0.85    1.26
  10   0 -17   -0.24    0.55
 -10   0  17   -0.26    0.54
 -10   0  17   -0.03    0.85
  10   0 -16   32.51    1.87
 -10   0  16   30.95    2.23
 -10   0  16   32.97    3.38
  10   0 -15   -0.47    0.56
 -10   0  15   -0.01    0.46
 -10   0  15   -0.04    0.49
  10   0 -14   68.38    3.25
 -10   0  14   68.07    3.58
 -10   0  14   67.64    4.69
  10   0 -13    0.05    0.32
 -10   0  13    0.36    0.64
 -10   0  13   -0.05    0.42
  10   0 -12  149.69    6.42
 -10   0  12  136.29    6.98
 -10   0  12  134.74    6.04
  10   0 -11   -0.24    0.56
 -10   0  11    0.52    0.58
 -10   0  11   -0.30    0.38
  10   0 -10    2.64    0.94
 -10   0  10    1.26    0.54
 -10   0  10    1.10    0.93
  10   0  -9    0.08    0.46
  10   0  -9    0.01    0.17
 -10   0   9    0.06    0.17
  10   0  -8   11.06    0.95
  10   0  -8   10.07    0.73
 -10   0   8   10.12    0.72
  10   0  -7   -0.21    0.26
  10   0  -7    0.11    0.31
 -10   0   7    0.09    0.32
  10   0  -6  190.32    7.49
  10   0  -6  215.98    8.71
 -10   0   6  192.12    7.56
  10   0  -5   -0.17    0.25
  10   0  -5   -0.02    0.27
 -10   0   5    0.00    0.25
  10   0  -4  160.10    6.31
  10   0  -4  160.87    7.05
 -10   0   4  161.69    6.35
  10   0  -3   -0.12    0.26
  10   0  -3   -0.02    0.28
 -10   0   3   -0.04    0.27
  10   0  -2   47.73    2.84
  10   0  -2   49.32    2.73
 -10   0   2   45.90    2.17
  10   0  -1   -0.01    0.29
  10   0  -1   -0.05    0.26
 -10   0   1   -0.17    0.29
  10   0   0   18.10    1.78
  10   0   0   19.09    1.22
 -10   0   0   17.58    1.21
  10   0   1    0.15    0.23
  10   0   1    0.06    0.25
 -10   0  -1   -0.17    0.24
  10   0   2    4.36    0.62
  10   0   2    4.59    0.72
 -10   0  -2    4.80    0.71
  10   0   3    0.11    0.21
  10   0   3   -0.14    0.23
 -10   0  -3   -0.02    0.23
  10   0   4   10.90    0.94
  10   0   4   12.66    1.39
 -10   0  -4   12.16    1.41
  10   0   5   -0.28    0.30
  10   0   5   -0.07    0.30
 -10   0  -5   -0.21    0.31
  10   0   6   15.73    1.11
  10   0   6   13.38    0.96
 -10   0  -6   14.32    1.38
  10   0   7   -0.21    0.28
 -10   0  -9   -0.38    0.41
  10   1 -19    0.39    0.50
 -10   1  19    0.17    0.85
 -10  -1  19    0.40    0.40
 -10  -1  19    0.15    0.71
 -10   1  19    0.21    0.53
  10   1 -18    7.05    1.11
  10  -1 -18    4.35    0.70
 -10  -1  18    5.30    0.87
 -10  -1  18    5.43    0.91
 -10   1  18    6.80    1.14
 -10   1  18    6.47    1.13
  10   1 -17    0.35    0.35
  10  -1 -17    0.17    0.40
 -10  -1  17    0.25    0.42
 -10  -1  17   -0.01    0.44
 -10   1  17    0.15    0.90
 -10   1  17    0.36    0.59
  10   1 -16    5.01    1.18
  10  -1 -16    4.71    0.94
 -10  -1  16    4.87    0.96
 -10  -1  16    5.06    0.95
 -10   1  16    5.42    1.15
 -10   1  16    4.95    1.98
  10   1 -15    0.30    0.40
  10  -1 -15    0.50    0.33
 -10  -1  15    0.16    0.48
 -10  -1  15    0.30    0.47
 -10   1  15   -0.16    0.59
 -10   1  15    0.14    0.63
  10   1 -14    0.37    0.79
  10  -1 -14    0.76    0.67
 -10  -1  14    0.57    0.54
 -10   1  14    0.50    0.70
 -10   1  14    1.23    0.74
 -10  -1  14    0.57    0.88
  10   1 -13   23.24    2.16
  10  -1 -13   24.14    2.02
 -10  -1  13   20.55    1.55
 -10  -1  13   21.12    1.62
 -10   1  13   22.72    1.93
 -10   1  13   23.55    3.06
  10   1 -12    5.15    1.28
  10  -1 -12    5.66    1.21
 -10  -1  12    5.60    1.31
 -10   1  12    4.60    1.07
 -10   1  12    5.14    1.84
  10   1 -11   32.67    1.89
  10  -1 -11   34.59    1.98
 -10   1  11   33.32    2.26
 -10   1  11   32.91    2.37
  10  -1 -10    8.26    1.00
  10  -1 -10   10.59    1.04
  10   1 -10   10.98    0.97
 -10  -1  10    7.40    0.70
 -10   1  10    9.71    1.21
 -10   1  10    9.16    1.92
  10   1  -9    5.97    0.76
  10  -1  -9    5.04    0.95
  10  -1  -9    6.45    1.26
 -10   1   9    4.83    1.42
 -10  -1   9    5.62    0.63
 -10   1   9    6.09    0.96
  10   1  -8    1.49    0.38
  10  -1  -8    2.63    0.77
  10  -1  -8    1.88    0.89
  10   1  -8    1.70    0.82
 -10  -1   8    1.76    0.79
 -10   1   8    1.66    0.38
 -10   1   8    1.09    0.93
 -10   1   8    1.36    0.60
  10   1  -7    1.77    0.75
  10   1  -7    1.45    0.66
  10  -1  -7    1.14    0.54
  10  -1  -7    1.86    0.52
 -10  -1   7    1.38    0.54
 -10   1   7    1.58    0.43
  10   1  -6   12.06    1.25
  10   1  -6   11.70    0.92
  10  -1  -6   11.54    1.08
  10  -1  -6   12.49    1.06
 -10  -1   6   11.78    1.09
 -10   1   6   11.69    1.34
  10   1  -5    2.26    0.48
  10   1  -5    2.24    0.86
  10  -1  -5    2.59    0.65
  10  -1  -5    2.81    0.59
 -10  -1   5    2.43    1.07
 -10   1   5    1.85    0.53
  10  -1  -4   41.70    2.65
  10   1  -4   40.46    2.00
  10  -1  -4   40.06    2.12
  10   1  -4   38.60    2.18
 -10  -1   4   39.79    2.13
 -10   1   4   38.47    1.95
  10  -1  -3   58.83    2.81
  10   1  -3   58.43    2.70
  10  -1  -3   57.12    3.31
  10   1  -3   58.48    2.43
 -10  -1   3   58.17    2.75
 -10   1   3   55.70    2.62
  10   1  -2    0.76    0.30
  10   1  -2    0.99    0.83
  10  -1  -2    0.77    0.79
  10  -1  -2    0.61    0.48
 -10   1   2    1.02    0.50
 -10  -1   2    0.78    0.80
  10   1  -1  352.10   15.11
  10   1  -1  391.62   16.83
  10  -1  -1  354.30   15.06
  10  -1  -1  374.56   17.26
 -10  -1   1  360.24   15.25
 -10   1   1  376.55   17.25
  10   1   0   -0.09    0.30
  10   1   0    0.17    0.35
  10  -1   0    0.33    0.30
  10  -1   0   -0.07    0.32
 -10  -1   0    0.10    0.50
 -10   1   0   -0.01    0.34
  10   1   1    1.41    0.59
  10   1   1    3.03    0.72
  10  -1   1    3.01    0.61
  10  -1   1    3.02    1.02
 -10  -1  -1    2.93    0.96
 -10   1  -1    3.25    1.14
  10   1   2    0.73    0.72
  10  -1   2    0.19    0.37
  10  -1   2    0.58    0.42
 -10  -1  -2    0.26    0.60
 -10   1  -2    0.40    0.73
  10  -1   3    0.82    0.38
  10  -1   3    0.54    0.49
  10   1   3    0.69    0.76
 -10  -1  -3    0.27    0.38
 -10   1  -3    0.67    0.48
  10  -1   4    4.90    0.90
  10   1   4    5.13    1.20
  10  -1   4    4.79    1.25
 -10  -1  -4    4.32    0.60
 -10   1  -4    4.30    1.26
  10   1   5   -0.03    0.30
  10  -1   5    0.16    0.23
  10  -1   5    0.29    0.58
 -10  -1  -5    0.09    0.24
 -10   1  -5    0.01    0.48
  10   1   6    0.00    0.55
  10  -1   6    0.42    0.42
 -10   1  -6    0.28    0.35
  10   1   7    3.69    0.60
  10  -1   7    5.12    0.79
 -10   1  -7    3.45    0.62
  10  -1   8   17.73    2.02
 -10   1  -9   -0.06    0.44
 -10   1 -10    4.23    1.03
 -10   1 -11    3.72    0.86
 -10   1 -12   -0.03    0.17
 -10   1 -13    7.05    0.76
  10   2 -18    0.53    0.51
 -10   2  18    0.56    0.64
 -10   2  18    0.61    0.60
  10   2 -17    0.46    0.57
 -10  -2  17    0.86    0.62
 -10  -2  17    0.42    0.40
 -10   2  17    0.98    0.66
 -10   2  17    1.06    0.67
  10   2 -16    3.44    0.51
 -10  -2  16    1.59    0.55
 -10  -2  16    0.96    0.94
 -10   2  16    1.67    0.91
 -10   2  16    2.03    1.47
  10   2 -15   -0.13    0.45
 -10  -2  15   -0.04    0.49
 -10   2  15    0.03    0.52
 -10   2  15   -0.07    0.51
 -10  -2  15   -0.11    0.28
  10   2 -14   15.78    1.18
 -10   2  14   16.17    2.96
 -10   2  14   15.86    1.83
  10   2 -13   19.31    1.32
 -10   2  13   20.79    3.18
 -10   2  13   20.01    1.94
  10  -2 -12   93.61    4.84
  10   2 -12  116.93    4.97
 -10   2  12  119.34    7.23
 -10   2  12  118.00    5.75
  10   2 -11   55.85    3.08
  10  -2 -11   47.20    2.24
  10  -2 -11   47.68    2.78
 -10  -2  11   45.30    2.70
 -10   2  11   54.17    3.27
 -10   2  11   55.11    3.22
  10   2 -10  129.30    6.06
  10  -2 -10  123.83    5.44
  10  -2 -10  131.16    6.10
 -10  -2  10  137.99    6.50
 -10   2  10  129.27    6.19
 -10   2  10  136.88    7.72
  10   2  -9  195.70    8.72
  10  -2  -9  191.36    8.51
  10  -2  -9  199.77    8.60
 -10  -2   9  193.82    8.54
 -10   2   9  194.54    8.84
 -10   2   9  206.93    9.34
  10   2  -8    1.49    0.69
  10  -2  -8    2.65    0.78
 -10   2   8    2.12    0.88
 -10   2   8    1.93    0.83
  10   2  -7   43.98    2.83
  10   2  -7   42.96    2.11
  10  -2  -7   46.13    2.31
  10   2  -7   39.63    2.22
 -10   2   7   42.25    2.61
 -10   2   7   41.30    2.62
 -10   2   7   48.24    2.79
 -10   2   7   47.72    2.65
  10   2  -6    7.37    0.93
  10   2  -6    8.16    0.85
  10  -2  -6    8.99    0.86
  10   2  -6    7.29    1.23
 -10   2   6    9.27    1.66
 -10   2   6    7.96    0.85
 -10   2   6    7.45    1.22
 -10   2   6    8.18    1.15
  10   2  -5  106.92    5.61
  10   2  -5  105.70    5.36
  10  -2  -5  116.10    5.71
 -10   2   5  103.33    4.57
 -10   2   5  107.54    4.72
 -10   2   5  102.89    5.39
 -10   2   5  109.51    5.88
  10   2  -4  128.89    5.74
  10  -2  -4  129.12    6.36
  10   2  -4  142.40    7.12
 -10   2   4  126.46    5.67
 -10   2   4  129.08    6.55
  10   2  -3  297.73   13.13
  10  -2  -3  322.26   15.07
 -10   2   3  290.88   12.87
  10   2  -2  475.73   21.98
  10  -2  -2  498.16   23.16
 -10   2   2  470.02   21.71
  10   2  -1   26.05    1.82
  10  -2  -1   23.46    1.68
  10  -2  -1   22.63    1.59
 -10  -2   1   24.47    1.71
 -10   2   1   25.20    1.82
  10   2   0    6.00    1.58
  10  -2   0    5.77    0.90
  10  -2   0    6.68    1.36
 -10   2   0    6.46    1.03
 -10  -2   0    5.59    0.87
  10   2   1    0.13    0.51
  10  -2   1    0.49    0.41
  10  -2   1    0.18    0.75
 -10  -2  -1    0.45    0.67
 -10   2  -1    0.17    0.85
  10   2   2   -0.03    0.72
  10  -2   2    0.10    0.32
  10  -2   2    0.11    0.40
 -10   2  -2    0.14    0.45
 -10  -2  -2    0.30    0.32
  10   2   3    6.28    1.02
  10  -2   3    6.28    1.58
  10  -2   3    6.49    0.73
 -10  -2  -3    6.16    0.73
 -10   2  -3    6.68    1.06
  10   2   4    0.09    0.41
  10  -2   4    0.14    0.27
  10  -2   4    0.25    0.41
 -10  -2  -4    0.20    0.42
 -10   2  -4    0.13    0.41
  10   2   5   32.01    1.99
  10  -2   5   32.55    2.74
 -10   2  -5   30.50    1.89
  10   2   6   67.19    3.90
  10  -2   6   68.72    3.44
 -10   2  -6   60.49    2.95
  10   2   7   65.69    3.39
  10  -2   7   83.61    4.78
 -10   2  -7   63.02    3.18
  10   2   8    1.17    0.45
 -10   2  -8    1.05    0.66
 -10   2  -8    2.92    0.62
 -10   2  -9   23.98    1.58
 -10   2 -10   25.17    2.02
 -10   2 -11   12.79    1.38
 -10   2 -12    0.23    0.44
 -10   3  15    9.01    2.05
 -10   3  15    8.69    2.25
  10   3 -14    0.43    0.18
 -10   3  14    0.78    0.63
 -10   3  14    0.66    0.71
 -10   3  13    6.39    1.19
 -10   3  13    2.89    1.28
  10  -3 -12    4.80    0.57
 -10  -3  12    4.66    0.54
 -10   3  12    8.80    1.31
 -10   3  12    9.82    1.42
  10  -3 -11   11.09    1.55
 -10   3  11   14.39    1.71
 -10   3  11   15.63    1.90
 -10  -3  11   12.71    1.64
  10  -3 -10    0.21    0.41
 -10  -3  10    0.23    0.41
 -10   3  10    0.39    0.96
 -10   3  10   -0.25    1.07
  10   3  -9   58.31    3.79
 -10   3   9   90.58    4.54
 -10   3   9   70.02    3.74
 -10   3   9   90.16    4.67
  10   3  -8    6.01    1.72
 -10   3   8    7.32    1.20
 -10   3   8    3.27    1.66
 -10   3   8    5.98    1.96
  10   3  -7    0.09    0.24
  10   3  -7   -0.04    0.46
 -10   3   7    0.04    0.44
 -10   3   7    0.03    0.47
 -10   3   7    0.32    0.76
  10   3  -6    2.72    0.60
  10   3  -6    2.49    1.03
 -10   3   6    4.08    0.94
 -10   3   6    2.33    0.61
 -10   3   6    3.06    1.05
 -10   3   6    2.82    1.52
  10   3  -5   38.02    2.89
  10  -3  -5   26.41    2.08
  10   3  -5   34.86    1.96
 -10   3   5   41.22    2.44
 -10   3   5   34.20    2.00
 -10   3   5   38.93    3.00
 -10   3   5   36.51    3.52
  10   3  -4   -0.23    0.30
  10   3  -4   -0.16    0.48
  10  -3  -4    0.10    0.21
 -10   3   4   -0.01    0.36
 -10   3   4    0.01    0.50
 -10   3   4   -0.22    0.51
 -10   3   4   -0.01    0.38
  10   3  -3    3.18    1.59
  10   3  -3    2.18    1.04
  10  -3  -3    1.84    0.71
 -10   3   3    1.98    0.68
 -10   3   3    0.06    1.09
 -10   3   3    0.95    1.60
 -10   3   3    0.01    1.14
  10   3  -2    3.28    1.21
  10   3  -2    4.31    0.84
  10  -3  -2    3.45    0.91
 -10   3   2    3.52    0.85
 -10   3   2    2.81    1.23
  10  -3  -1    0.69    0.64
  10   3  -1    0.55    0.60
 -10   3   1    1.00    0.60
  10   3   0    3.06    1.20
  10  -3   0    1.29    0.64
  10  -3   0    2.20    0.84
 -10  -3   0    1.41    0.65
 -10   3   0    2.02    0.75
  10   3   1   18.32    1.59
  10  -3   1   17.96    1.31
  10  -3   1   16.83    1.78
 -10   3  -1   18.75    2.36
 -10  -3  -1   17.42    1.26
  10   3   2   -0.17    0.38
  10  -3   2    0.27    0.25
  10  -3   2   -0.21    0.44
 -10  -3  -2    0.08    0.25
 -10   3  -2   -0.13    0.37
  10   3   3    3.35    0.82
  10  -3   3    2.64    0.76
  10  -3   3    2.28    0.63
 -10   3  -3    3.24    0.79
 -10  -3  -3    2.19    0.49
  10   3   4    8.56    1.08
  10  -3   4    5.72    0.59
  10  -3   4    7.22    0.90
 -10  -3  -4    5.85    0.60
 -10   3  -4    7.48    1.59
  10   3   5   20.31    1.59
 -10   3  -5   21.35    2.18
  10   3   6    8.63    0.96
 -10   3  -6    8.24    0.98
 -10   3  -6    7.84    1.30
  10   3   7    2.70    0.88
 -10   3  -7    0.27    0.90
 -10   3  -7    3.93    0.60
  10   3   8   -0.01    0.73
 -10   3  -8    3.16    0.48
 -10   3  -8    4.61    0.87
 -10   3  -9    0.33    0.52
 -10   4  11   -0.08    0.53
 -10   4  11    0.05    0.34
  10  -4 -10    3.90    0.60
 -10  -4  10    3.60    0.58
 -10   4  10    2.59    1.50
 -10   4  10    2.14    1.62
  10  -4  -9    6.17    0.91
 -10  -4   9    5.77    0.93
 -10   4   9    7.72    1.11
 -10   4   9    3.87    1.86
  10  -4  -8    0.46    0.76
 -10   4   8    4.63    1.46
 -10   4   8    6.20    0.94
  10   4  -7    2.71    1.07
 -10   4   7    6.27    1.02
 -10   4   7    5.83    1.09
  10   4  -6    0.13    0.20
  10   4  -6    0.58    0.52
 -10   4   6    0.00    0.45
 -10   4   6    0.04    0.20
 -10   4   6    0.34    0.51
 -10   4   6    0.64    0.80
  10   4  -5    0.49    0.35
  10   4  -5    0.80    0.75
 -10   4   5    0.41    0.34
 -10   4   5    0.96    0.93
 -10   4   5    1.50    0.74
 -10   4   5    0.82    0.98
  10   4  -4    5.72    0.75
  10   4  -4    5.56    1.27
 -10   4   4    4.64    0.71
 -10   4   4    6.81    0.94
 -10   4   4    5.58    1.28
 -10   4   4    7.05    1.55
  10   4  -3    0.38    0.53
 -10   4   3   -0.01    0.53
 -10   4   3    0.18    0.39
 -10   4   3    0.03    0.40
  10   4  -2    0.21    0.33
  10  -4  -2    0.36    0.37
 -10  -4   2   -0.14    0.38
 -10   4   2   -0.01    0.34
 -10   4   2    0.11    0.33
 -10   4   2   -0.06    0.33
  10   4  -1   -0.01    0.37
  10  -4  -1    0.42    0.63
 -10  -4   1    0.11    0.39
 -10   4   1   -0.26    0.55
 -10   4   1   -0.35    0.37
 -10   4   1   -0.39    0.33
  10   4   0    1.67    0.66
  10  -4   0    1.40    0.57
 -10  -4   0    3.11    0.54
 -10   4   0    1.78    0.66
  10   4   1    4.44    0.84
  10  -4   1    4.05    0.92
 -10  -4  -1    4.92    0.61
 -10   4  -1    5.04    0.85
  10   4   2    5.38    0.89
 -10   4  -2    5.61    1.37
  10   4   3    1.87    1.00
 -10   4  -3    3.30    0.63
 -10   4  -3    1.04    0.37
  10   4   4    5.37    0.83
 -10   4  -4    5.85    0.83
  10   4   5    0.06    0.31
 -10   4  -5    0.24    0.32
  11   0 -19   -0.04    0.33
  11   0 -18   -0.00    0.22
 -11   0  18    0.11    0.47
 -11   0  18   -0.07    0.26
  11   0 -17   49.83    2.86
 -11   0  17   46.43    2.48
 -11   0  17   45.57    3.36
  11   0 -16    0.19    0.57
 -11   0  16   -0.59    0.44
 -11   0  16   -0.06    0.76
  11   0 -15   92.78    4.69
 -11   0  15   79.87    4.71
 -11   0  15   85.02    4.09
  11   0 -14    0.03    0.30
 -11   0  14    0.22    0.33
 -11   0  14   -0.13    0.36
  11   0 -13   14.73    1.19
 -11   0  13   11.20    1.19
 -11   0  13   11.44    1.90
  11   0 -12    0.48    0.46
  11   0 -11  226.66   10.76
  11   0 -10   -0.22    0.64
  11   0  -9   95.02    3.88
  11   0  -9  110.51    5.38
 -11   0   9   93.38    3.79
  11   0  -8   -0.44    0.39
  11   0  -8    0.03    0.44
 -11   0   8   -0.17    0.28
  11   0  -7   39.40    2.09
  11   0  -7   37.03    1.83
 -11   0   7   36.84    2.32
  11   0  -6   -0.13    0.34
  11   0  -6    0.02    0.52
 -11   0   6   -0.35    0.32
  11   0  -5   14.66    1.11
  11   0  -5   18.24    1.26
 -11   0   5   15.22    1.11
  11   0  -4    0.18    0.27
  11   0  -4   -0.28    0.27
 -11   0   4    0.20    0.26
  11   0  -3   42.56    2.78
  11   0  -3   41.82    2.64
 -11   0   3   39.33    2.05
  11   0  -2    0.05    0.29
  11   0  -2   -0.07    0.25
 -11   0   2   -0.05    0.47
  11   0  -1  229.51    9.80
  11   0  -1  212.51    9.06
 -11   0   1  207.28    8.83
  11   0   0   -0.14    0.37
  11   0   0   -0.04    0.48
 -11   0   0   -0.07    0.58
  11   0   1   21.17    1.90
  11   0   1   20.33    2.14
 -11   0  -1   19.86    2.06
  11   0   2    0.16    0.27
  11   0   2   -0.01    0.54
 -11   0  -2   -0.01    0.33
  11   0   3   18.61    1.29
  11   0   3   18.71    1.91
 -11   0  -3   18.88    1.92
  11   0   4    0.35    0.31
  11   0   4    0.21    0.34
 -11   0  -4   -0.16    0.57
  11   0   5   21.35    1.36
  11   0   5   21.10    1.33
 -11   0  -5   21.52    1.40
  11   0   6    0.23    0.27
  11   0   6    0.25    0.26
 -11   0  -6   -0.10    0.28
  11   0   7    1.75    0.44
 -11   0  -8   -0.10    0.33
  11   1 -18    0.71    0.54
  11  -1 -18    0.40    0.31
 -11   1  18    0.24    0.48
 -11  -1  18    0.17    0.55
 -11   1  18    0.34    0.52
  11   1 -17    0.40    0.36
  11  -1 -17    0.41    0.42
 -11  -1  17    0.31    0.59
 -11  -1  17    0.26    0.38
 -11   1  17    0.47    0.50
 -11   1  17    0.33    0.52
  11   1 -16   10.36    1.37
  11  -1 -16    8.86    1.06
 -11  -1  16    6.65    0.88
 -11   1  16   10.11    1.85
 -11   1  16    9.57    1.21
 -11  -1  16    6.85    1.29
  11   1 -15    2.54    0.59
  11  -1 -15    2.61    0.77
 -11  -1  15    0.78    0.93
 -11   1  15    1.62    0.77
 -11   1  15    1.91    0.79
  11   1 -14    0.16    0.46
  11  -1 -14   -0.00    0.38
 -11   1  14   -0.06    0.35
 -11   1  14    0.08    0.60
  11  -1 -13    2.51    0.91
  11   1 -13    1.97    1.00
 -11   1  13    1.77    0.77
 -11   1  13    2.13    1.29
  11   1 -12   36.61    2.64
  11  -1 -12   36.66    2.60
 -11   1  12   31.91    2.16
 -11   1  12   32.72    2.21
  11   1 -11    3.98    0.74
  11  -1 -11    4.97    1.16
 -11   1  11    2.76    1.32
 -11   1  11    3.99    0.88
  11   1 -10  141.48    6.65
  11  -1 -10  119.89    4.88
  11  -1 -10  139.02    5.91
 -11  -1  10  119.19    4.88
  11   1  -9    5.29    0.73
  11  -1  -9    4.22    0.61
  11  -1  -9    5.10    1.17
 -11  -1   9    3.90    0.61
  11   1  -8   15.57    1.13
  11   1  -8   13.07    0.97
  11  -1  -8   13.50    1.53
  11  -1  -8   15.52    1.28
 -11  -1   8   14.53    1.10
 -11   1   8   12.66    1.34
  11   1  -7    1.07    0.75
  11   1  -7    1.04    0.43
  11  -1  -7    0.94    0.50
  11  -1  -7    1.30    0.88
 -11   1   7    1.06    0.43
 -11  -1   7    1.09    0.50
  11   1  -6   34.67    1.83
  11   1  -6   35.28    2.51
  11  -1  -6   35.74    1.94
  11  -1  -6   36.41    2.74
 -11  -1   6   34.85    2.56
 -11   1   6   34.22    1.85
  11   1  -5    0.86    0.38
  11   1  -5    0.60    0.51
  11  -1  -5    0.54    0.82
  11  -1  -5    0.51    0.82
 -11  -1   5    1.13    0.82
 -11   1   5    0.86    0.49
  11   1  -4   52.99    2.65
  11  -1  -4   51.26    2.56
  11  -1  -4   52.54    3.37
  11   1  -4   50.25    2.82
 -11  -1   4   52.71    3.47
 -11   1   4   50.34    2.53
  11   1  -3   12.38    0.91
  11   1  -3   13.39    1.24
  11  -1  -3   11.44    1.18
  11  -1  -3   13.10    1.18
 -11  -1   3   12.69    1.21
 -11   1   3   12.75    1.21
  11   1  -2   18.41    1.17
  11   1  -2   20.77    1.58
  11  -1  -2   20.19    1.51
  11  -1  -2   20.40    2.15
 -11  -1   2   19.92    1.50
 -11   1   2   20.56    1.54
  11  -1  -1   93.97    4.19
  11   1  -1   95.42    5.31
  11  -1  -1   94.18    5.25
  11   1  -1   87.58    3.82
 -11  -1   1   92.52    4.10
 -11   1   1   94.90    5.27
  11   1   0   94.67    4.38
  11  -1   0   96.29    4.45
  11  -1   0   91.52    4.93
  11   1   0   80.44    3.71
 -11  -1   0   90.10    4.86
 -11   1   0   95.00    4.36
  11   1   1  106.89    4.90
  11  -1   1  103.07    5.51
  11  -1   1  108.82    5.53
 -11  -1  -1  103.82    4.51
 -11   1  -1  105.95    5.85
  11  -1   2    0.34    0.58
  11  -1   2    0.25    0.42
  11   1   2   -0.03    0.68
 -11  -1  -2    0.33    0.35
 -11   1  -2   -0.03    0.43
  11   1   3    1.53    1.04
  11  -1   3    2.05    0.53
  11  -1   3    1.87    0.65
 -11  -1  -3    1.47    0.80
 -11   1  -3    1.93    0.70
  11   1   4   28.61    2.37
  11  -1   4   28.13    1.59
  11  -1   4   27.90    2.46
 -11  -1  -4   26.86    1.50
 -11   1  -4   29.04    1.80
  11   1   5    0.77    0.47
  11  -1   5    0.82    0.51
  11  -1   5    0.73    0.35
 -11   1  -5    0.98    0.75
 -11  -1  -5    0.73    0.57
  11  -1   6   -0.12    0.31
  11   1   6   -0.10    0.39
 -11   1  -6    0.05    0.25
  11   1   7    0.95    0.64
  11  -1   7    1.98    0.86
 -11   1  -7    1.15    0.41
 -11   1  -8    0.30    0.36
 -11   1  -9    1.15    0.69
 -11   1 -10   -0.04    0.34
 -11   1 -11    0.01    0.16
  11   2 -17   13.90    0.87
 -11   2  17   14.67    1.48
 -11   2  17   14.23    1.38
  11   2 -16    3.69    0.54
 -11   2  16    2.03    0.92
 -11   2  16    3.94    0.88
  11   2 -15   16.36    1.46
 -11   2  15   14.71    2.35
 -11   2  15   15.44    1.53
  11   2 -14    5.35    1.07
 -11   2  14    6.02    1.09
 -11   2  14    4.63    1.73
  11   2 -13   93.41    4.68
 -11   2  13   90.19    4.56
 -11   2  13   96.38    5.81
  11   2 -12   75.60    3.80
  11  -2 -12   59.40    2.89
 -11   2  12   70.60    4.75
 -11   2  12   75.65    5.03
  11  -2 -11    2.21    0.45
  11  -2 -11    2.51    0.80
  11   2 -11    2.57    0.77
 -11  -2  11    1.84    0.72
 -11   2  11    2.74    0.92
 -11   2  11    2.64    0.85
  11   2 -10   10.32    1.24
  11  -2 -10   11.08    1.42
  11  -2 -10   10.34    0.94
 -11  -2  10   11.03    1.43
 -11   2  10   11.32    1.39
 -11   2  10   10.73    2.06
  11   2  -9   83.12    3.71
  11  -2  -9   85.52    4.44
  11  -2  -9   87.46    4.01
 -11  -2   9   87.09    4.83
 -11   2   9   88.61    4.42
 -11   2   9   84.85    4.14
  11   2  -8   33.64    1.74
  11   2  -8   26.24    1.58
  11  -2  -8   37.60    2.25
  11  -2  -8   33.88    2.37
 -11  -2   8   34.35    2.10
 -11   2   8   32.53    2.05
 -11   2   8   33.31    2.14
  11   2  -7   18.33    1.14
  11   2  -7   19.23    1.30
  11  -2  -7   21.23    1.71
  11  -2  -7   23.02    1.96
 -11  -2   7   22.14    1.67
 -11   2   7   19.29    1.34
  11  -2  -6  105.58    5.02
  11  -2  -6  113.58    5.15
  11   2  -6  102.29    4.55
 -11  -2   6  119.44    6.37
 -11   2   6   99.97    4.57
  11   2  -5  171.03    7.64
  11  -2  -5  177.46    8.08
  11  -2  -5  189.91    8.37
 -11  -2   5  214.86   10.30
 -11   2   5  176.67    8.74
  11   2  -4   68.92    4.23
  11  -2  -4   67.85    3.60
  11  -2  -4   78.48    3.74
 -11  -2   4   68.56    3.58
 -11   2   4   69.49    3.50
  11   2  -3    6.41    1.03
  11  -2  -3    6.79    1.16
  11  -2  -3    7.67    0.99
 -11  -2   3    6.52    1.14
 -11   2   3    7.40    1.05
  11   2  -2  138.77    6.39
  11  -2  -2  151.12    7.81
  11  -2  -2  139.88    6.38
 -11  -2   2  140.97    7.41
 -11   2   2  138.70    6.41
  11   2  -1   96.68    5.63
  11  -2  -1   93.71    4.45
  11  -2  -1   94.43    4.51
 -11  -2   1   96.77    4.55
 -11   2   1   93.09    5.56
  11  -2   0   36.95    2.14
  11  -2   0   39.10    3.07
  11   2   0   36.92    2.32
 -11  -2   0   36.63    2.15
 -11   2   0   36.56    2.35
  11   2   1    3.26    1.41
  11  -2   1    2.98    0.71
  11  -2   1    3.95    1.23
 -11  -2  -1    2.89    1.12
 -11   2  -1    3.12    0.89
  11  -2   2   12.34    1.03
  11  -2   2   13.90    1.31
  11   2   2   13.64    1.35
 -11  -2  -2   11.65    1.04
 -11   2  -2   12.39    1.38
  11   2   3   10.21    1.20
  11  -2   3    9.63    0.86
  11  -2   3    9.89    1.79
 -11  -2  -3    9.18    0.84
 -11   2  -3   11.93    1.82
  11   2   4   33.04    2.02
  11  -2   4   33.02    2.70
  11  -2   4   27.54    1.49
 -11  -2  -4   26.91    1.91
 -11   2  -4   33.78    2.72
  11   2   5    3.85    0.76
  11  -2   5    5.00    0.87
 -11   2  -5    4.41    1.21
  11   2   6    3.61    1.02
  11  -2   6    3.71    1.20
 -11   2  -6    3.13    0.63
  11   2   7   27.83    1.73
 -11   2  -7   27.06    2.14
  11   2   8    3.34    0.80
 -11   2  -8    3.14    0.53
 -11   2  -8    8.36    0.78
 -11   2  -9    2.78    0.56
 -11   2 -10    5.97    1.08
 -11   3  14   15.29    1.43
 -11   3  14   14.79    1.52
 -11   3  13    4.23    0.86
 -11   3  13    1.57    1.50
  11  -3 -12    0.39    0.31
 -11  -3  12    0.01    0.31
 -11   3  12    0.38    0.48
 -11   3  12    0.53    0.85
  11  -3 -11   -0.09    0.22
 -11  -3  11   -0.00    0.36
 -11   3  11   -0.12    0.40
 -11   3  11   -0.03    0.42
  11  -3 -10   -0.25    0.58
 -11  -3  10    0.52    0.55
 -11   3  10    0.59    0.77
 -11   3  10    0.12    0.50
  11  -3  -9   41.53    2.40
 -11  -3   9   39.59    2.29
 -11   3   9   43.29    2.60
 -11   3   9   42.40    2.64
  11  -3  -8   77.83    5.14
 -11  -3   8   76.99    4.05
 -11   3   8   76.34    3.87
 -11   3   8   73.06    4.75
  11  -3  -7   63.02    3.46
 -11   3   7   59.94    3.09
 -11   3   7   55.10    4.03
 -11  -3   7   63.66    3.57
  11   3  -6   27.61    1.69
  11  -3  -6   35.86    2.34
  11  -3  -6   21.60    1.85
 -11  -3   6   36.82    2.40
 -11   3   6   31.54    1.90
 -11   3   6   25.67    1.71
 -11   3   6   32.36    2.87
  11   3  -5    4.54    1.10
  11  -3  -5    5.37    1.09
  11  -3  -5    3.19    0.57
 -11  -3   5    5.55    1.11
 -11   3   5    3.73    0.73
  11   3  -4    7.56    0.97
  11  -3  -4    7.33    1.29
  11  -3  -4    6.77    1.09
 -11  -3   4   10.04    1.36
 -11   3   4    7.20    0.99
  11   3  -3    7.60    1.59
  11  -3  -3    6.20    1.15
  11  -3  -3    7.98    1.23
 -11  -3   3    8.46    1.29
 -11   3   3    7.40    1.60
  11   3  -2    6.02    1.55
  11  -3  -2    7.10    1.06
  11  -3  -2    4.78    1.06
 -11  -3   2    8.91    1.67
 -11   3   2    6.17    1.52
  11   3  -1    2.03    1.11
  11  -3  -1    1.44    1.06
  11  -3  -1    1.68    0.51
 -11  -3   1    1.32    0.63
 -11   3   1    1.21    1.11
  11   3   0    2.81    0.82
  11  -3   0    2.62    0.69
  11  -3   0    2.73    0.57
 -11  -3   0    2.77    0.69
 -11   3   0    2.94    1.33
  11   3   1    5.28    1.00
  11  -3   1    4.69    0.73
  11  -3   1    4.65    1.13
 -11  -3  -1    5.20    0.73
 -11   3  -1    6.03    0.99
  11   3   2   10.78    1.24
  11  -3   2    9.97    1.27
  11  -3   2    9.82    1.46
 -11  -3  -2    9.87    0.86
 -11   3  -2    9.72    1.87
  11   3   3    1.83    1.05
  11  -3   3    1.07    0.38
  11  -3   3    1.48    0.86
 -11   3  -3    2.02    0.63
 -11  -3  -3    1.66    0.61
  11   3   4   10.93    1.71
  11  -3   4   10.48    0.99
 -11   3  -4    9.54    1.08
  11   3   5    0.27    0.58
 -11   3  -5    0.24    0.58
 -11   3  -5    0.12    0.32
  11   3   6    0.22    0.30
 -11   3  -6    0.21    0.31
 -11   3  -6   -0.16    0.48
  11   3   7    2.02    0.46
 -11   3  -7    0.12    0.73
 -11   3  -7    3.38    0.51
 -11   3  -8    4.88    0.93
  11  -4  -9    5.15    1.00
 -11  -4   9    4.94    1.03
 -11   4   9    4.86    0.80
 -11   4   9    4.04    0.85
  11  -4  -8   11.84    1.04
 -11  -4   8   13.28    1.66
 -11   4   8   10.26    1.69
 -11   4   8   11.34    1.79
  11  -4  -7    9.91    1.08
 -11  -4   7    9.35    1.03
 -11   4   7    9.03    0.97
 -11   4   7    8.83    1.00
  11  -4  -6    5.18    0.86
 -11  -4   6    5.04    0.83
 -11   4   6    4.44    0.74
 -11   4   6    4.64    0.75
  11   4  -5   -0.03    0.16
  11  -4  -5   -0.12    0.29
 -11  -4   5   -0.15    0.28
 -11   4   5    0.20    0.25
 -11   4   5   -0.10    0.22
 -11   4   5    0.11    0.23
  11   4  -4   10.41    1.32
  11  -4  -4   13.83    1.22
 -11  -4   4   13.12    1.17
 -11   4   4   10.57    0.96
 -11   4   4    9.08    1.27
 -11   4   4   11.32    0.95
  11   4  -3   19.93    1.36
  11  -4  -3   26.31    2.23
 -11  -4   3   22.09    2.09
 -11   4   3   18.27    1.71
 -11   4   3   18.25    1.29
 -11   4   3   17.45    1.13
  11   4  -2   18.75    2.00
  11  -4  -2   20.57    1.39
 -11  -4   2   21.50    1.41
 -11   4   2   18.36    1.99
  11   4  -1    0.15    0.49
  11  -4  -1    0.19    0.27
 -11  -4   1   -0.08    0.46
 -11   4   1   -0.20    0.49
  11   4   0    0.52    0.83
  11  -4   0    1.19    0.38
 -11  -4   0    0.72    0.63
 -11   4   0    0.90    0.81
  11   4   1    6.51    0.92
 -11   4  -1    7.14    0.90
  11   4   2    0.18    0.60
 -11   4  -2    0.17    0.60
  11   4   3    0.01    0.36
 -11   4  -3    0.40    0.36
  12   0 -18    4.13    0.82
  12   0 -17   -0.03    0.38
 -12   0  17   -0.05    0.22
 -12   0  17   -0.00    0.38
  12   0 -16   15.86    1.46
 -12   0  16    8.10    0.87
 -12   0  16    9.02    1.42
  12   0 -15    0.04    0.28
  12   0 -14    1.97    0.64
  12   0 -13    0.34    0.44
  12   0 -12   14.91    1.29
  12   0 -11   -0.12    0.60
  12   0 -10   22.48    2.23
  12   0  -9   -0.19    0.62
  12   0  -9    0.14    0.41
 -12   0   9    0.22    0.25
  12   0  -8   40.13    2.46
  12   0  -8   42.58    2.20
 -12   0   8   36.81    2.35
  12   0  -7   -0.00    0.32
  12   0  -7    0.10    0.27
 -12   0   7    0.05    0.27
  12   0  -6   16.40    1.89
  12   0  -6   15.82    1.25
 -12   0   6   16.44    1.80
  12   0  -5   -0.04    0.28
  12   0  -5    0.27    0.47
 -12   0   5   -0.02    0.45
  12   0  -4    1.02    0.90
  12   0  -4    1.02    0.51
 -12   0   4    0.57    0.91
  12   0  -3   -0.48    0.57
  12   0  -3   -0.08    0.41
 -12   0   3    0.08    0.64
  12   0  -2   23.01    1.60
  12   0  -2   22.78    1.67
 -12   0   2   21.70    1.62
  12   0  -1   -0.09    0.51
  12   0  -1   -0.17    0.63
 -12   0   1    0.02    0.61
  12   0   0  455.85   20.72
  12   0   0  449.04   21.13
 -12   0   0  437.32   19.92
  12   0   1   -0.09    0.34
  12   0   1    0.11    0.43
 -12   0  -1    0.15    0.34
  12   0   2   41.66    2.85
  12   0   2   42.85    2.34
 -12   0  -2   43.37    3.13
  12   0   3   -0.07    0.38
  12   0   3   -0.03    0.29
 -12   0  -3    0.15    0.29
  12   0   4    4.69    1.05
  12   0   4    4.99    0.71
 -12   0  -4    5.11    0.74
  12   0   5   -0.02    0.25
  12   0   5    0.24    0.38
 -12   0  -5    0.08    0.44
  12   0   6    2.16    0.67
  12   0   6    1.76    0.69
 -12   0  -6    2.02    0.72
 -12   0  -7    0.26    0.23
  12   1 -17    1.17    0.42
  12  -1 -17    0.85    0.46
 -12   1  17    0.55    0.75
 -12   1  17    0.31    0.44
  12   1 -16    1.16    0.64
  12  -1 -16    0.86    0.56
 -12   1  16    0.71    0.48
 -12   1  16    0.57    0.46
  12  -1 -15    0.20    0.43
  12   1 -15   -0.36    0.29
 -12   1  15    0.19    0.56
 -12   1  15   -0.04    0.31
  12   1 -14    1.09    0.45
  12  -1 -14    0.83    0.71
 -12   1  14    0.73    0.53
 -12   1  14    0.26    0.78
  12   1 -13    4.64    0.76
  12  -1 -13    4.79    0.76
  12   1 -12   62.95    3.00
  12  -1 -12   65.93    3.18
  12   1 -11    0.65    0.44
  12  -1 -11    0.57    0.78
  12  -1 -10  108.31    4.98
  12   1 -10  134.25    6.43
  12  -1 -10  135.11    6.57
 -12  -1  10  108.85    4.96
  12   1  -9   12.86    1.62
  12   1  -9    8.65    1.18
  12  -1  -9    9.67    1.27
  12  -1  -9   12.48    1.14
 -12  -1   9    9.92    1.31
  12   1  -8   11.07    1.01
  12   1  -8    8.86    1.27
  12  -1  -8   10.31    0.94
  12  -1  -8   10.98    1.67
 -12  -1   8    9.48    0.93
 -12   1   8    9.60    1.25
  12   1  -7   33.79    1.85
  12   1  -7   32.92    1.83
  12  -1  -7   33.54    2.49
  12  -1  -7   36.37    2.77
 -12  -1   7   34.39    2.56
 -12   1   7   30.80    2.31
  12   1  -6    4.41    0.73
  12  -1  -6    3.54    1.15
  12  -1  -6    3.77    0.80
  12   1  -6    3.83    0.67
 -12   1   6    3.89    0.73
 -12  -1   6    3.96    0.75
  12   1  -5   13.26    1.44
  12   1  -5   12.63    1.24
  12  -1  -5   13.04    1.77
  12  -1  -5   14.03    1.28
 -12  -1   5   12.48    1.20
 -12   1   5   12.80    1.19
  12   1  -4   15.17    1.51
  12   1  -4   16.42    1.40
  12  -1  -4   17.50    2.07
  12  -1  -4   17.46    1.96
 -12   1   4   16.23    1.37
 -12  -1   4   16.07    1.36
  12   1  -3    0.17    0.45
  12   1  -3    0.41    0.43
  12  -1  -3    0.07    0.41
  12  -1  -3    0.21    0.68
 -12  -1   3    0.01    0.67
 -12   1   3    0.07    0.42
  12   1  -2  342.79   15.27
  12  -1  -2  339.35   16.55
  12  -1  -2  333.44   14.66
  12   1  -2  300.01   14.06
 -12  -1   2  329.12   14.43
 -12   1   2  329.30   14.77
  12   1  -1  335.51   16.15
  12  -1  -1  332.18   14.39
  12  -1  -1  325.24   14.89
  12   1  -1  276.25   13.82
 -12  -1   1  316.72   14.85
 -12   1   1  319.10   15.42
  12   1   0  120.47    5.64
  12  -1   0  123.72    6.51
  12  -1   0  121.77    6.28
 -12  -1   0  117.31    5.24
 -12   1   0  122.39    5.68
  12   1   1   28.25    1.98
  12  -1   1   27.22    1.74
  12  -1   1   28.21    1.88
 -12  -1  -1   27.11    1.68
 -12   1  -1   27.41    2.73
  12   1   2    0.05    0.70
  12  -1   2    0.15    0.37
  12  -1   2    0.69    0.67
 -12   1  -2    0.28    0.45
 -12  -1  -2    0.08    0.36
  12  -1   3    2.52    0.90
  12  -1   3    3.07    0.69
  12   1   3    1.55    1.09
 -12  -1  -3    2.63    0.57
 -12   1  -3    2.00    0.73
  12   1   4    2.47    0.68
  12  -1   4    2.78    0.55
  12  -1   4    3.34    1.07
 -12  -1  -4    2.84    0.90
 -12   1  -4    3.23    1.08
  12  -1   5   16.09    1.50
  12  -1   5   22.27    2.13
  12   1   5   19.00    1.34
 -12  -1  -5   17.41    1.54
 -12   1  -5   18.39    1.33
  12   1   6    0.72    0.41
  12  -1   6    0.96    0.49
 -12   1  -6    1.01    0.66
  12   1   7   14.25    1.10
 -12   1  -7   15.01    1.41
 -12   1  -8   38.12    1.92
 -12   1  -9   39.22    1.89
  12   2 -16   -0.19    0.34
 -12   2  16   -0.01    0.28
 -12   2  16   -0.07    0.53
  12   2 -15    0.38    0.28
 -12   2  15    0.02    0.40
 -12   2  15    0.28    0.42
  12   2 -14    4.54    0.57
  12  -2 -14    3.23    0.60
 -12   2  14    3.73    0.76
 -12   2  14    1.61    1.29
  12   2 -13    2.48    0.67
  12  -2 -13    1.04    0.55
 -12   2  13    0.81    0.98
 -12   2  13    0.60    0.57
  12   2 -12    0.84    0.36
  12  -2 -12    0.55    0.52
 -12   2  12    0.53    0.52
 -12   2  12    0.42    0.49
  12   2 -11    1.81    0.73
  12  -2 -11    1.57    0.60
  12  -2 -11    2.13    0.72
 -12  -2  11    1.51    0.61
 -12   2  11    1.22    0.64
 -12   2  11    1.23    0.95
  12   2 -10    0.17    0.46
  12  -2 -10    0.41    0.50
  12  -2 -10    0.35    0.51
 -12  -2  10    0.16    0.50
  12   2  -9   20.10    1.64
  12  -2  -9   21.15    1.41
  12  -2  -9   22.62    1.93
 -12  -2   9   22.69    1.99
  12   2  -8   17.00    1.25
  12  -2  -8   27.44    1.64
  12  -2  -8   27.25    1.56
  12   2  -8   20.81    1.54
 -12  -2   8   27.63    1.64
 -12   2   8   16.16    1.23
  12   2  -7    4.16    0.98
  12  -2  -7    3.91    0.79
  12  -2  -7    3.68    1.09
 -12  -2   7    4.69    0.79
 -12   2   7    2.96    0.64
  12   2  -6   18.64    1.92
  12  -2  -6   21.30    2.03
  12  -2  -6   20.81    1.56
 -12  -2   6   21.05    2.36
 -12   2   6   19.33    2.00
  12   2  -5   -0.14    0.30
  12  -2  -5    0.23    0.33
  12  -2  -5    0.00    0.31
 -12  -2   5    0.53    0.57
 -12   2   5   -0.07    0.31
  12   2  -4    0.12    0.43
  12  -2  -4    0.41    0.45
  12  -2  -4    0.25    0.40
 -12  -2   4    0.26    0.47
 -12   2   4   -0.02    0.43
  12   2  -3    9.56    1.12
  12  -2  -3    9.26    1.15
  12  -2  -3    9.36    1.06
 -12  -2   3    9.25    1.17
 -12   2   3    8.39    1.15
  12   2  -2    0.12    0.47
  12  -2  -2    0.37    0.73
  12  -2  -2    0.31    0.40
 -12  -2   2    0.27    0.72
 -12   2   2    0.05    0.46
  12   2  -1    3.88    0.92
  12  -2  -1    4.32    0.84
  12  -2  -1    4.79    0.85
 -12  -2   1    4.31    0.85
 -12   2   1    4.27    0.96
  12  -2   0   46.59    3.40
  12  -2   0   43.84    2.36
  12   2   0   46.67    3.53
 -12  -2   0   43.24    2.30
 -12   2   0   43.74    3.54
  12   2   1   30.17    2.06
  12  -2   1   28.97    2.65
  12  -2   1   29.44    1.75
 -12  -2  -1   30.76    1.73
 -12   2  -1   31.37    2.11
  12  -2   2   17.99    1.24
  12  -2   2   18.77    1.53
  12   2   2   18.84    1.61
 -12  -2  -2   17.08    1.20
 -12   2  -2   19.55    2.30
  12   2   3    5.04    1.35
  12  -2   3    3.71    0.92
  12  -2   3    5.02    1.25
 -12  -2  -3    3.60    0.58
 -12   2  -3    5.17    1.35
  12   2   4    2.15    0.97
  12  -2   4    1.42    0.40
  12  -2   4    2.35    1.03
 -12  -2  -4    1.45    0.40
 -12   2  -4    2.40    0.98
  12   2   5    0.10    0.36
  12  -2   5    0.23    0.60
 -12   2  -5    0.31    0.55
  12   2   6    1.39    0.93
  12  -2   6    4.36    0.73
 -12   2  -6    3.32    0.58
  12   2   7    6.37    0.96
 -12   2  -7    4.79    0.64
 -12   2  -7   10.33    1.27
 -12   2  -8    0.19    0.21
 -12   2  -8    8.05    0.72
 -12   2  -9    9.87    1.19
 -12   3  13    5.20    0.81
 -12   3  13    0.42    0.57
 -12   3  12   -0.08    0.67
 -12   3  12    0.57    0.43
  12  -3 -11    2.81    0.41
 -12  -3  11    2.87    0.41
 -12   3  11    0.85    1.03
 -12   3  11    3.51    0.68
  12  -3 -10   11.22    0.84
 -12  -3  10   10.67    0.84
 -12   3  10    9.51    1.02
 -12   3  10    8.60    1.62
  12  -3  -9   27.56    1.59
 -12  -3   9   29.20    1.63
 -12   3   9   22.78    2.13
 -12   3   9   23.82    1.62
  12  -3  -8  232.29   10.72
 -12  -3   8  230.03    9.98
  12   3  -7   20.78    1.69
  12  -3  -7   22.49    1.61
 -12   3   7   16.27    1.75
 -12   3   7   18.27    1.33
  12   3  -6    3.13    0.94
  12  -3  -6    4.78    0.83
  12  -3  -6    2.22    0.70
 -12  -3   6    3.75    0.85
 -12   3   6    1.82    0.94
  12   3  -5    0.30    0.36
  12  -3  -5    0.31    0.41
  12  -3  -5   -0.03    0.45
 -12  -3   5    0.77    0.47
 -12   3   5   -0.19    0.35
  12   3  -4    7.55    1.40
  12  -3  -4    7.76    1.10
  12  -3  -4    6.40    0.72
 -12  -3   4    7.97    1.12
 -12   3   4    6.92    0.94
  12   3  -3    9.67    1.08
  12  -3  -3   11.20    1.79
  12  -3  -3    7.69    1.17
 -12  -3   3    9.51    1.20
 -12   3   3    9.32    1.10
  12   3  -2    1.41    0.60
  12  -3  -2    1.11    0.59
  12  -3  -2    1.48    0.76
 -12  -3   2    1.62    0.59
 -12   3   2    1.53    0.63
  12   3  -1    0.66    0.51
  12  -3  -1    0.29    0.72
  12  -3  -1    0.59    0.37
 -12  -3   1    0.26    0.71
 -12   3   1    0.46    0.51
  12   3   0   27.24    2.56
  12  -3   0   30.17    2.26
  12  -3   0   25.63    1.61
 -12  -3   0   27.50    1.64
 -12   3   0   25.18    1.81
  12   3   1   24.85    1.78
  12  -3   1   25.00    1.88
  12  -3   1   22.48    1.51
 -12  -3  -1   23.54    1.89
 -12   3  -1   24.22    1.75
  12   3   2    9.56    1.62
  12  -3   2    7.08    0.68
  12  -3   2    8.38    1.24
 -12  -3  -2    7.54    0.99
 -12   3  -2    7.02    1.01
  12   3   3    5.10    0.90
  12  -3   3    6.02    1.16
 -12   3  -3    6.51    0.88
  12   3   4    9.67    1.46
 -12   3  -4    9.59    0.97
 -12   3  -4    9.27    0.85
  12   3   5    4.95    0.71
 -12   3  -5    4.71    1.12
 -12   3  -5    5.50    0.98
  12   3   6    0.28    0.47
 -12   3  -6    0.30    0.30
 -12   3  -6    0.28    0.29
  12  -4  -6    0.11    0.46
 -12  -4   6    0.07    0.47
  12  -4  -5    8.00    1.28
 -12  -4   5    7.83    1.30
  12   4  -4   20.98    1.67
  12  -4  -4   34.43    1.61
 -12  -4   4   34.82    2.27
 -12   4   4   19.07    1.59
  12   4  -3    0.30    0.33
  12  -4  -3    0.69    0.37
 -12  -4   3    0.80    0.37
 -12   4   3    0.18    0.32
  12   4  -2   13.18    1.54
  12  -4  -2   16.24    1.00
 -12  -4   2   16.25    1.48
 -12   4   2   12.34    1.52
  12   4  -1    7.65    1.27
  12  -4  -1    7.81    1.04
 -12  -4   1    7.82    1.07
 -12   4   1    7.10    1.24
  13   0 -17   97.44    4.47
  13   0 -16   -0.11    0.28
  13   0 -15   12.15    1.42
  13   0 -14    0.18    0.33
  13   0 -13    4.22    0.72
  13   0 -12   -0.10    0.33
  13   0 -11   71.22    4.01
  13   0 -10   -0.13    0.20
  13   0 -10    0.21    0.30
  13   0  -9   25.51    2.26
  13   0  -9   19.86    1.25
 -13   0   9   19.48    1.66
  13   0  -8    0.26    0.31
  13   0  -8   -0.12    0.25
 -13   0   8   -0.13    0.24
  13   0  -7  164.37    7.13
  13   0  -7  148.35    7.21
 -13   0   7  151.44    7.19
  13   0  -6    0.32    0.51
  13   0  -6   -0.07    0.32
 -13   0   6    0.09    0.31
  13   0  -5    3.37    1.11
  13   0  -5    2.86    0.71
 -13   0   5    2.48    0.72
  13   0  -4    0.07    0.33
  13   0  -4   -0.02    0.37
 -13   0   4    0.19    0.36
  13   0  -3    1.53    0.68
  13   0  -3    1.58    0.62
 -13   0   3    1.58    0.65
  13   0  -2   -0.05    0.53
  13   0  -2   -0.08    0.63
 -13   0   2   -0.07    0.60
  13   0  -1    7.60    0.95
  13   0  -1    6.76    1.09
 -13   0   1    7.10    1.05
  13   0   0    0.21    0.47
  13   0   0    0.01    0.38
 -13   0   0    0.02    0.62
  13   0   1  170.46    8.51
  13   0   1  185.23    9.02
 -13   0  -1  181.28    7.97
  13   0   2   -0.18    0.32
  13   0   2    0.04    0.66
 -13   0  -2   -0.37    0.42
  13   0   3  143.75    6.72
  13   0   3  159.06    7.51
 -13   0  -3  152.60    6.71
  13   0   4    0.09    0.25
  13   0   4    0.19    0.29
 -13   0  -4   -0.02    0.50
  13   0   5    0.52    0.74
  13   0   5    2.07    0.43
 -13   0  -5    2.38    0.51
  13   0   6    0.05    0.19
 -13   0  -6    0.07    0.31
  13   1 -16   10.64    1.20
  13  -1 -16    8.88    1.07
  13  -1 -15   17.30    1.52
  13   1 -15   16.90    1.61
  13   1 -14    0.07    0.27
  13  -1 -14   -0.20    0.27
  13  -1 -13   48.38    2.43
  13   1 -13   47.17    2.31
  13   1 -12    1.16    0.50
  13  -1 -12    1.30    0.51
  13   1 -11   27.42    2.22
  13  -1 -11   27.54    1.72
  13   1 -10   11.59    1.01
  13  -1 -10   12.50    1.65
  13  -1 -10    9.77    0.84
 -13  -1  10   10.03    0.81
  13   1  -9   14.09    1.61
  13   1  -9    9.33    1.23
  13  -1  -9   11.71    1.29
  13  -1  -9   13.89    1.18
 -13  -1   9   12.10    0.94
 -13   1   9    8.84    1.20
  13   1  -8   69.41    3.84
  13   1  -8   58.19    3.41
  13  -1  -8   61.70    2.82
  13  -1  -8   67.95    4.01
 -13  -1   8   63.50    2.87
 -13   1   8   58.60    3.34
  13   1  -7   12.84    1.11
  13  -1  -7   13.41    1.66
  13  -1  -7   13.13    1.25
  13   1  -7   13.33    1.09
 -13  -1   7   13.03    1.13
 -13   1   7   12.12    1.11
  13   1  -6    1.73    0.76
  13   1  -6    1.04    0.58
  13  -1  -6    1.65    0.57
  13  -1  -6    1.66    0.64
 -13  -1   6    1.53    0.57
 -13   1   6    0.95    0.57
  13   1  -5    8.72    1.26
  13   1  -5    9.06    1.09
  13  -1  -5    9.05    1.04
  13  -1  -5    9.44    1.13
 -13  -1   5    9.01    1.03
 -13   1   5    9.65    1.08
  13   1  -4   37.12    2.05
  13   1  -4   39.05    2.32
  13  -1  -4   40.14    2.26
  13  -1  -4   38.19    2.27
 -13  -1   4   38.66    2.21
 -13   1   4   38.67    2.31
  13   1  -3  173.40    8.44
  13   1  -3  194.10    8.66
  13  -1  -3  185.96    9.10
  13  -1  -3  199.38    8.98
 -13  -1   3  188.89    9.17
 -13   1   3  189.85    8.45
  13   1  -2   32.82    1.88
  13   1  -2   39.69    2.38
  13  -1  -2   37.95    2.21
  13  -1  -2   39.99    2.36
 -13  -1   2   36.82    2.17
 -13   1   2   38.86    2.38
  13   1  -1    1.61    0.40
  13   1  -1    1.55    0.76
  13  -1  -1    1.69    1.11
  13  -1  -1    1.79    1.05
 -13  -1   1    2.08    1.04
 -13   1   1    1.96    1.17
  13  -1   0  134.60    5.94
  13  -1   0  131.45    6.18
  13   1   0  138.37    6.30
 -13  -1   0  129.93    5.75
 -13   1   0  139.86    6.50
  13   1   1    1.29    0.65
  13  -1   1    0.81    0.57
  13  -1   1    1.61    0.61
 -13  -1  -1    1.04    0.56
 -13   1  -1    1.25    0.65
  13   1   2    2.95    0.75
  13  -1   2    2.11    0.64
  13  -1   2    3.14    1.10
 -13  -1  -2    3.07    0.63
 -13   1  -2    3.09    1.19
  13   1   3   10.99    1.15
  13  -1   3   11.34    1.38
  13  -1   3   12.32    1.70
 -13  -1  -3   10.40    0.98
 -13   1  -3   13.06    1.71
  13  -1   4   -0.17    0.31
  13  -1   4    0.10    0.24
  13   1   4    0.05    0.29
 -13  -1  -4    0.26    0.40
 -13   1  -4    0.11    0.30
  13   1   5    0.67    0.44
  13  -1   5    0.13    0.19
  13  -1   5   -0.23    0.49
 -13  -1  -5    0.17    0.34
 -13   1  -5   -0.18    0.28
  13   1   6   15.65    1.42
  13  -1   6   23.42    1.83
 -13   1  -6   13.87    1.08
 -13   1  -7    0.15    0.31
 -13   1  -7    0.47    0.46
 -13   1  -8    0.03    0.28
  13   2 -15   -0.05    0.16
  13   2 -14   15.85    1.26
  13   2 -13   18.30    1.37
  13  -2 -13   14.39    1.29
  13   2 -12    1.69    0.68
  13  -2 -12    2.29    0.43
  13   2 -11    0.24    0.24
  13  -2 -11    0.07    0.21
  13  -2 -11    0.41    0.26
 -13  -2  11    0.01    0.21
  13   2 -10    1.74    0.67
  13  -2 -10    2.44    0.73
  13  -2 -10    3.25    0.52
 -13  -2  10    1.20    0.76
  13   2  -9    0.29    0.42
  13  -2  -9    0.42    0.36
  13  -2  -9    0.72    0.58
 -13  -2   9    0.43    0.36
  13   2  -8    9.57    0.87
  13  -2  -8   14.49    1.09
  13  -2  -8   13.89    1.63
 -13   2   8    8.71    0.87
 -13  -2   8   14.57    1.10
  13   2  -7    3.28    0.64
  13  -2  -7    4.24    0.71
  13  -2  -7    3.98    0.73
 -13  -2   7    4.23    0.72
 -13   2   7    2.87    0.62
  13   2  -6   -0.20    0.43
  13  -2  -6    0.20    0.30
  13  -2  -6    0.10    0.31
 -13   2   6   -0.03    0.46
 -13  -2   6   -0.13    0.51
  13   2  -5   10.14    1.09
  13  -2  -5   10.28    1.09
  13  -2  -5    9.76    1.55
 -13  -2   5   11.51    1.70
 -13   2   5    9.54    1.09
  13   2  -4    0.23    0.44
  13  -2  -4    0.12    0.43
  13  -2  -4    0.52    0.64
 -13   2   4    0.15    0.72
 -13  -2   4    0.25    0.43
  13   2  -3    1.33    0.56
  13  -2  -3    0.44    0.54
  13  -2  -3    0.28    0.81
 -13  -2   3    0.97    0.55
 -13   2   3    0.32    0.94
  13   2  -2    8.97    1.15
  13  -2  -2    8.16    1.00
  13  -2  -2    8.45    1.62
 -13  -2   2    7.45    1.59
 -13   2   2    9.15    1.16
  13   2  -1    5.35    0.98
  13  -2  -1    5.02    1.29
  13  -2  -1    4.99    1.39
 -13  -2   1    5.61    0.83
 -13   2   1    4.41    1.00
  13   2   0    8.29    1.76
  13  -2   0    8.38    0.94
  13  -2   0    8.78    1.55
 -13  -2   0    7.08    0.91
 -13   2   0    7.53    1.81
  13   2   1    0.31    0.50
  13  -2   1    0.27    0.37
  13  -2   1    0.50    0.46
 -13  -2  -1    0.39    0.38
 -13   2  -1    0.41    0.50
  13   2   2    0.36    0.44
  13  -2   2   -0.09    0.51
  13  -2   2    0.22    0.38
 -13  -2  -2    0.39    0.32
 -13   2  -2   -0.16    0.70
  13   2   3    7.68    0.97
  13  -2   3    6.79    0.70
  13  -2   3    7.92    1.42
 -13  -2  -3    7.37    1.06
 -13   2  -3    8.08    1.47
  13   2   4    0.36    0.41
  13  -2   4    0.26    0.37
  13  -2   4    0.60    0.40
 -13   2  -4    0.65    0.65
 -13  -2  -4    0.16    0.39
  13   2   5    1.09    0.66
  13  -2   5    0.45    0.75
 -13   2  -5    0.76    0.41
  13   2   6    3.44    0.58
 -13   2  -6    3.56    0.54
 -13   2  -6    6.53    1.01
 -13   2  -7    0.39    0.34
  13  -3 -10   28.46    1.67
 -13  -3  10   26.02    1.28
  13  -3  -9    3.67    0.87
 -13  -3   9    3.89    0.57
  13  -3  -8    0.29    0.29
  13  -3  -8    0.16    0.14
 -13  -3   8    0.08    0.49
  13   3  -7   29.01    2.11
  13  -3  -7   37.33    1.92
 -13   3   7   28.21    2.08
  13   3  -6   -0.02    0.42
  13  -3  -6    0.23    0.33
  13  -3  -6    0.22    0.31
 -13  -3   6    0.03    0.34
 -13   3   6    0.11    0.41
 -13   3   6   -0.03    0.40
  13   3  -5   16.68    1.75
  13  -3  -5   20.85    1.35
  13  -3  -5   15.18    1.45
 -13  -3   5   19.86    1.38
 -13   3   5   15.14    1.74
  13   3  -4    0.94    0.51
  13  -3  -4    1.84    0.83
  13  -3  -4    0.95    0.38
 -13  -3   4    1.26    0.53
 -13   3   4    0.56    0.51
  13   3  -3    0.54    0.43
  13  -3  -3    0.40    0.41
  13  -3  -3    0.54    0.31
 -13  -3   3    0.24    0.69
 -13   3   3    0.33    0.47
  13   3  -2    6.33    0.91
  13  -3  -2    6.75    1.25
  13  -3  -2    5.36    1.04
 -13  -3   2    7.02    0.80
 -13   3   2    6.50    0.91
  13   3  -1   55.29    2.79
  13  -3  -1   48.42    2.95
  13  -3  -1   55.67    2.50
 -13  -3   1   53.64    2.44
 -13   3   1   54.70    2.80
  13   3   0    7.28    1.48
  13  -3   0    7.48    0.76
  13  -3   0    6.72    1.15
 -13  -3   0    7.13    0.74
 -13   3   0    7.24    0.97
  13   3   1    0.26    0.34
  13  -3   1    0.02    0.22
  13  -3   1   -0.00    0.41
 -13  -3  -1    0.20    0.21
 -13   3  -1   -0.20    0.34
  13   3   2   -0.13    0.31
  13  -3   2    0.15    0.18
  13  -3   2    0.20    0.43
 -13   3  -2    0.04    0.50
 -13   3  -2   -0.06    0.50
  13   3   3    4.92    0.73
 -13   3  -3    4.33    1.13
 -13   3  -3    4.22    0.60
  13   3   4    0.08    0.27
 -13   3  -4    0.11    0.28
 -13   3  -4    0.09    0.37
  14   0 -16   11.69    0.87
  14   0 -15    0.05    0.40
  14   0 -14    9.23    1.33
  14   0 -13   -0.05    0.28
  14   0 -12    2.48    0.97
  14   0 -11    0.01    0.41
  14   0 -10   21.34    1.37
  14   0 -10   14.62    1.34
 -14   0  10   13.12    1.00
  14   0  -9   -0.11    0.53
  14   0  -9   -0.06    0.26
 -14   0   9   -0.08    0.25
  14   0  -8  160.70    7.44
  14   0  -8  170.14    7.40
 -14   0   8  151.99    7.06
  14   0  -7   -0.14    0.25
  14   0  -7   -0.09    0.23
 -14   0   7    0.22    0.23
  14   0  -6    8.90    1.54
  14   0  -6    9.64    1.05
 -14   0   6    8.55    1.56
  14   0  -5   -0.21    0.63
  14   0  -5   -0.22    0.58
 -14   0   5    0.05    0.60
  14   0  -4    2.49    0.66
  14   0  -4    2.68    1.20
 -14   0   4    2.41    1.16
  14   0  -3    0.00    0.31
  14   0  -3    0.08    0.35
 -14   0   3    0.03    0.55
  14   0  -2    7.39    1.38
  14   0  -2    7.96    1.10
 -14   0   2    6.84    1.07
  14   0  -1   -0.22    0.61
  14   0  -1   -0.06    0.27
 -14   0   1    0.74    0.56
  14   0   0  494.56   22.70
  14   0   0  452.30   22.57
 -14   0   0  482.10   22.45
  14   0   1    0.31    0.32
  14   0   1   -0.07    0.43
 -14   0  -1    0.36    0.43
  14   0   2  350.76   17.95
  14   0   2  392.38   18.00
 -14   0  -2  407.84   18.42
  14   0   3   -0.10    0.21
  14   0   3    0.18    0.43
 -14   0  -3    0.24    0.28
  14   0   4    2.94    0.52
  14   0   4    2.23    0.43
 -14   0  -4    3.12    0.85
  14   0   5    0.01    0.17
 -14   0  -5    0.04    0.29
 -14   0  -6    5.01    0.51
  14   1 -15    2.22    0.44
  14  -1 -15    1.25    0.42
  14   1 -14    0.72    0.57
  14  -1 -14    0.24    0.57
  14   1 -13    0.08    0.47
  14  -1 -13    0.19    0.30
  14   1 -12    2.52    0.89
  14  -1 -12    2.91    0.61
  14   1 -11    2.28    0.56
  14  -1 -11    2.53    0.58
  14  -1 -11    0.58    0.53
  14   1 -10    1.54    0.80
  14  -1 -10    1.83    0.89
  14  -1 -10    1.14    0.38
 -14  -1  10    1.25    0.38
  14   1  -9    0.28    0.31
  14  -1  -9    0.86    0.72
  14  -1  -9    0.46    0.34
  14   1  -9    0.37    0.38
 -14  -1   9    0.49    0.34
 -14   1   9    0.47    0.31
  14   1  -8   13.63    1.54
  14  -1  -8   17.85    1.92
  14  -1  -8   16.32    1.67
  14   1  -8   15.91    1.60
 -14  -1   8   15.49    1.63
 -14   1   8   12.90    1.54
  14   1  -7   20.63    1.85
  14   1  -7   21.03    1.44
  14  -1  -7   22.70    1.46
  14  -1  -7   22.70    1.63
 -14   1   7   18.59    1.37
 -14  -1   7   22.28    1.44
  14   1  -6    8.62    1.26
  14   1  -6    9.03    1.57
  14  -1  -6    9.66    1.03
  14  -1  -6    9.15    1.61
 -14  -1   6    9.47    1.02
 -14   1   6   10.45    1.57
  14   1  -5    7.36    0.82
  14   1  -5    7.52    1.05
  14  -1  -5    6.86    1.00
  14  -1  -5    8.92    1.59
 -14  -1   5    7.65    0.96
 -14   1   5    8.30    1.05
  14   1  -4   27.42    1.86
  14  -1  -4   28.48    1.81
  14  -1  -4   27.25    2.52
  14   1  -4   21.92    1.87
 -14  -1   4   27.76    1.76
 -14   1   4   28.94    1.90
  14   1  -3    0.99    0.67
  14   1  -3    2.12    1.15
  14  -1  -3    2.26    1.09
  14  -1  -3    1.81    1.00
 -14  -1   3    1.81    0.65
 -14   1   3    2.03    0.72
  14   1  -2   -0.00    0.37
  14   1  -2    0.34    0.76
  14  -1  -2    0.12    0.44
  14  -1  -2    0.41    0.40
 -14  -1   2    0.36    0.69
 -14   1   2    0.27    0.77
  14  -1  -1   10.83    1.72
  14  -1  -1    9.21    1.11
  14   1  -1   10.31    1.23
 -14  -1   1    8.99    1.09
 -14   1   1    9.77    1.21
  14   1   0    3.44    1.33
  14  -1   0    3.45    0.73
  14  -1   0    2.96    1.18
 -14  -1   0    2.80    0.72
 -14   1   0    3.86    1.32
  14   1   1   53.78    2.81
  14  -1   1   55.17    2.71
  14  -1   1   52.73    2.76
 -14  -1  -1   52.91    2.65
 -14   1  -1   54.74    2.90
  14   1   2   59.08    2.99
  14  -1   2   58.72    3.65
  14  -1   2   61.06    2.88
 -14  -1  -2   61.90    2.91
 -14   1  -2   60.97    3.11
  14   1   3   39.90    2.83
  14  -1   3   42.54    2.28
  14  -1   3   35.76    2.40
 -14  -1  -3   39.02    2.53
 -14   1  -3   39.60    2.26
[truncated: 18,980 more chars]
