# Supplementary material for: Crystal structure of olivetolic acid: a natural product from Cetrelia sanguinea (Schaer.)
Source: Acta Crystallogr E Crystallogr Commun. 2016 Oct 18;72(Pt 11):1587–9. doi: 10.1107/S2056989016016273 (PMC5095839; doi:10.1107/S2056989016016273)
Supplement: Supplementary file 2 [file e-72-01587-Isup2.hkl]

data_I                                                                          
_shelx_title ' F01070 - EXOR                    New: P21/n'                     
_shelx_refln_list_code          4                                               
_shelx_F_calc_maximum      157.96                                               
_exptl_crystal_F_000       480.00                                               
_reflns_d_resolution_high  0.8301                                               
                                                                                
loop_                                                                           
 _space_group_symop_operation_xyz                                               
 'x, y, z'                                                                      
 '-x+1/2, y+1/2, -z+1/2'                                                        
 '-x, -y, -z'                                                                   
 'x-1/2, -y-1/2, z-1/2'                                                         
                                                                                
_cell_length_a    14.2527                                                       
_cell_length_b     4.7524                                                       
_cell_length_c    17.6489                                                       
_cell_angle_alpha  90.000                                                       
_cell_angle_beta  103.538                                                       
_cell_angle_gamma  90.000                                                       
                                                                                
_shelx_F_squared_multiplier     1.000                                           
                                                                                
loop_                                                                           
 _refln_index_h                                                                 
 _refln_index_k                                                                 
 _refln_index_l                                                                 
 _refln_F_squared_calc                                                          
 _refln_F_squared_meas                                                          
 _refln_F_squared_sigma                                                         
 _refln_observed_status                                                         
   2   0   0       2933.69       3164.73        54.27 o                         
   4   0   0       4429.11       4666.49        73.83 o                         
   6   0   0       1304.39       1332.14        21.50 o                         
   8   0   0         33.14         33.36         1.25 o                         
  10   0   0         51.44         58.33         2.46 o                         
  12   0   0       1274.60       1424.66        37.83 o                         
  14   0   0       1213.74       1519.21        41.51 o                         
  16   0   0         27.66         29.05         3.85 o                         
   1   1   0         59.15         46.78         0.71 o                         
   2   1   0        556.39        531.30         4.36 o                         
   3   1   0        609.59        601.66         4.54 o                         
   4   1   0        163.38        149.64         1.38 o                         
   5   1   0          1.03          0.54         0.21 o                         
   6   1   0        183.35        177.68         1.94 o                         
   7   1   0         38.41         42.19         0.83 o                         
   8   1   0        106.78         98.85         1.53 o                         
   9   1   0         23.79         21.26         0.88 o                         
  10   1   0          0.00          0.22         0.44 o                         
  11   1   0        270.98        289.94         5.91 o                         
  12   1   0        336.57        385.04         8.29 o                         
  13   1   0        369.55        429.00         8.71 o                         
  14   1   0          8.84         10.34         1.34 o                         
  15   1   0          2.85          4.18         0.77 o                         
  16   1   0          0.01          0.46         0.57 o                         
   0   2   0        986.92        917.81        11.19 o                         
   1   2   0         24.58         23.27         0.39 o                         
   2   2   0        446.41        481.78         4.29 o                         
   3   2   0       1647.91       1742.47        17.41 o                         
   4   2   0        353.67        351.84         3.62 o                         
   5   2   0        165.97        163.51         1.68 o                         
   6   2   0        121.40        120.13         1.83 o                         
   7   2   0        315.60        316.27         4.43 o                         
   8   2   0         20.86         20.90         0.87 o                         
   9   2   0          3.67          5.29         1.06 o                         
  10   2   0         15.90         19.18         1.51 o                         
  11   2   0         98.79        118.04         3.34 o                         
  12   2   0        127.65        141.56         4.06 o                         
  13   2   0         21.46         25.28         1.73 o                         
  14   2   0          5.72          7.57         1.06 o                         
  15   2   0          4.07          3.70         0.72 o                         
   1   3   0          0.37          0.44         0.35 o                         
   2   3   0       1417.75       1478.20        17.33 o                         
   3   3   0         16.06         21.91         0.94 o                         
   4   3   0        180.81        178.65         3.35 o                         
   5   3   0         45.45         45.05         1.58 o                         
   6   3   0          5.94          6.90         1.06 o                         
   7   3   0          4.51          4.62         0.84 o                         
   8   3   0         11.60         12.72         1.08 o                         
   9   3   0         83.87         89.32         2.49 o                         
  10   3   0          5.95          5.94         1.08 o                         
  11   3   0          6.24          8.75         1.04 o                         
  12   3   0         77.63         85.78         2.68 o                         
  13   3   0         18.78         23.00         1.32 o                         
  14   3   0         61.17         83.87         2.14 o                         
   0   4   0          7.99          7.89         1.39 o                         
   1   4   0         78.48         83.54         2.53 o                         
   2   4   0         52.23         50.42         2.32 o                         
   3   4   0         17.06         13.81         1.21 o                         
   4   4   0         44.79         49.63         2.48 o                         
   5   4   0          0.67          0.99         0.82 o                         
   6   4   0         18.29         17.74         1.90 o                         
   7   4   0        233.04        240.68         5.32 o                         
   8   4   0         12.23         13.97         1.92 o                         
   9   4   0          2.54          1.18         0.74 o                         
  10   4   0          6.70          7.16         1.27 o                         
  11   4   0          4.66          2.89         0.90 o                         
   1   5   0          1.59          1.06         0.71 o                         
   2   5   0          0.43          0.30         0.51 o                         
   3   5   0          5.36          4.67         1.15 o                         
   4   5   0         19.00         17.81         1.80 o                         
   5   5   0          0.10          0.38         0.62 o                         
   6   5   0         57.15         57.96         3.93 o                         
   7   5   0          2.99          1.52         0.62 o                         
   8   5   0         87.21         88.25         5.18 o                         
 -15   0   1        637.47        758.79        29.50 o                         
 -13   0   1         16.85         22.97         1.88 o                         
 -11   0   1        662.31        688.07        19.32 o                         
  -9   0   1        256.41        236.58         4.31 o                         
  -7   0   1        433.14        381.45         5.99 o                         
  -5   0   1       1473.79       1428.88        21.33 o                         
  -3   0   1        599.55        570.63         6.35 o                         
  -1   0   1       7953.50       8767.31       186.04 o                         
   1   0   1         84.40         62.04         0.66 o                         
   3   0   1       3326.83       3098.24       129.38 o                         
   5   0   1        666.52        632.05        11.01 o                         
   7   0   1          1.75          1.18         0.62 o                         
   9   0   1        113.85        117.47         2.99 o                         
  11   0   1         63.41         65.34         3.73 o                         
  13   0   1        491.50        570.44        15.57 o                         
  15   0   1         16.76         18.57         1.82 o                         
 -16   1   1         32.14         40.92         1.72 o                         
 -15   1   1          9.05         10.35         1.17 o                         
 -14   1   1         26.87         30.87         1.74 o                         
 -13   1   1          6.37          5.48         0.95 o                         
 -12   1   1        932.37       1011.15        19.99 o                         
 -11   1   1        277.50        294.92         5.89 o                         
 -10   1   1       1112.29       1169.91        20.85 o                         
  -9   1   1        471.78        494.41         7.48 o                         
  -8   1   1        149.88        135.36         2.47 o                         
  -7   1   1        319.29        305.25         3.48 o                         
  -6   1   1         96.63         90.75         1.23 o                         
  -5   1   1         17.47         15.75         0.33 o                         
  -4   1   1        653.20        612.67         5.11 o                         
  -3   1   1       1896.83       2042.93        19.46 o                         
  -2   1   1       4820.38       5056.77        58.62 o                         
  -1   1   1        489.34        486.11         4.95 o                         
   0   1   1       4012.22       4267.67        49.60 o                         
   1   1   1         17.32         17.95         0.66 o                         
   2   1   1      24951.47      26676.79       452.89 o                         
   3   1   1       3131.67       3545.33        35.70 o                         
   4   1   1          7.04          6.96         0.26 o                         
   5   1   1       1702.58       1863.50        23.43 o                         
   6   1   1        526.20        540.49         5.89 o                         
   7   1   1        219.84        235.25         2.85 o                         
   8   1   1         83.87         81.29         1.61 o                         
   9   1   1         15.40         14.97         0.71 o                         
  10   1   1          8.26          8.71         0.99 o                         
  11   1   1        296.63        336.48         7.39 o                         
  12   1   1         79.75         87.98         2.73 o                         
  13   1   1          2.91          3.79         0.86 o                         
  14   1   1        145.98        171.57         3.93 o                         
  15   1   1         50.49         62.24         2.04 o                         
  16   1   1         10.28         12.45         0.86 o                         
 -15   2   1         11.39         12.79         1.34 o                         
 -14   2   1         11.32         13.20         1.27 o                         
 -13   2   1         12.38         16.51         1.48 o                         
 -12   2   1         10.97         13.85         1.25 o                         
 -11   2   1        269.98        302.44         6.92 o                         
 -10   2   1         68.19         77.41         2.45 o                         
  -9   2   1        324.79        330.83         7.64 o                         
  -8   2   1         21.13         20.47         1.05 o                         
  -7   2   1        147.62        147.00         2.15 o                         
  -6   2   1         29.59         27.96         0.92 o                         
  -5   2   1         29.55         32.17         0.64 o                         
  -4   2   1        455.15        448.70         3.92 o                         
  -3   2   1        112.39        117.64         1.21 o                         
  -2   2   1        109.48        112.63         1.14 o                         
  -1   2   1       1667.87       1764.69        17.43 o                         
   0   2   1        934.74        913.88         8.16 o                         
   1   2   1        285.20        279.60         2.83 o                         
   2   2   1       1323.54       1471.92        14.06 o                         
   3   2   1        619.58        630.28         5.53 o                         
   4   2   1        964.96        968.15         9.39 o                         
   5   2   1        744.91        761.91         8.75 o                         
   6   2   1         17.55         14.60         0.63 o                         
   7   2   1        222.37        222.32         3.56 o                         
   8   2   1          1.29          1.10         0.59 o                         
   9   2   1         45.42         54.04         2.30 o                         
  10   2   1          0.38          0.97         0.82 o                         
  11   2   1          6.97         10.13         1.40 o                         
  12   2   1         86.24         96.32         2.83 o                         
  13   2   1          1.16          1.19         0.61 o                         
  14   2   1          0.03         -0.05         0.44 o                         
  15   2   1         94.73        112.98         2.71 o                         
 -14   3   1          7.98         12.85         1.00 o                         
 -13   3   1        143.03        171.56         3.81 o                         
 -12   3   1          1.17          1.54         0.73 o                         
 -11   3   1          4.16          4.91         1.07 o                         
 -10   3   1          1.96          2.38         1.13 o                         
  -9   3   1         43.37         45.18         1.72 o                         
  -8   3   1          4.63          6.06         0.97 o                         
  -7   3   1          0.83          0.74         0.52 o                         
  -6   3   1          0.99          1.23         0.65 o                         
  -5   3   1        585.79        604.94        11.13 o                         
  -4   3   1         65.45         68.23         1.75 o                         
  -3   3   1        134.06        123.13         2.53 o                         
  -2   3   1         60.68         77.72         1.36 o                         
  -1   3   1        131.73        123.29         1.84 o                         
   0   3   1        830.27        897.05        10.26 o                         
   1   3   1        317.15        329.81         3.63 o                         
   2   3   1        262.63        303.45         3.97 o                         
   3   3   1         33.02         32.62         1.03 o                         
   4   3   1         18.58         16.20         0.95 o                         
   5   3   1          1.68          1.18         0.48 o                         
   6   3   1          5.12          4.81         0.93 o                         
   7   3   1         28.84         29.64         1.54 o                         
   8   3   1         17.86         18.81         1.21 o                         
   9   3   1         87.26         83.34         4.12 o                         
  10   3   1         62.56         56.64         2.20 o                         
  11   3   1         12.66         16.47         1.24 o                         
  12   3   1         69.71         76.24         2.48 o                         
  13   3   1          0.02          0.22         0.39 o                         
  14   3   1         48.18         60.06         4.10 o                         
 -12   4   1         18.44         24.34         1.82 o                         
 -11   4   1          0.01          0.14         0.62 o                         
 -10   4   1          0.12         -0.37         0.53 o                         
  -9   4   1          0.03         -0.08         0.48 o                         
  -8   4   1        174.80        174.94         4.13 o                         
  -7   4   1          4.42          3.14         0.90 o                         
  -6   4   1        143.17        157.46         4.16 o                         
  -5   4   1         97.21        108.27         3.71 o                         
  -4   4   1         14.05         16.15         1.63 o                         
  -3   4   1         75.64         85.69         2.96 o                         
  -2   4   1          0.05          0.04         0.40 o                         
  -1   4   1         23.42         26.54         1.44 o                         
   0   4   1        363.49        375.12         7.08 o                         
   1   4   1         28.09         34.42         1.66 o                         
   2   4   1         45.57         43.90         1.91 o                         
   3   4   1         23.65         27.16         1.64 o                         
   4   4   1         24.92         27.80         1.98 o                         
   5   4   1         50.94         47.18         2.36 o                         
   6   4   1         92.88         89.95         3.95 o                         
   7   4   1          0.11         -0.33         0.60 o                         
   8   4   1         13.55         13.86         1.96 o                         
   9   4   1         22.90         23.48         1.20 o                         
  10   4   1         15.46         15.03         1.23 o                         
  11   4   1         21.46         21.81         2.05 o                         
  -8   5   1          8.84          4.74         1.16 o                         
  -7   5   1         10.98          7.52         1.31 o                         
  -6   5   1         18.98         21.20         1.55 o                         
  -5   5   1          8.00          4.07         1.23 o                         
  -4   5   1         20.39         21.83         1.36 o                         
  -3   5   1          1.53          1.08         0.65 o                         
  -2   5   1         19.88         22.73         1.18 o                         
  -1   5   1          0.72          0.24         0.41 o                         
   0   5   1          1.17          2.33         0.92 o                         
   1   5   1          0.68          0.13         0.41 o                         
   2   5   1         54.82         54.93         1.84 o                         
   3   5   1          0.00          0.14         0.53 o                         
   4   5   1         83.27         75.23         3.41 o                         
   5   5   1         93.19         97.85         6.00 o                         
   6   5   1         12.92          7.88         1.33 o                         
   7   5   1         13.53         11.91         2.43 o                         
 -16   0   2         17.30         19.15         1.92 o                         
 -14   0   2         22.19         23.63         2.14 o                         
 -12   0   2         70.97         71.70         3.00 o                         
 -10   0   2        158.23        150.99         4.64 o                         
  -8   0   2       1105.75       1063.10        17.30 o                         
  -6   0   2       1091.26       1148.80        13.44 o                         
  -4   0   2        595.70        552.82        10.23 o                         
  -2   0   2        167.74        164.41         5.50 o                         
   0   0   2       1883.10       1904.65        24.48 o                         
   2   0   2       6945.10       7291.35       135.12 o                         
   4   0   2        727.80        760.62         9.43 o                         
   6   0   2          0.33          0.33         0.37 o                         
   8   0   2        112.32        117.03         2.95 o                         
  10   0   2         12.70         14.56         1.25 o                         
  12   0   2        120.17        135.80         4.99 o                         
  14   0   2       1075.34       1225.57        48.59 o                         
  16   0   2         22.18         18.66         1.84 o                         
 -16   1   2          0.03          0.27         0.43 o                         
 -15   1   2         17.11         21.06         1.41 o                         
 -14   1   2          0.52          0.72         0.65 o                         
 -13   1   2        111.87        119.26         2.87 o                         
 -12   1   2        940.18       1046.78        19.37 o                         
 -11   1   2         64.59         63.26         1.96 o                         
 -10   1   2          0.64          2.57         0.65 o                         
  -9   1   2        790.77        817.57        16.84 o                         
  -8   1   2        188.20        214.71         2.24 o                         
  -7   1   2         40.23         38.33         0.70 o                         
  -6   1   2          3.35          3.02         0.25 o                         
  -5   1   2        561.33        512.53         4.43 o                         
  -4   1   2        365.09        348.94         2.86 o                         
  -3   1   2        329.11        278.30         2.46 o                         
  -2   1   2        231.90        210.93         1.83 o                         
  -1   1   2       1105.16       1122.61        11.52 o                         
   0   1   2       2016.48       2218.33        21.66 o                         
   1   1   2        692.73        662.69         5.56 o                         
   2   1   2      18943.38      20645.39       326.81 o                         
   3   1   2         23.34         21.60         0.36 o                         
   4   1   2        560.52        579.52         5.42 o                         
   5   1   2        257.10        295.40         4.01 o                         
   6   1   2        116.10        100.71         1.36 o                         
   7   1   2         34.75         36.77         0.97 o                         
   8   1   2          3.37          2.78         0.47 o                         
   9   1   2         64.43         62.80         2.41 o                         
  10   1   2          1.26          1.30         0.72 o                         
  11   1   2          0.42          0.60         0.65 o                         
  12   1   2          1.05          0.70         0.65 o                         
  13   1   2          6.17          9.05         1.11 o                         
  14   1   2        162.97        192.73         4.38 o                         
  15   1   2         17.25         20.14         1.38 o                         
 -15   2   2          0.01          0.20         0.45 o                         
 -14   2   2         37.95         43.95         1.74 o                         
 -13   2   2         25.03         27.26         1.76 o                         
 -12   2   2          1.18          0.67         0.72 o                         
 -11   2   2        400.09        450.35         9.69 o                         
 -10   2   2       1401.94       1531.95        40.93 o                         
  -9   2   2        337.80        347.34         6.65 o                         
  -8   2   2         97.11        101.25         2.13 o                         
  -7   2   2         13.41         12.72         0.62 o                         
  -6   2   2         16.28         17.83         0.56 o                         
  -5   2   2         11.60         11.66         0.54 o                         
  -4   2   2          3.73          2.58         0.25 o                         
  -3   2   2         50.52         50.75         0.81 o                         
  -2   2   2        681.86        662.34         5.72 o                         
  -1   2   2         29.84         29.24         0.54 o                         
   0   2   2       1034.63        987.88         9.01 o                         
   1   2   2        539.57        567.83         5.13 o                         
   2   2   2       2553.58       3043.10        32.98 o                         
   3   2   2        222.38        197.29         1.92 o                         
   4   2   2       1940.48       2179.40        23.59 o                         
   5   2   2        214.50        237.01         2.97 o                         
   6   2   2         92.19         99.09         1.62 o                         
   7   2   2          9.38          9.36         0.63 o                         
   8   2   2          4.23          3.88         0.81 o                         
   9   2   2         89.93        100.80         2.89 o                         
  10   2   2          0.35          0.46         0.56 o                         
  11   2   2         38.38         40.40         1.70 o                         
  12   2   2         54.13         57.86         2.08 o                         
  13   2   2          0.00          0.62         0.60 o                         
  14   2   2          1.86          1.48         0.64 o                         
  15   2   2          1.92          2.79         0.63 o                         
 -14   3   2         42.49         55.11         1.76 o                         
 -13   3   2         17.20         20.69         1.35 o                         
 -12   3   2          5.21          4.54         0.89 o                         
 -11   3   2         19.15         21.06         1.84 o                         
 -10   3   2         12.15         11.56         1.38 o                         
  -9   3   2          1.03          1.44         0.62 o                         
  -8   3   2         43.45         39.24         1.74 o                         
  -7   3   2         40.53         37.03         1.58 o                         
  -6   3   2        199.15        208.95         5.09 o                         
  -5   3   2         24.10         26.58         1.65 o                         
  -4   3   2         94.51         82.52         2.05 o                         
  -3   3   2        445.31        471.60         6.24 o                         
  -2   3   2         95.52         93.27         1.97 o                         
  -1   3   2         17.94         20.27         0.77 o                         
   0   3   2        451.54        476.91         5.40 o                         
   1   3   2         94.91         93.14         1.40 o                         
   2   3   2         98.85         96.97         1.84 o                         
   3   3   2        253.50        234.84         5.95 o                         
   4   3   2         30.59         22.10         1.10 o                         
   5   3   2         24.37         32.68         1.50 o                         
   6   3   2        179.49        184.02         4.09 o                         
   7   3   2         65.71         66.92         2.10 o                         
   8   3   2         22.23         18.26         1.20 o                         
   9   3   2         90.42         71.50         3.52 o                         
  10   3   2          0.15          0.03         0.44 o                         
  11   3   2         26.31         32.04         1.73 o                         
  12   3   2         24.73         24.13         1.40 o                         
  13   3   2          0.25          0.18         0.43 o                         
 -12   4   2         34.43         48.25         3.20 o                         
 -11   4   2         53.44         64.62         2.58 o                         
 -10   4   2          0.00          0.25         0.45 o                         
  -9   4   2          5.08          3.61         1.11 o                         
  -8   4   2          5.62          5.60         1.12 o                         
  -7   4   2         84.29         94.72         3.85 o                         
  -6   4   2        148.50        163.67         4.48 o                         
  -5   4   2          1.09          1.05         0.87 o                         
  -4   4   2         23.04         25.64         1.55 o                         
  -3   4   2         14.16         14.04         1.14 o                         
  -2   4   2          0.90          1.43         0.79 o                         
  -1   4   2          4.95          5.48         1.10 o                         
   0   4   2        214.58        234.11         4.65 o                         
   1   4   2          0.00          0.16         0.45 o                         
   2   4   2         34.90         40.63         1.78 o                         
   3   4   2          7.16          5.33         0.97 o                         
   4   4   2         10.60          7.50         1.15 o                         
   5   4   2         55.07         50.90         2.67 o                         
   6   4   2         21.32         16.53         1.55 o                         
   7   4   2          1.41          2.92         0.89 o                         
   8   4   2         48.26         45.30         4.35 o                         
   9   4   2          8.79          5.64         1.01 o                         
  10   4   2         15.29         17.36         2.38 o                         
  11   4   2          0.25          0.56         1.35 o                         
  -8   5   2         40.62         29.96         2.57 o                         
  -7   5   2         13.14         13.12         1.12 o                         
  -6   5   2          2.62          1.31         0.57 o                         
  -5   5   2         77.85         75.04         3.96 o                         
  -4   5   2          4.91          4.74         1.14 o                         
  -3   5   2         46.45         47.33         1.95 o                         
  -2   5   2          1.57          1.27         0.64 o                         
  -1   5   2         22.22         24.41         1.32 o                         
   0   5   2        101.32        108.33         2.66 o                         
   1   5   2          9.06          8.96         0.85 o                         
   2   5   2         33.36         33.45         1.67 o                         
   3   5   2          4.61          3.79         0.94 o                         
   4   5   2         37.87         36.91         3.01 o                         
   5   5   2         25.23         20.33         2.80 o                         
   6   5   2         19.45         19.50         2.09 o                         
   7   5   2         46.13         49.26         2.77 o                         
 -17   0   3          0.60          0.45         0.41 o                         
 -15   0   3         26.97         30.43         2.34 o                         
 -13   0   3          6.17          4.98         1.19 o                         
 -11   0   3        133.34        130.28         4.46 o                         
  -9   0   3        164.73        165.44         3.10 o                         
  -7   0   3       2876.46       3243.03        46.71 o                         
  -5   0   3        138.72        117.92         2.33 o                         
  -3   0   3        157.10        164.60         4.68 o                         
  -1   0   3       8672.56       8935.85       175.89 o                         
   1   0   3        262.02        203.60         2.54 o                         
   3   0   3       2163.56       2273.04        31.96 o                         
   5   0   3        881.36        815.41        15.17 o                         
   7   0   3        644.62        632.12        15.97 o                         
   9   0   3        162.26        176.29         4.36 o                         
  11   0   3         52.42         59.56         2.98 o                         
  13   0   3        422.10        482.72        12.78 o                         
  15   0   3         21.21         16.14         2.14 o                         
 -16   1   3          2.16          1.31         0.74 o                         
 -15   1   3         16.43         19.03         1.24 o                         
 -14   1   3          4.64          5.66         1.05 o                         
 -13   1   3        535.08        601.19        11.42 o                         
 -12   1   3          0.39          0.51         0.62 o                         
 -11   1   3         37.38         40.18         1.48 o                         
 -10   1   3        175.25        184.23         3.56 o                         
  -9   1   3         86.30         84.26         1.85 o                         
  -8   1   3       1169.06       1174.76        11.94 o                         
  -7   1   3        359.87        339.83         3.43 o                         
  -6   1   3        164.97        168.83         1.65 o                         
  -5   1   3          2.95          3.89         0.35 o                         
  -4   1   3        114.29        108.13         1.09 o                         
  -3   1   3        318.41        294.49         2.44 o                         
  -2   1   3        129.81        103.18         1.06 o                         
  -1   1   3        499.54        502.22         3.94 o                         
   0   1   3         64.32         70.41         0.75 o                         
   1   1   3       4117.27       4474.50        47.27 o                         
   2   1   3       4184.23       4688.07        50.39 o                         
   3   1   3        907.21        888.74         6.94 o                         
   4   1   3       4232.10       5025.64        58.15 o                         
   5   1   3       1556.06       1642.09        17.95 o                         
   6   1   3         72.51         88.00         1.19 o                         
   7   1   3        267.64        245.25         3.34 o                         
   8   1   3          1.64          1.27         0.45 o                         
   9   1   3        108.96        112.67         2.64 o                         
  10   1   3          1.54          1.87         0.65 o                         
  11   1   3          4.26          5.83         0.99 o                         
  12   1   3          7.93          7.98         1.05 o                         
  13   1   3         30.87         36.01         1.84 o                         
  14   1   3        108.27        125.97         3.47 o                         
  15   1   3         19.17         19.46         1.03 o                         
 -16   2   3          3.05          3.25         0.70 o                         
 -15   2   3          6.40          3.50         0.82 o                         
 -14   2   3         10.23         11.14         1.13 o                         
 -13   2   3          1.87          2.32         0.90 o                         
 -12   2   3         25.96         29.28         1.61 o                         
 -11   2   3         21.69         22.39         1.52 o                         
 -10   2   3        923.98        963.19        27.05 o                         
  -9   2   3        362.74        357.59         6.35 o                         
  -8   2   3        416.87        415.55         9.01 o                         
  -7   2   3         99.58        100.48         1.46 o                         
  -6   2   3         77.79         69.21         0.91 o                         
  -5   2   3         33.40         31.44         0.59 o                         
  -4   2   3          5.18          4.82         0.30 o                         
  -3   2   3        514.94        507.66         4.45 o                         
  -2   2   3         57.38         48.50         0.73 o                         
  -1   2   3        182.15        174.86         1.87 o                         
   0   2   3        171.80        166.00         1.67 o                         
   1   2   3        151.14        138.72         1.60 o                         
   2   2   3        346.01        336.52         3.05 o                         
   3   2   3         64.46         70.16         0.94 o                         
   4   2   3       1752.75       1688.42        20.81 o                         
   5   2   3        106.14         95.82         1.54 o                         
   6   2   3         35.97         31.91         0.95 o                         
   7   2   3        122.88        131.65         2.33 o                         
   8   2   3         59.51         60.47         1.99 o                         
   9   2   3          7.87          9.39         0.96 o                         
  10   2   3         18.55         20.30         1.30 o                         
  11   2   3         30.30         31.26         1.58 o                         
  12   2   3         14.24         13.26         1.31 o                         
  13   2   3         20.70         23.42         1.43 o                         
  14   2   3         13.84         14.19         1.03 o                         
 -14   3   3         16.61         21.68         1.24 o                         
 -13   3   3          1.63          1.38         0.60 o                         
 -12   3   3         25.00         29.85         1.72 o                         
 -11   3   3         22.93         24.09         1.90 o                         
 -10   3   3          7.55          4.74         1.24 o                         
  -9   3   3        423.45        438.57         8.84 o                         
  -8   3   3        187.81        189.69         4.65 o                         
  -7   3   3         46.00         48.62         1.95 o                         
  -6   3   3         46.38         56.85         2.00 o                         
  -5   3   3          0.44          1.14         0.54 o                         
  -4   3   3        330.91        336.39         5.37 o                         
  -3   3   3          3.79          4.72         0.65 o                         
  -2   3   3          5.74          6.49         0.61 o                         
  -1   3   3        465.82        482.27         5.72 o                         
   0   3   3         37.58         35.42         1.01 o                         
   1   3   3        327.48        328.01         3.98 o                         
   2   3   3         34.46         33.80         0.81 o                         
   3   3   3         16.45         12.85         0.64 o                         
   4   3   3         20.44         12.21         0.92 o                         
   5   3   3         34.56         29.33         1.30 o                         
   6   3   3          0.04          0.69         0.54 o                         
   7   3   3          0.02          0.12         0.41 o                         
   8   3   3         62.98         48.17         2.98 o                         
   9   3   3         40.28         27.29         1.63 o                         
  10   3   3          6.27          8.46         0.94 o                         
  11   3   3          5.92          4.90         0.84 o                         
  12   3   3         20.26         18.90         1.76 o                         
  13   3   3         14.96         14.34         1.37 o                         
 -12   4   3          1.21          1.52         0.55 o                         
 -11   4   3         63.75         62.38         3.41 o                         
 -10   4   3          0.34          0.45         0.71 o                         
  -9   4   3          0.34          0.34         0.56 o                         
  -8   4   3         77.13         84.06         3.32 o                         
  -7   4   3          4.05          4.26         1.03 o                         
  -6   4   3         56.66         64.14         2.88 o                         
  -5   4   3          2.33          2.07         1.00 o                         
  -4   4   3          0.68          0.75         0.74 o                         
  -3   4   3         94.33         94.33         2.59 o                         
  -2   4   3         21.71         20.90         1.88 o                         
  -1   4   3        127.15        131.15         3.21 o                         
   0   4   3         13.22         13.00         1.11 o                         
   1   4   3         10.95         11.43         1.01 o                         
   2   4   3         26.45         27.62         1.38 o                         
   3   4   3          2.09          3.08         1.02 o                         
   4   4   3         57.84         57.29         4.04 o                         
   5   4   3         63.98         60.27         4.76 o                         
   6   4   3        158.29        149.46         5.06 o                         
   7   4   3         70.37         80.15         3.37 o                         
   8   4   3         16.07         11.45         1.66 o                         
   9   4   3          0.01         -0.51         0.93 o                         
  10   4   3          8.32          6.80         1.90 o                         
  11   4   3          1.69          0.65         0.81 o                         
  -8   5   3          0.38          0.53         0.83 o                         
  -7   5   3         11.29          9.00         1.45 o                         
  -6   5   3          7.27          4.40         0.76 o                         
  -5   5   3          4.84          5.24         1.01 o                         
  -4   5   3         25.11         25.63         1.74 o                         
  -3   5   3          3.10          2.81         0.78 o                         
  -2   5   3          6.17          6.45         0.91 o                         
  -1   5   3        284.96        309.41         6.47 o                         
   0   5   3         33.94         35.30         1.52 o                         
   1   5   3         12.46         11.29         1.00 o                         
   2   5   3         18.96         17.01         1.92 o                         
   3   5   3          6.76          4.23         0.72 o                         
   4   5   3         24.24         24.64         2.64 o                         
   5   5   3         11.78         12.38         2.33 o                         
   6   5   3          8.38          3.54         1.32 o                         
   7   5   3          0.26          0.37         0.63 o                         
 -16   0   4          1.19          0.48         0.69 o                         
 -14   0   4          7.07          8.01         1.65 o                         
 -12   0   4          2.97          2.87         1.27 o                         
 -10   0   4        522.83        512.49        12.04 o                         
  -8   0   4       2004.48       2230.43        32.45 o                         
  -6   0   4       3328.02       3702.55        54.84 o                         
  -4   0   4        426.26        437.36         5.47 o                         
  -2   0   4       1035.32       1044.37        13.77 o                         
   0   0   4        262.95        280.95         8.03 o                         
   2   0   4        550.82        496.43         7.32 o                         
   4   0   4         58.46         60.75         0.88 o                         
   6   0   4       3182.24       3670.60        88.22 o                         
   8   0   4         11.83          8.94         0.86 o                         
  10   0   4         41.17         37.17         2.17 o                         
  12   0   4         15.18         15.87         1.47 o                         
  14   0   4         10.04          8.46         0.98 o                         
 -16   1   4         13.19         10.85         1.73 o                         
 -15   1   4          5.70          5.28         0.76 o                         
 -14   1   4         80.07         86.57         2.49 o                         
 -13   1   4        114.56        122.97         2.90 o                         
 -12   1   4         47.70         52.00         2.01 o                         
 -11   1   4        155.47        164.25         3.68 o                         
 -10   1   4        120.04        126.59         2.78 o                         
  -9   1   4        175.10        159.65         2.77 o                         
  -8   1   4        151.69        153.07         1.74 o                         
  -7   1   4        208.05        228.03         2.09 o                         
  -6   1   4        968.17        944.59         8.51 o                         
  -5   1   4        185.52        160.86         1.61 o                         
  -4   1   4        132.98        138.99         1.42 o                         
  -3   1   4        518.38        467.56         3.83 o                         
  -2   1   4        121.03        113.60         1.03 o                         
  -1   1   4        103.29         84.83         0.76 o                         
   0   1   4        264.62        244.09         1.93 o                         
   1   1   4       3529.56       3915.45        42.65 o                         
   2   1   4       1765.43       1967.33        18.25 o                         
   3   1   4         99.91        104.87         1.14 o                         
   4   1   4        463.06        485.53         5.67 o                         
   5   1   4        292.85        316.29         3.26 o                         
   6   1   4         78.06        103.77         1.22 o                         
   7   1   4        198.64        198.11         3.23 o                         
   8   1   4         33.03         34.68         1.27 o                         
   9   1   4         12.97         15.20         1.00 o                         
  10   1   4         17.47         14.67         1.30 o                         
  11   1   4         79.65         89.18         2.61 o                         
  12   1   4          8.40          9.05         1.10 o                         
  13   1   4          0.07          0.20         0.42 o                         
  14   1   4          6.55          6.33         0.75 o                         
  15   1   4         52.09         45.23         3.15 o                         
 -16   2   4          5.03          4.71         0.94 o                         
 -15   2   4         68.75         76.11         2.31 o                         
 -14   2   4          0.48          0.93         0.59 o                         
 -13   2   4          0.15          0.78         0.71 o                         
 -12   2   4          0.47          0.64         0.62 o                         
 -11   2   4        216.50        225.65         5.28 o                         
 -10   2   4        426.86        416.18         8.86 o                         
  -9   2   4        220.65        223.64         5.17 o                         
  -8   2   4          5.00          2.84         0.38 o                         
  -7   2   4        264.13        255.13         2.89 o                         
  -6   2   4        233.63        199.07         1.90 o                         
  -5   2   4        331.14        301.26         2.77 o                         
  -4   2   4        191.19        190.19         1.82 o                         
  -3   2   4        188.87        194.45         1.92 o                         
  -2   2   4          2.71          2.87         0.22 o                         
  -1   2   4        422.93        438.70         4.31 o                         
   0   2   4         63.32         55.77         0.84 o                         
   1   2   4        111.03        113.36         1.44 o                         
   2   2   4        484.13        482.74         4.23 o                         
   3   2   4        219.69        245.97         2.27 o                         
   4   2   4       2939.62       3203.93        40.96 o                         
   5   2   4        520.30        494.35         5.94 o                         
   6   2   4         34.20         24.80         0.92 o                         
   7   2   4        135.24        128.48         7.84 o                         
   8   2   4          0.17          0.27         0.57 o                         
   9   2   4         29.09         33.60         1.89 o                         
  10   2   4          0.32          0.51         0.52 o                         
  11   2   4        104.47         95.76         4.88 o                         
  12   2   4          7.01          5.50         0.81 o                         
  13   2   4          1.15          1.22         0.60 o                         
  14   2   4          0.00          0.15         0.77 o                         
 -14   3   4         11.52         14.27         1.49 o                         
 -13   3   4          3.41          3.31         0.72 o                         
 -12   3   4         23.28         22.74         1.40 o                         
 -11   3   4         25.79         24.63         1.58 o                         
 -10   3   4          0.02         -0.18         0.41 o                         
  -9   3   4        225.70        234.18         7.01 o                         
  -8   3   4        402.95        403.33         7.82 o                         
  -7   3   4        304.88        316.92         7.95 o                         
  -6   3   4        812.00        878.03        16.52 o                         
  -5   3   4          5.52          3.83         0.64 o                         
  -4   3   4        238.62        242.42         4.71 o                         
  -3   3   4         21.10         25.16         0.87 o                         
  -2   3   4        243.17        248.63         3.65 o                         
  -1   3   4          3.86          4.08         0.56 o                         
   0   3   4        133.99        126.89         2.59 o                         
   1   3   4         83.98         83.18         1.64 o                         
   2   3   4         24.58         23.22         0.70 o                         
   3   3   4        290.55        299.67         7.25 o                         
   4   3   4        193.65        196.08         4.28 o                         
   5   3   4         33.35         33.72         2.17 o                         
   6   3   4        144.94        135.31         5.66 o                         
   7   3   4         59.93         57.54         3.53 o                         
   8   3   4        135.00        115.20         3.76 o                         
   9   3   4          0.39          2.72         0.75 o                         
  10   3   4         26.54         20.77         1.65 o                         
  11   3   4         30.89         32.54         2.14 o                         
  12   3   4         25.81         30.12         1.87 o                         
  13   3   4          0.58          0.30         0.55 o                         
 -12   4   4         81.32         90.22        13.43 o                         
 -11   4   4         38.58         36.87         2.07 o                         
 -10   4   4         16.85         18.34         1.25 o                         
  -9   4   4         13.98         13.69         1.17 o                         
  -8   4   4          1.23          2.00         0.79 o                         
  -7   4   4         15.70         15.33         2.14 o                         
  -6   4   4         19.83         24.56         2.23 o                         
  -5   4   4         17.42         17.33         1.33 o                         
  -4   4   4          2.73          2.62         0.84 o                         
  -3   4   4          5.82          6.03         0.85 o                         
  -2   4   4         17.17         16.51         1.40 o                         
  -1   4   4         22.48         20.78         1.43 o                         
   0   4   4         56.46         56.09         2.23 o                         
   1   4   4          4.75          5.43         1.04 o                         
   2   4   4        277.58        265.71        16.22 o                         
   3   4   4        116.95        109.40         8.92 o                         
   4   4   4         10.45          9.92         1.87 o                         
   5   4   4         15.22         10.32         1.78 o                         
   6   4   4         68.97         71.47         4.03 o                         
   7   4   4        104.56        109.94         5.70 o                         
   8   4   4         74.39         67.15         3.57 o                         
   9   4   4          0.58          0.67         0.75 o                         
  10   4   4         11.90         17.90         1.87 o                         
  -8   5   4          0.18         -0.26         0.96 o                         
  -7   5   4         63.68         67.92         3.71 o                         
  -6   5   4         38.02         30.25         4.62 o                         
  -5   5   4          7.34          4.99         1.22 o                         
  -4   5   4         48.99         52.66         5.65 o                         
  -3   5   4          0.00          0.18         0.32 o                         
  -2   5   4        145.57        161.83         3.89 o                         
  -1   5   4        129.58        147.16         4.04 o                         
   0   5   4          6.35          6.61         1.00 o                         
   1   5   4          0.29          0.01         0.39 o                         
   2   5   4         82.46         92.81         3.88 o                         
   3   5   4         71.31         80.66         3.94 o                         
   4   5   4         12.22         12.27         2.63 o                         
   5   5   4         22.93         25.05         4.16 o                         
   6   5   4         25.18         30.02         2.17 o                         
 -17   0   5          0.38          0.19         0.71 o                         
 -15   0   5          1.20          1.19         0.81 o                         
 -13   0   5          9.74          9.01         1.47 o                         
 -11   0   5         44.21         50.98         3.28 o                         
  -9   0   5        794.99        821.82        13.41 o                         
  -7   0   5       3003.25       3262.78        47.71 o                         
  -5   0   5        816.75        807.84         9.60 o                         
  -3   0   5       2112.49       2315.12        34.54 o                         
  -1   0   5        996.51        932.78        15.59 o                         
   1   0   5       2316.08       2571.53        43.30 o                         
   3   0   5          0.81          1.14         0.27 o                         
   5   0   5        115.24        109.55         3.71 o                         
   7   0   5       1995.77       2008.37        61.74 o                         
   9   0   5         10.37         10.94         0.96 o                         
  11   0   5         69.83         67.91         2.51 o                         
  13   0   5          8.43          6.14         1.50 o                         
 -16   1   5          7.23          8.73         1.18 o                         
 -15   1   5         50.97         58.00         1.99 o                         
 -14   1   5         23.85         24.36         1.32 o                         
 -13   1   5         27.34         29.23         1.43 o                         
 -12   1   5         42.20         41.50         1.71 o                         
 -11   1   5          1.67          2.43         0.72 o                         
 -10   1   5          7.35          7.56         0.81 o                         
  -9   1   5        223.52        225.92         2.89 o                         
  -8   1   5         27.66         23.38         0.66 o                         
  -7   1   5        225.19        248.66         2.30 o                         
  -6   1   5         90.37        110.28         1.18 o                         
  -5   1   5       1585.79       1751.65        18.92 o                         
  -4   1   5        361.12        309.18         2.64 o                         
  -3   1   5          0.05          1.43         0.15 o                         
  -2   1   5        133.95        123.40         1.03 o                         
  -1   1   5        647.62        706.60         5.39 o                         
   0   1   5        177.42        156.39         1.33 o                         
   1   1   5       2014.09       2196.04        20.53 o                         
   2   1   5        343.14        332.56         3.84 o                         
   3   1   5         47.91         49.67         0.57 o                         
   4   1   5        196.02        213.15         2.92 o                         
   5   1   5        657.32        657.12         6.88 o                         
   6   1   5        377.25        417.54         7.91 o                         
   7   1   5          0.15          0.22         0.31 o                         
   8   1   5          0.60          0.02         0.25 o                         
   9   1   5         20.28         24.14         1.69 o                         
  10   1   5          0.02          0.30         0.43 o                         
  11   1   5          2.27          2.51         0.69 o                         
  12   1   5         58.07         58.73         2.49 o                         
  13   1   5          0.21          0.32         0.42 o                         
  14   1   5          3.16          1.47         0.46 o                         
 -16   2   5        105.46        128.49         5.80 o                         
 -15   2   5          0.32          0.30         0.50 o                         
 -14   2   5          2.89          3.89         0.75 o                         
 -13   2   5         30.73         32.33         1.76 o                         
 -12   2   5          0.57          0.20         0.48 o                         
 -11   2   5        558.55        587.56        20.41 o                         
 -10   2   5        350.13        341.45         6.33 o                         
  -9   2   5         12.36         11.63         0.86 o                         
  -8   2   5          4.24          3.40         0.45 o                         
  -7   2   5        179.47        163.91         2.03 o                         
  -6   2   5          3.33          3.32         0.29 o                         
  -5   2   5          4.17          4.96         0.30 o                         
  -4   2   5       2277.84       2315.50        24.22 o                         
  -3   2   5        313.07        295.54         2.71 o                         
  -2   2   5        373.75        376.75         3.26 o                         
  -1   2   5        293.23        263.68         2.48 o                         
   0   2   5        448.07        461.47         4.19 o                         
   1   2   5         25.60         18.98         0.44 o                         
   2   2   5        365.71        355.11         3.23 o                         
   3   2   5       1458.01       1429.16        13.77 o                         
   4   2   5       2051.20       2109.33        27.59 o                         
   5   2   5        113.49        132.11         2.83 o                         
   6   2   5        179.40        184.86         3.21 o                         
   7   2   5         42.20         35.26         1.39 o                         
   8   2   5          2.04          3.79         0.76 o                         
   9   2   5          9.57          6.49         0.84 o                         
  10   2   5         98.70        100.36         3.90 o                         
  11   2   5         17.39         14.08         1.65 o                         
  12   2   5          0.82          0.62         0.86 o                         
  13   2   5          2.89          2.47         1.01 o                         
  14   2   5          4.78          3.15         0.87 o                         
 -14   3   5          0.05          0.07         0.34 o                         
 -13   3   5         57.19         58.15         3.81 o                         
 -12   3   5          0.79          0.67         0.57 o                         
 -11   3   5         14.38         13.32         1.39 o                         
 -10   3   5        114.79        112.82         4.42 o                         
  -9   3   5         18.97         18.81         1.33 o                         
  -8   3   5        578.23        604.58        13.69 o                         
  -7   3   5        429.38        425.07         9.06 o                         
  -6   3   5         13.92          9.80         1.21 o                         
  -5   3   5         90.34         80.54         2.42 o                         
  -4   3   5        231.10        246.04         4.29 o                         
  -3   3   5          4.60          3.71         0.53 o                         
  -2   3   5          1.80          1.77         0.35 o                         
  -1   3   5         37.30         32.17         0.91 o                         
   0   3   5         14.33         12.90         0.59 o                         
   1   3   5         44.25         40.80         1.03 o                         
   2   3   5          0.01         -0.01         0.18 o                         
   3   3   5          0.36          1.04         0.44 o                         
   4   3   5        468.74        479.03        13.82 o                         
   5   3   5        596.94        595.93        13.47 o                         
   6   3   5        400.31        427.87         8.92 o                         
   7   3   5         34.46         36.57         2.19 o                         
   8   3   5        162.09        154.35         5.42 o                         
   9   3   5        242.93        284.02         7.95 o                         
  10   3   5         62.74         65.88         4.09 o                         
  11   3   5          0.00          0.61         0.80 o                         
  12   3   5         14.13         16.14         1.63 o                         
 -12   4   5         19.91         25.22         2.91 o                         
 -11   4   5          0.02         -0.04         0.29 o                         
 -10   4   5          4.03          2.28         0.67 o                         
  -9   4   5        111.32        113.59         9.14 o                         
  -8   4   5          8.68          6.93         1.63 o                         
  -7   4   5        283.27        277.33        17.55 o                         
  -6   4   5        104.74         96.65         8.03 o                         
  -5   4   5          7.87          5.34         0.85 o                         
  -4   4   5        149.02        148.55         4.89 o                         
  -3   4   5         12.47         13.89         1.21 o                         
  -2   4   5         40.13         39.38         2.14 o                         
  -1   4   5         95.93        109.81         3.27 o                         
   0   4   5          0.78          1.09         0.98 o                         
   1   4   5        712.26        785.89        16.27 o                         
   2   4   5          0.00          0.23         0.80 o                         
   3   4   5        100.61        110.14         4.07 o                         
   4   4   5          7.14          9.78         1.75 o                         
   5   4   5         60.86         65.59         3.58 o                         
   6   4   5         40.51         39.16         2.37 o                         
   7   4   5          4.13          2.15         0.68 o                         
   8   4   5         15.64         12.79         3.76 o                         
   9   4   5          4.88          2.65         1.00 o                         
  10   4   5          0.18          0.47         0.71 o                         
  -8   5   5          1.31          0.35         0.87 o                         
  -7   5   5         13.14         13.54         1.80 o                         
  -6   5   5         27.96         29.41         2.46 o                         
  -5   5   5          0.55          0.47         1.05 o                         
  -4   5   5         75.25         93.07         3.69 o                         
  -3   5   5          0.84          0.78         0.71 o                         
  -2   5   5        315.03        355.01         7.26 o                         
  -1   5   5         79.85         89.69         3.16 o                         
   0   5   5          0.92          1.05         0.83 o                         
   1   5   5         50.70         53.80         3.45 o                         
   2   5   5         43.55         44.14         3.51 o                         
   3   5   5          1.77          1.28         0.97 o                         
   4   5   5         16.90         16.64         3.51 o                         
   5   5   5         41.97         47.53         2.46 o                         
   6   5   5          0.00         -0.20         0.59 o                         
 -16   0   6          0.97          1.17         0.88 o                         
 -14   0   6         21.94         29.39         2.42 o                         
 -12   0   6         49.20         51.33         2.87 o                         
 -10   0   6        632.41        632.49        24.10 o                         
  -8   0   6        782.87        786.49         9.48 o                         
  -6   0   6        872.67        902.47        11.23 o                         
  -4   0   6       1115.21       1061.11        12.54 o                         
  -2   0   6        162.96        132.34         1.31 o                         
   0   0   6       2158.47       2311.97        45.90 o                         
   2   0   6         18.74         24.53         0.59 o                         
   4   0   6        888.78        846.06        11.12 o                         
   6   0   6       2945.55       2995.86        81.29 o                         
   8   0   6        546.75        593.42        14.00 o                         
  10   0   6         54.24         46.01         2.05 o                         
  12   0   6          9.22          6.33         1.27 o                         
  14   0   6         45.08         15.96         1.62 o                         
 -16   1   6        112.51        125.36         4.59 o                         
 -15   1   6         65.86         64.76         1.95 o                         
 -14   1   6         26.99         30.03         1.65 o                         
 -13   1   6          4.62          4.49         0.79 o                         
 -12   1   6         14.47         12.60         1.00 o                         
 -11   1   6        111.29        111.73         2.79 o                         
 -10   1   6         36.37         37.85         1.43 o                         
  -9   1   6         65.94         71.61         1.39 o                         
  -8   1   6          5.08          5.42         0.35 o                         
  -7   1   6          4.03          2.66         0.29 o                         
  -6   1   6        595.46        646.47         5.86 o                         
  -5   1   6       1754.38       1831.81        18.07 o                         
  -4   1   6        315.41        331.19         2.86 o                         
  -3   1   6          6.60          5.72         0.22 o                         
  -2   1   6       2847.01       3347.74        33.84 o                         
  -1   1   6       1172.41       1245.01        12.52 o                         
   0   1   6        193.09        173.74         1.74 o                         
   1   1   6         77.74         66.62         0.71 o                         
   2   1   6         30.95         38.09         0.58 o                         
   3   1   6        194.31        180.74         1.40 o                         
   4   1   6         10.05         10.23         0.48 o                         
   5   1   6        245.17        239.13         2.93 o                         
   6   1   6         17.48         19.01         0.92 o                         
   7   1   6          0.32          0.98         0.41 o                         
   8   1   6        490.00        441.54        13.66 o                         
   9   1   6        180.34        198.37         6.11 o                         
  10   1   6          0.33          0.81         0.77 o                         
  11   1   6          0.42         -0.14         0.55 o                         
  12   1   6          2.18          2.79         0.90 o                         
  13   1   6         68.28         53.82         8.10 o                         
  14   1   6         22.92         10.95         3.49 o                         
 -16   2   6          7.91          6.68         1.09 o                         
 -15   2   6        109.75        124.52         7.44 o                         
 -14   2   6         30.32         31.49         1.66 o                         
 -13   2   6          0.23          0.05         0.53 o                         
 -12   2   6         66.09         64.58         2.74 o                         
 -11   2   6        341.04        341.13        10.28 o                         
 -10   2   6         26.03         25.85         1.15 o                         
  -9   2   6         57.64         54.06         1.49 o                         
  -8   2   6         13.31         12.58         0.80 o                         
  -7   2   6        607.86        574.70         8.05 o                         
  -6   2   6         24.19         23.59         0.54 o                         
  -5   2   6        117.52        117.17         1.54 o                         
  -4   2   6        406.95        430.84         4.65 o                         
  -3   2   6          6.39          4.13         0.25 o                         
  -2   2   6        977.22       1024.25         9.90 o                         
  -1   2   6        276.77        278.96         3.83 o                         
   0   2   6        396.47        382.83         3.58 o                         
   1   2   6         25.36         23.97         0.48 o                         
   2   2   6        103.38         92.99         1.15 o                         
   3   2   6       1786.12       1852.68        25.73 o                         
   4   2   6        127.64        122.04         2.06 o                         
   5   2   6          8.93          7.63         0.90 o                         
   6   2   6         11.07         13.80         0.99 o                         
   7   2   6        335.90        347.63         9.09 o                         
   8   2   6         11.27         15.82         1.63 o                         
   9   2   6         56.23         60.46         2.81 o                         
  10   2   6        214.90        207.04         7.83 o                         
  11   2   6          4.97         10.69         1.56 o                         
  12   2   6         12.86         10.92         2.31 o                         
  13   2   6         20.35         13.30         2.78 o                         
 -14   3   6         69.88         44.98         1.78 o                         
 -13   3   6          0.10          0.32         0.47 o                         
 -12   3   6         12.31         10.84         1.52 o                         
 -11   3   6         92.91         94.97         5.92 o                         
 -10   3   6          9.23          9.19         1.07 o                         
  -9   3   6        343.97        347.37        10.43 o                         
  -8   3   6        665.52        657.21        18.36 o                         
  -7   3   6        331.09        309.97        14.37 o                         
  -6   3   6          5.22          3.80         0.72 o                         
  -5   3   6        201.61        183.67         5.30 o                         
  -4   3   6        191.77        180.45         3.75 o                         
  -3   3   6        288.64        286.36         6.71 o                         
  -2   3   6        153.35        129.38         4.72 o                         
  -1   3   6         29.21         23.59         1.33 o                         
   0   3   6         37.49         32.75         1.32 o                         
   1   3   6         17.30         20.30         1.22 o                         
   2   3   6        251.95        243.46         6.94 o                         
   3   3   6        167.61        177.75         4.27 o                         
   4   3   6        119.17        117.53         3.33 o                         
   5   3   6          0.42          0.12         0.53 o                         
   6   3   6        958.02        997.76        20.65 o                         
   7   3   6        133.31        123.05         4.11 o                         
   8   3   6        111.48        105.18         3.73 o                         
   9   3   6          1.13          1.19         1.00 o                         
  10   3   6         26.89         26.50         1.93 o                         
  11   3   6          0.08          0.40         0.63 o                         
  12   3   6          2.12          0.92         0.61 o                         
 -12   4   6          0.66          0.29         1.05 o                         
 -11   4   6         15.09         15.31         1.26 o                         
 -10   4   6          1.42          0.63         0.40 o                         
  -9   4   6          0.02         -0.11         0.48 o                         
  -8   4   6          3.34          3.39         1.45 o                         
  -7   4   6        262.79        290.47         8.11 o                         
  -6   4   6        214.82        258.81         7.89 o                         
  -5   4   6        572.80        605.72        20.79 o                         
  -4   4   6        160.50        164.93         5.41 o                         
  -3   4   6         18.16         16.97         1.61 o                         
  -2   4   6        293.44        320.14         6.66 o                         
  -1   4   6          0.41          0.39         0.90 o                         
   0   4   6        405.95        458.32         8.98 o                         
   1   4   6        245.48        259.85         6.27 o                         
   2   4   6         44.98         47.60         3.43 o                         
   3   4   6          0.12          0.02         0.63 o                         
   4   4   6         19.16         19.40         1.90 o                         
   5   4   6          4.48          3.71         1.41 o                         
   6   4   6         62.07         59.00         2.85 o                         
   7   4   6        247.36        267.66         7.41 o                         
   8   4   6         10.86          5.20         1.05 o                         
   9   4   6         16.65         16.72         2.66 o                         
  -7   5   6         19.23         19.75         2.08 o                         
  -6   5   6         21.54         27.46         2.29 o                         
  -5   5   6         12.46         14.00         1.55 o                         
  -4   5   6         31.11         31.28         2.19 o                         
  -3   5   6          6.20          4.43         0.93 o                         
  -2   5   6        462.34        516.47        10.20 o                         
  -1   5   6          3.81          3.85         0.95 o                         
   0   5   6         17.28         16.36         1.32 o                         
   1   5   6          5.71          6.31         1.32 o                         
   2   5   6          4.12          3.02         1.09 o                         
   3   5   6          6.42          5.20         2.01 o                         
   4   5   6         19.84         21.01         1.73 o                         
   5   5   6          7.99          6.87         1.62 o                         
 -17   0   7          3.98          1.55         0.61 o                         
 -15   0   7         33.88         29.02         1.97 o                         
 -13   0   7        499.81        494.05        14.77 o                         
 -11   0   7        109.85        120.33         3.77 o                         
  -9   0   7         42.98         48.77         1.07 o                         
  -7   0   7        964.26        993.76        12.22 o                         
  -5   0   7         27.74         24.61         0.64 o                         
  -3   0   7        133.65        147.31         1.64 o                         
  -1   0   7         59.12         47.19         1.63 o                         
   1   0   7       1256.29       1317.14        26.37 o                         
   3   0   7        668.80        673.37        10.32 o                         
   5   0   7        288.71        267.31         6.60 o                         
   7   0   7        242.49        243.02        10.33 o                         
   9   0   7          1.17          0.76         1.47 o                         
  11   0   7          6.43          5.57         1.40 o                         
 -16   1   7         77.07         72.33         3.96 o                         
 -15   1   7         10.71         11.27         0.94 o                         
 -14   1   7         72.85         68.06         1.96 o                         
 -13   1   7         42.00         41.22         1.54 o                         
 -12   1   7        104.86        106.72         2.88 o                         
 -11   1   7          3.88          3.39         0.68 o                         
 -10   1   7          2.69          4.90         0.71 o                         
  -9   1   7          0.04          0.47         0.35 o                         
  -8   1   7        514.10        474.53         5.32 o                         
  -7   1   7        494.43        500.64         4.48 o                         
  -6   1   7        692.68        692.20         6.25 o                         
  -5   1   7       1912.48       2088.89        21.84 o                         
  -4   1   7        972.13        997.97         9.33 o                         
  -3   1   7        239.88        269.80         2.83 o                         
  -2   1   7       4601.40       5576.35        72.71 o                         
  -1   1   7         14.02         12.38         0.46 o                         
   0   1   7        438.36        493.28         4.73 o                         
   1   1   7         27.87         31.59         0.55 o                         
   2   1   7        837.16        877.39         8.80 o                         
   3   1   7         63.49         61.54         0.83 o                         
   4   1   7        151.97        140.05         2.43 o                         
   5   1   7          0.47          0.07         0.24 o                         
   6   1   7        113.99        111.99         5.34 o                         
   7   1   7          2.95          2.51         1.49 o                         
   8   1   7        299.31        311.97        14.20 o                         
   9   1   7        329.87        334.27        11.57 o                         
  10   1   7         11.37         12.87         1.52 o                         
  11   1   7          5.62          4.07         1.02 o                         
  12   1   7         84.10         46.34         2.76 o                         
  13   1   7          2.81          0.89         0.82 o                         
 -15   2   7          2.19          0.35         0.51 o                         
 -14   2   7         71.98         75.61         5.89 o                         
 -13   2   7         13.15         11.90         0.97 o                         
 -12   2   7         15.46         12.38         1.16 o                         
 -11   2   7         70.45         63.93         2.27 o                         
 -10   2   7        152.34        140.02         3.00 o                         
  -9   2   7          0.01         -0.25         0.35 o                         
  -8   2   7          0.03         -0.15         0.27 o                         
  -7   2   7         50.81         47.55         1.07 o                         
  -6   2   7         20.85         21.08         0.58 o                         
  -5   2   7        268.50        280.52         3.68 o                         
  -4   2   7        139.51        159.02         1.79 o                         
  -3   2   7        961.83        980.00        11.48 o                         
  -2   2   7       1267.87       1362.60        16.36 o                         
  -1   2   7         51.23         55.23         1.00 o                         
   0   2   7        107.16        101.44         1.48 o                         
   1   2   7         31.00         31.78         0.69 o                         
   2   2   7        271.34        258.58         2.80 o                         
   3   2   7        271.15        275.23         3.84 o                         
   4   2   7         75.34         78.42         2.15 o                         
   5   2   7         15.81         17.45         1.07 o                         
   6   2   7          3.57          4.11         1.04 o                         
   7   2   7         21.13         16.03         1.48 o                         
   8   2   7         43.20         43.68         2.46 o                         
   9   2   7         15.39         12.00         1.47 o                         
  10   2   7        262.37        219.24        17.81 o                         
  11   2   7        109.89         87.70         4.29 o                         
  12   2   7         31.34         21.17         4.37 o                         
  13   2   7          1.63          1.24         1.08 o                         
 -14   3   7          1.16          0.61         0.65 o                         
 -13   3   7        200.47        103.28         9.41 o                         
 -12   3   7        109.59         62.66         4.01 o                         
 -11   3   7        182.40        193.87         5.56 o                         
 -10   3   7          0.14          0.23         0.55 o                         
  -9   3   7        502.30        517.57        19.34 o                         
  -8   3   7        130.18        134.31         5.05 o                         
  -7   3   7         26.54         28.18         2.38 o                         
  -6   3   7         17.70         15.51         1.26 o                         
  -5   3   7        258.28        236.61         5.52 o                         
  -4   3   7          4.83          5.13         1.04 o                         
  -3   3   7        310.32        290.78         5.49 o                         
  -2   3   7          2.82          2.98         0.59 o                         
  -1   3   7        125.00        123.27         2.87 o                         
   0   3   7        234.31        228.79         5.66 o                         
   1   3   7        482.55        509.07         9.19 o                         
   2   3   7          0.69          1.05         0.71 o                         
   3   3   7        268.09        274.00         6.21 o                         
   4   3   7        197.88        200.32         4.84 o                         
   5   3   7        445.53        460.76         9.70 o                         
   6   3   7        153.96        149.18         4.28 o                         
   7   3   7          8.35         12.51         1.75 o                         
   8   3   7         11.16         11.62         1.66 o                         
   9   3   7         11.62         15.92         1.75 o                         
  10   3   7          9.87          9.56         2.97 o                         
  11   3   7          8.50          7.61         2.73 o                         
 -11   4   7         27.45         29.52         1.62 o                         
 -10   4   7         16.02         17.16         3.01 o                         
  -9   4   7          4.85          3.78         1.34 o                         
  -8   4   7        110.24        127.11         4.61 o                         
  -7   4   7          2.44          1.99         1.29 o                         
  -6   4   7        284.08        307.85        10.04 o                         
  -5   4   7        141.10        137.50         5.48 o                         
  -4   4   7          9.44          9.97         1.32 o                         
  -3   4   7          8.31          6.56         1.21 o                         
  -2   4   7        227.49        239.31         6.63 o                         
  -1   4   7         31.08         35.45         2.03 o                         
   0   4   7        834.81        905.44        17.26 o                         
   1   4   7         90.90         96.55         4.41 o                         
   2   4   7          9.17         12.88         1.94 o                         
   3   4   7         61.52         63.86         3.92 o                         
   4   4   7          8.42         12.41         1.89 o                         
   5   4   7         27.44         23.80         2.73 o                         
   6   4   7        129.65        128.38         4.06 o                         
   7   4   7         43.94         38.28         2.58 o                         
   8   4   7        158.77        146.34         5.87 o                         
   9   4   7          0.37          0.12         0.49 o                         
  -7   5   7         37.10         40.76         2.52 o                         
  -6   5   7          0.61          0.76         0.79 o                         
  -5   5   7        188.32        207.56         6.02 o                         
  -4   5   7         35.23         30.13         2.21 o                         
  -3   5   7         11.40         10.07         1.31 o                         
  -2   5   7          7.61          6.19         1.01 o                         
  -1   5   7         13.82         13.08         1.33 o                         
   0   5   7         34.12         32.55         2.18 o                         
   1   5   7         73.21         81.83         3.73 o                         
   2   5   7          0.00         -0.03         0.58 o                         
   3   5   7          3.79          2.29         1.03 o                         
   4   5   7          1.70          1.63         0.77 o                         
 -16   0   8         26.51         25.70         1.77 o                         
 -14   0   8        514.28        512.87        13.86 o                         
 -12   0   8        166.27        127.75         4.35 o                         
 -10   0   8         38.73         32.90         1.44 o                         
  -8   0   8        220.99        216.32         2.83 o                         
  -6   0   8        657.32        652.67         7.73 o                         
  -4   0   8         10.36         11.57         0.51 o                         
  -2   0   8         50.65         42.98         2.24 o                         
   0   0   8       6437.56       7929.58       201.80 o                         
   2   0   8         20.16         16.68         0.85 o                         
   4   0   8          3.72          1.94         1.34 o                         
   6   0   8         11.12         10.64         1.47 o                         
   8   0   8          3.01          1.91         1.11 o                         
 -16   1   8          1.10          0.72         0.46 o                         
 -15   1   8          5.04          5.55         0.88 o                         
 -14   1   8         49.50         48.79         2.13 o                         
 -13   1   8        218.57        200.47         5.31 o                         
 -12   1   8         32.01         32.16         1.44 o                         
 -11   1   8         47.59         45.37         1.54 o                         
 -10   1   8          6.08          5.32         0.65 o                         
  -9   1   8        228.04        228.75         5.94 o                         
  -8   1   8        373.62        340.11         7.36 o                         
  -7   1   8        123.57        131.80         1.73 o                         
  -6   1   8        627.21        652.78         6.09 o                         
  -5   1   8        433.67        436.85         4.29 o                         
  -4   1   8         11.17          9.50         0.46 o                         
  -3   1   8         24.75         23.07         0.52 o                         
  -2   1   8        419.85        479.59         4.69 o                         
  -1   1   8         86.36         81.79         1.01 o                         
   0   1   8       2015.60       2208.10        24.69 o                         
   1   1   8         28.73         31.47         0.72 o                         
   2   1   8         10.84         10.31         0.35 o                         
   3   1   8         52.16         45.56         1.03 o                         
   4   1   8          4.57          5.57         0.45 o                         
   5   1   8        107.44        100.60         8.31 o                         
   6   1   8         18.69         17.01         4.27 o                         
   7   1   8          9.39          7.42         3.09 o                         
   8   1   8        240.79        275.79        15.45 o                         
   9   1   8         41.91         42.84         4.01 o                         
  10   1   8         53.56         56.48         6.43 o                         
  11   1   8          2.86          0.96         1.15 o                         
  12   1   8        116.80        121.43         6.12 o                         
  13   1   8          4.11          0.10         0.89 o                         
 -15   2   8         50.55         65.96         2.76 o                         
 -14   2   8         23.72         21.00         3.81 o                         
 -13   2   8         40.00         38.38         4.02 o                         
 -12   2   8         92.51         72.39         6.73 o                         
 -11   2   8        114.80        104.27         2.94 o                         
 -10   2   8          6.07          6.53         1.25 o                         
  -9   2   8        353.37        363.38         7.26 o                         
  -8   2   8         11.68         11.32         0.97 o                         
  -7   2   8          0.04          0.15         0.34 o                         
  -6   2   8        182.30        158.71         2.94 o                         
  -5   2   8        165.07        164.99         2.20 o                         
  -4   2   8        489.20        492.80         5.80 o                         
  -3   2   8        816.65        777.41         9.09 o                         
  -2   2   8          1.81          2.53         0.37 o                         
  -1   2   8        553.71        534.74         5.85 o                         
   0   2   8         59.04         61.26         1.17 o                         
   1   2   8        211.67        214.19         2.59 o                         
   2   2   8        229.41        237.36         2.96 o                         
   3   2   8         64.80         65.74         1.39 o                         
   4   2   8        218.95        224.33         4.67 o                         
   5   2   8        192.29        197.32         4.79 o                         
   6   2   8          0.34          0.48         0.58 o                         
   7   2   8          0.08          0.24         0.55 o                         
   8   2   8         10.62          9.16         1.31 o                         
   9   2   8          0.67          1.16         0.67 o                         
  10   2   8          5.22          5.89         1.91 o                         
  11   2   8         24.12         17.69         5.58 o                         
  12   2   8         22.01         13.65        12.52 o                         
 -14   3   8         23.70         26.27         1.86 o                         
 -13   3   8          0.58          0.58         0.39 o                         
 -12   3   8        613.50        736.10        23.27 o                         
 -11   3   8        217.35        242.54         6.95 o                         
 -10   3   8         24.62         19.65         2.48 o                         
  -9   3   8        179.71        188.23         9.48 o                         
  -8   3   8          0.00          0.31         1.05 o                         
  -7   3   8         18.44         18.26         1.83 o                         
  -6   3   8          5.79          4.50         1.05 o                         
  -5   3   8         42.62         37.08         2.11 o                         
  -4   3   8         13.42         16.08         1.42 o                         
  -3   3   8         21.84         19.06         1.47 o                         
  -2   3   8         85.17         79.84         3.12 o                         
  -1   3   8         12.33         12.90         0.94 o                         
   0   3   8        697.86        716.97        12.18 o                         
   1   3   8         14.65         14.02         1.10 o                         
   2   3   8        477.03        474.61        13.20 o                         
   3   3   8        583.15        581.03        14.80 o                         
   4   3   8         44.65         44.64         2.11 o                         
   5   3   8        123.68        128.92         3.70 o                         
   6   3   8         92.54         88.01         3.05 o                         
   7   3   8         42.80         46.01         2.41 o                         
   8   3   8          1.09          0.80         0.71 o                         
   9   3   8          1.84          1.07         0.89 o                         
  10   3   8         13.64          9.51         3.60 o                         
  11   3   8          9.57         15.54         2.96 o                         
 -11   4   8         37.91         37.64         2.28 o                         
 -10   4   8         17.68         13.43         4.62 o                         
  -9   4   8          5.08          3.35         1.40 o                         
  -8   4   8         81.28         77.35         7.03 o                         
  -7   4   8        100.37        104.50         4.60 o                         
  -6   4   8        243.37        252.87         8.72 o                         
  -5   4   8         77.38         76.15         3.62 o                         
  -4   4   8          3.24          4.08         1.13 o                         
  -3   4   8        138.44        141.66         4.21 o                         
  -2   4   8          0.19          0.57         0.77 o                         
  -1   4   8          5.32          8.12         1.33 o                         
   0   4   8        493.53        533.69        11.68 o                         
   1   4   8          6.81          7.50         1.79 o                         
   2   4   8         23.74         28.65         2.48 o                         
   3   4   8          0.48          0.22         0.79 o                         
   4   4   8          7.42          6.00         1.30 o                         
   5   4   8          2.31          0.91         0.85 o                         
   6   4   8         89.29         84.00         5.19 o                         
   7   4   8          3.19          1.29         0.59 o                         
   8   4   8        138.44         94.88         9.70 o                         
  -6   5   8         15.12         15.27         1.57 o                         
  -5   5   8        130.75        132.74         6.45 o                         
  -4   5   8         50.69         50.10         2.89 o                         
  -3   5   8        173.77        196.58         5.07 o                         
  -2   5   8         21.42         24.92         1.89 o                         
  -1   5   8         11.85          7.18         1.24 o                         
   0   5   8          2.39          2.57         1.20 o                         
   1   5   8          2.62          2.22         1.18 o                         
   2   5   8          2.11          1.92         0.80 o                         
   3   5   8          0.65          0.45         0.82 o                         
 -15   0   9         56.76         53.03         4.33 o                         
 -13   0   9         93.32         66.54         5.30 o                         
 -11   0   9        391.91        311.96        15.05 o                         
  -9   0   9        107.91         79.80         2.41 o                         
  -7   0   9        155.36        132.30         2.42 o                         
  -5   0   9        106.50         99.92         2.37 o                         
  -3   0   9       1071.65       1099.74        19.88 o                         
  -1   0   9        296.40        348.31         6.67 o                         
   1   0   9        551.19        582.36        10.48 o                         
   3   0   9         74.49         61.28         1.69 o                         
   5   0   9         19.51         18.86         2.61 o                         
   7   0   9          0.35          0.25         0.70 o                         
   9   0   9          1.71          1.97         1.56 o                         
 -16   1   9          3.18          2.73         0.81 o                         
 -15   1   9         53.61         43.56         3.60 o                         
 -14   1   9          1.63          1.44         0.46 o                         
 -13   1   9         31.96         37.81         2.42 o                         
 -12   1   9         37.61         34.50         2.53 o                         
 -11   1   9         21.15         14.39         1.13 o                         
 -10   1   9         27.19         18.27         1.16 o                         
  -9   1   9         98.70        102.06         2.41 o                         
  -8   1   9         23.43         19.76         0.83 o                         
  -7   1   9         20.44         23.61         1.11 o                         
  -6   1   9          0.24          0.45         0.24 o                         
  -5   1   9          0.88          0.24         0.21 o                         
  -4   1   9         10.50         10.68         0.39 o                         
  -3   1   9        172.24        186.61         2.28 o                         
  -2   1   9         47.93         49.89         0.76 o                         
  -1   1   9          7.75          8.47         0.28 o                         
   0   1   9        490.70        526.42         6.60 o                         
   1   1   9         87.25         78.13         2.07 o                         
   2   1   9         30.38         30.56         0.93 o                         
   3   1   9        381.71        356.10        14.63 o                         
   4   1   9         34.12         34.69         1.38 o                         
   5   1   9         28.35         12.26         2.04 o                         
   7   1   9         72.72         76.48         5.10 o                         
   9   1   9          1.42          0.70         1.18 o                         
  10   1   9          0.04         -0.19         1.40 o                         
  11   1   9          3.67          3.66         2.20 o                         
  12   1   9        143.33        124.93         6.02 o                         
 -15   2   9          5.92          2.71         1.53 o                         
 -14   2   9        113.16        111.94         3.23 o                         
 -13   2   9          2.94          1.42         0.65 o                         
 -12   2   9         64.47         68.43         2.70 o                         
 -11   2   9        276.13        273.80         5.48 o                         
 -10   2   9        612.57        627.15        11.37 o                         
  -9   2   9        293.35        276.70        12.19 o                         
  -8   2   9         17.76         15.63         1.04 o                         
  -7   2   9         43.78         42.43         1.44 o                         
  -6   2   9         61.56         54.32         2.36 o                         
  -5   2   9         10.77         11.22         0.68 o                         
  -4   2   9        609.77        600.90         9.03 o                         
  -3   2   9        161.98        162.41         2.31 o                         
  -2   2   9          7.82          8.91         0.53 o                         
  -1   2   9        443.65        413.17         5.20 o                         
   0   2   9         29.01         27.72         0.88 o                         
   1   2   9          0.49          0.31         0.24 o                         
   2   2   9        406.74        389.45         6.15 o                         
   3   2   9        170.25        145.58         4.43 o                         
   4   2   9         14.46         14.84         1.31 o                         
   5   2   9        132.07        117.38         4.97 o                         
   6   2   9         25.60         24.69         4.65 o                         
   7   2   9         24.44         25.42         4.78 o                         
   8   2   9         19.95         17.11         4.17 o                         
   9   2   9          9.98         12.74         2.42 o                         
  10   2   9         73.29         76.39         5.03 o                         
  11   2   9          6.78          8.86         1.78 o                         
  12   2   9         30.00         31.44         3.79 o                         
 -14   3   9          3.85          4.40         1.83 o                         
 -13   3   9          8.37         12.19         1.52 o                         
 -12   3   9         84.72         84.26         4.67 o                         
 -11   3   9        120.98        132.51         3.93 o                         
 -10   3   9        272.52        245.87        24.10 o                         
  -9   3   9         58.42         54.16         5.16 o                         
  -8   3   9          0.48          0.18         0.64 o                         
  -7   3   9          0.10         -0.05         0.42 o                         
  -6   3   9          0.07          0.07         0.49 o                         
  -5   3   9          3.46          4.80         0.83 o                         
  -4   3   9         60.26         56.18         1.88 o                         
  -3   3   9        113.34        120.43         3.02 o                         
  -2   3   9        215.05        203.84         4.23 o                         
  -1   3   9        361.35        351.19         8.63 o                         
   0   3   9         58.92         54.23         2.10 o                         
   1   3   9         98.08         97.90         2.52 o                         
   2   3   9       1042.57       1092.73        23.11 o                         
   3   3   9         38.85         35.37         2.14 o                         
   4   3   9         72.96         74.23         3.19 o                         
   5   3   9        226.80        208.32         6.03 o                         
   6   3   9         25.83         24.67         1.82 o                         
   7   3   9          0.15         -0.23         0.69 o                         
   8   3   9          2.53          1.87         0.73 o                         
   9   3   9         16.99          9.44         4.94 o                         
  10   3   9          0.00          1.05         1.66 o                         
 -11   4   9         15.17         15.10         1.44 o                         
 -10   4   9         19.30         20.14         2.09 o                         
  -9   4   9         21.95         22.24         2.53 o                         
  -8   4   9          1.55          1.50         0.96 o                         
  -7   4   9        370.60        407.70        11.75 o                         
  -6   4   9         27.20         23.80         1.86 o                         
  -5   4   9          0.01          0.15         0.57 o                         
  -4   4   9          6.82          5.74         1.02 o                         
  -3   4   9         63.87         62.45         2.85 o                         
  -2   4   9          2.38          2.52         0.92 o                         
  -1   4   9         71.13         76.48         3.30 o                         
   0   4   9        147.28        150.71         4.59 o                         
   1   4   9          1.00          2.33         1.17 o                         
   2   4   9         24.32         27.00         2.65 o                         
   3   4   9         71.31         83.65         3.59 o                         
   4   4   9          0.98          0.57         0.66 o                         
   5   4   9         35.68         33.38         1.91 o                         
   6   4   9         56.40         38.55         2.90 o                         
   7   4   9         83.32         56.04         4.54 o                         
  -5   5   9          0.60          0.19         0.63 o                         
  -4   5   9         69.22         67.21         3.37 o                         
  -3   5   9         39.62         41.04         1.58 o                         
  -2   5   9          9.98          8.11         0.93 o                         
  -1   5   9         65.88         74.09         2.95 o                         
   0   5   9         40.72         46.46         2.14 o                         
   1   5   9          0.07          0.29         0.54 o                         
   2   5   9          5.96          6.00         2.00 o                         
 -16   0  10          0.04          0.41         0.34 o                         
 -14   0  10         74.93         52.11         7.48 o                         
 -12   0  10         74.86         71.61         7.10 o                         
 -10   0  10          4.66          5.05         1.40 o                         
  -8   0  10         70.66         65.26         3.20 o                         
  -6   0  10        188.70        191.43         4.25 o                         
  -4   0  10        157.77        184.21         4.25 o                         
  -2   0  10        250.56        216.28         4.50 o                         
   0   0  10       2470.43       2858.13        60.23 o                         
   2   0  10       1738.39       1717.98        33.26 o                         
   4   0  10         47.08         50.81         2.84 o                         
   6   0  10          3.50          4.94         1.31 o                         
   8   0  10          0.00          0.48         0.80 o                         
 -16   1  10          0.54          0.25         0.50 o                         
 -15   1  10          0.06          0.10         0.46 o                         
 -14   1  10          5.39          4.27         0.78 o                         
 -13   1  10         44.04         33.75         1.97 o                         
 -12   1  10        406.51        380.82        24.00 o                         
 -11   1  10        485.80        408.11        19.04 o                         
 -10   1  10         22.64         29.47         1.53 o                         
  -9   1  10        296.77        263.67         6.38 o                         
  -8   1  10          1.22          0.89         0.39 o                         
  -7   1  10        103.58        102.95         2.43 o                         
  -6   1  10         71.22         75.59         1.85 o                         
  -5   1  10        101.61        105.54         1.87 o                         
  -4   1  10          6.55          8.09         0.61 o                         
  -3   1  10        356.56        367.71         4.72 o                         
  -2   1  10          6.30          4.57         0.58 o                         
  -1   1  10         41.53         36.16         1.15 o                         
   0   1  10         22.99         20.81         0.70 o                         
   1   1  10       1321.13       1370.38        19.41 o                         
   2   1  10        103.85        115.56         2.01 o                         
   3   1  10         31.23         31.64         1.95 o                         
   4   1  10         68.67         72.82         3.39 o                         
   5   1  10          1.41          2.71         2.26 o                         
   6   1  10        191.38        209.76         9.91 o                         
   7   1  10        110.84        119.39         6.56 o                         
   8   1  10          0.08         -0.22         0.92 o                         
   9   1  10         15.92         17.93         3.76 o                         
  10   1  10          9.73         13.47         3.28 o                         
  11   1  10          4.14         -0.13         1.08 o                         
 -15   2  10          8.20          4.42         1.59 o                         
 -14   2  10          6.20          2.15         0.74 o                         
 -13   2  10         11.13          7.99         1.33 o                         
 -12   2  10          0.96          0.86         0.78 o                         
 -11   2  10         28.34         34.15         1.70 o                         
 -10   2  10        426.02        416.51         8.11 o                         
  -9   2  10        299.03        315.09        11.11 o                         
  -8   2  10         42.26         32.93         2.44 o                         
  -7   2  10          0.77          0.19         0.41 o                         
  -6   2  10         18.18         15.78         1.75 o                         
  -5   2  10        321.62        315.79         8.55 o                         
  -4   2  10        200.81        207.59         3.31 o                         
  -3   2  10          2.82          1.67         0.38 o                         
  -2   2  10          4.72          4.69         0.42 o                         
  -1   2  10         95.78         96.91         2.09 o                         
   0   2  10         87.23         90.39         3.20 o                         
   1   2  10          2.69          3.30         0.87 o                         
   2   2  10        351.60        360.94        10.06 o                         
   3   2  10        273.27        271.45         8.55 o                         
   4   2  10        182.69        189.42         5.32 o                         
   5   2  10        235.79        250.91        14.30 o                         
   6   2  10         14.97         16.05         2.84 o                         
   7   2  10         23.77         20.99         2.96 o                         
   8   2  10          2.98          5.86         3.22 o                         
   9   2  10         44.30         42.56         3.57 o                         
  10   2  10         74.65         80.18         6.43 o                         
  11   2  10         13.69         19.02         3.44 o                         
 -13   3  10         82.64         85.92         3.89 o                         
 -12   3  10         32.90         33.35         1.74 o                         
 -11   3  10          0.66          0.71         0.92 o                         
 -10   3  10          0.08          0.58         0.86 o                         
  -9   3  10         11.87          9.53         1.56 o                         
  -8   3  10         35.29         28.01         4.31 o                         
  -7   3  10         25.39         23.40         1.93 o                         
  -6   3  10          4.25          2.40         0.76 o                         
  -5   3  10          1.69          1.35         0.69 o                         
  -4   3  10          4.45          3.20         0.78 o                         
  -3   3  10          6.07          7.20         1.27 o                         
  -2   3  10         28.75         29.07         1.60 o                         
  -1   3  10        155.88        161.64         3.49 o                         
   0   3  10         72.50         74.66         2.34 o                         
   1   3  10         16.46         13.99         1.13 o                         
   2   3  10        764.80        807.55        22.11 o                         
   3   3  10          9.94          9.23         1.06 o                         
   4   3  10          5.63          3.64         0.74 o                         
   5   3  10         10.86         13.28         2.04 o                         
   6   3  10          3.49          5.77         1.88 o                         
   7   3  10          1.62          0.19         0.92 o                         
   8   3  10          1.17          2.48         2.17 o                         
   9   3  10          0.01         -0.03         0.64 o                         
 -10   4  10         12.68         11.28         1.27 o                         
  -9   4  10          0.01          0.68         0.69 o                         
  -8   4  10        202.32        195.18        20.72 o                         
  -7   4  10         29.84         27.54         2.42 o                         
  -6   4  10         68.04         61.81         2.41 o                         
  -5   4  10         23.56         20.46         1.57 o                         
  -4   4  10          0.26          0.01         0.43 o                         
  -3   4  10          7.69          7.37         1.22 o                         
  -2   4  10         22.85         26.41         1.70 o                         
  -1   4  10          1.60          2.05         0.80 o                         
   0   4  10          4.26          2.73         1.10 o                         
   1   4  10         82.15         82.04         3.91 o                         
   2   4  10         71.61         73.59         2.76 o                         
   3   4  10          4.82          3.89         1.15 o                         
   4   4  10         32.07         29.36         3.38 o                         
   5   4  10         32.49         17.84         2.41 o                         
   6   4  10          5.37          1.76         0.74 o                         
  -4   5  10         89.96         90.87         4.55 o                         
  -3   5  10         21.34         20.24         1.20 o                         
  -2   5  10          0.90          0.56         0.55 o                         
  -1   5  10          0.49          0.45         0.52 o                         
   0   5  10          0.04          1.80         0.97 o                         
 -15   0  11         62.30         51.32         3.70 o                         
 -13   0  11        251.05        226.86        12.77 o                         
 -11   0  11        748.95        722.00        34.27 o                         
  -9   0  11        678.69        683.84        17.83 o                         
  -7   0  11          7.61          4.93         1.56 o                         
  -5   0  11         17.22         14.59         1.44 o                         
  -3   0  11        957.32        955.12        17.68 o                         
  -1   0  11       1600.18       1655.61        32.97 o                         
   1   0  11          3.46          2.69         0.68 o                         
   3   0  11       1098.41        919.40        86.79 o                         
   5   0  11        240.62        209.63        10.26 o                         
   7   0  11         32.97         22.23         2.17 o                         
 -16   1  11          0.76          0.72         0.87 o                         
 -15   1  11         36.79         40.77         2.64 o                         
 -14   1  11          7.62          6.06         1.75 o                         
 -13   1  11         78.78         87.58         4.33 o                         
 -12   1  11          1.87          1.98         1.22 o                         
 -11   1  11         20.19         12.84         1.51 o                         
 -10   1  11        109.99        106.44         3.34 o                         
  -9   1  11        312.99        348.19         6.44 o                         
  -8   1  11        491.30        491.08         9.38 o                         
  -7   1  11        717.80        709.68        12.57 o                         
  -6   1  11         77.76         76.43         2.08 o                         
  -5   1  11         12.34         11.35         0.74 o                         
  -4   1  11          0.63          0.08         0.41 o                         
  -3   1  11         15.31         17.74         1.24 o                         
  -2   1  11          0.05          0.49         0.45 o                         
  -1   1  11         83.23         89.73         2.00 o                         
   0   1  11         36.55         29.59         1.20 o                         
   1   1  11        130.37        115.70         2.54 o                         
   2   1  11        412.87        402.85        15.95 o                         
   3   1  11         36.37         33.14         1.70 o                         
   4   1  11        513.48        522.09        24.21 o                         
   5   1  11        402.86        434.42        18.83 o                         
   6   1  11          2.44          3.12         2.45 o                         
   7   1  11         85.41         92.76         7.26 o                         
   8   1  11          2.73          2.33         1.34 o                         
   9   1  11         18.20         17.36         3.38 o                         
  10   1  11         12.11         11.85         2.74 o                         
  11   1  11          5.61          0.03         0.51 o                         
 -15   2  11         20.95         19.56         2.55 o                         
 -14   2  11         16.97         14.80         0.96 o                         
 -13   2  11          1.52          0.54         0.36 o                         
 -12   2  11          9.51          5.04         0.89 o                         
 -11   2  11         14.30          7.51         0.89 o                         
 -10   2  11        171.69        160.35         5.92 o                         
  -9   2  11        772.53        666.16        30.31 o                         
  -8   2  11         32.05         40.14         2.25 o                         
  -7   2  11         88.01         87.84         3.30 o                         
  -6   2  11         70.27         72.78         2.66 o                         
  -5   2  11         26.14         28.18         2.03 o                         
  -4   2  11         20.84         22.62         2.23 o                         
  -3   2  11        109.00        126.13         4.15 o                         
  -2   2  11         27.30         26.28         1.70 o                         
  -1   2  11         18.57         21.60         1.81 o                         
   0   2  11        224.88        221.95         5.12 o                         
   1   2  11         24.89         26.00         1.58 o                         
   2   2  11        250.75        256.59         8.48 o                         
   3   2  11        347.31        376.86        10.11 o                         
   4   2  11       1006.16       1057.75        28.11 o                         
   5   2  11        125.47        124.33         7.07 o                         
   6   2  11          2.79          3.98         2.90 o                         
   7   2  11         92.77        102.28         6.15 o                         
   8   2  11         27.05         34.12         3.31 o                         
   9   2  11         31.83         33.57         4.62 o                         
  10   2  11         37.46         40.74         4.40 o                         
 -12   3  11         11.50          9.00         1.25 o                         
 -11   3  11          0.14         -0.20         0.50 o                         
 -10   3  11         37.56         42.79         2.86 o                         
  -9   3  11         18.66         11.29         2.91 o                         
  -8   3  11          1.26          1.51         0.72 o                         
  -7   3  11         28.03         20.58         2.26 o                         
  -6   3  11         36.99         30.89         2.77 o                         
  -5   3  11          7.17          4.98         0.97 o                         
  -4   3  11         22.78         17.31         1.48 o                         
  -3   3  11          0.72          1.06         0.61 o                         
  -2   3  11        225.51        227.68         5.77 o                         
  -1   3  11         29.74         32.40         2.93 o                         
   0   3  11          0.42          0.34         0.73 o                         
   1   3  11        129.17        129.86         6.14 o                         
   2   3  11        103.47        109.99         5.44 o                         
   3   3  11         15.05         17.25         1.88 o                         
   4   3  11          2.54          2.47         0.99 o                         
   5   3  11          0.11          0.37         0.84 o                         
   6   3  11          0.00          1.66         2.07 o                         
   7   3  11          7.09          8.86         3.03 o                         
   8   3  11          0.16          0.38         0.86 o                         
   9   3  11          3.00          3.50         1.27 o                         
 -10   4  11          0.58          0.00         0.91 o                         
  -9   4  11          3.47          1.41         0.74 o                         
  -8   4  11          0.04          0.60         0.71 o                         
  -7   4  11        229.77        202.09        15.03 o                         
  -6   4  11          0.89          0.53         0.61 o                         
  -5   4  11          1.85          0.45         0.49 o                         
  -4   4  11          0.08         -0.23         0.49 o                         
  -3   4  11         14.00         11.01         1.11 o                         
  -2   4  11          0.58          1.20         0.77 o                         
  -1   4  11         47.09         43.97         1.86 o                         
   0   4  11          1.63          1.52         0.79 o                         
   1   4  11          2.05          0.88         0.49 o                         
   2   4  11          2.74          1.51         0.70 o                         
   3   4  11          3.34          0.88         0.55 o                         
   4   4  11         11.84          6.32         2.26 o                         
   5   4  11          2.10          0.31         0.63 o                         
 -16   0  12          0.48          0.57         1.50 o                         
 -14   0  12          7.80          7.90         3.09 o                         
 -12   0  12         39.75         47.49         4.11 o                         
 -10   0  12        445.94        447.65        14.41 o                         
  -8   0  12         99.28        112.85         4.43 o                         
  -6   0  12        111.22        117.50         4.89 o                         
  -4   0  12         48.19         47.00         3.10 o                         
  -2   0  12          3.69          1.99         1.08 o                         
   0   0  12          3.15          2.06         0.73 o                         
   2   0  12          2.83          3.22         0.88 o                         
   4   0  12         75.64         66.35         4.97 o                         
   6   0  12         92.91         74.95         4.17 o                         
 -15   1  12         41.52         46.81         2.72 o                         
 -14   1  12          7.38          8.90         1.60 o                         
 -13   1  12          5.49          3.92         1.14 o                         
 -12   1  12        206.45        205.10         6.95 o                         
 -11   1  12        110.16        109.00         3.97 o                         
 -10   1  12         15.47         16.65         1.83 o                         
  -9   1  12       1278.72       1285.72        27.04 o                         
  -8   1  12        701.13        689.96        13.30 o                         
  -7   1  12       1116.52       1124.42        21.19 o                         
  -6   1  12          2.95          3.98         0.76 o                         
  -5   1  12        529.35        510.57         9.25 o                         
  -4   1  12          0.27          0.43         0.55 o                         
  -3   1  12          3.45          2.49         0.80 o                         
  -2   1  12          0.71          1.68         0.54 o                         
  -1   1  12        323.45        327.40         7.21 o                         
   0   1  12         15.53         11.03         1.10 o                         
   1   1  12         26.13         25.96         1.69 o                         
   2   1  12        799.20        872.79        22.48 o                         
   3   1  12        148.66        155.01         4.59 o                         
   4   1  12        117.45        132.13         7.04 o                         
   5   1  12        629.75        661.16        31.41 o                         
   6   1  12        248.58        293.88        15.58 o                         
   7   1  12          2.17          3.19         2.33 o                         
   8   1  12          6.82          9.72         1.85 o                         
   9   1  12         56.60         60.27         5.16 o                         
  10   1  12          0.49         -0.10         0.54 o                         
 -14   2  12          5.79          3.70         1.18 o                         
 -13   2  12         10.05          6.79         1.16 o                         
 -12   2  12          2.76          1.94         0.73 o                         
 -11   2  12        246.06        218.27        11.68 o                         
 -10   2  12        359.24        354.15        17.61 o                         
  -9   2  12         73.56         56.48         2.50 o                         
  -8   2  12          1.09          1.59         1.00 o                         
  -7   2  12        100.03        103.54         3.78 o                         
  -6   2  12         84.43         79.33         2.95 o                         
  -5   2  12          3.88          5.57         1.27 o                         
  -4   2  12         24.68         31.74         2.03 o                         
  -3   2  12         39.99         38.49         2.47 o                         
  -2   2  12          3.21          3.38         1.38 o                         
  -1   2  12        103.45        109.71         3.65 o                         
   0   2  12         52.82         54.35         2.64 o                         
   1   2  12         43.11         47.60         3.18 o                         
   2   2  12         80.45         89.21         4.34 o                         
   3   2  12        235.31        261.40         8.86 o                         
   4   2  12       1009.91       1067.00        27.67 o                         
   5   2  12          0.03         -1.62         2.45 o                         
   6   2  12          2.49          4.52         3.03 o                         
   7   2  12          2.14          4.30         2.80 o                         
   8   2  12          0.41          0.22         0.89 o                         
   9   2  12         14.47         10.93         2.93 o                         
  10   2  12          1.42          0.73         1.40 o                         
 -12   3  12          4.73          1.01         1.15 o                         
 -11   3  12          3.40          0.89         0.62 o                         
 -10   3  12         24.28         18.63         4.21 o                         
  -9   3  12         78.22         79.21         8.34 o                         
  -8   3  12          5.67          4.45         0.97 o                         
  -7   3  12         54.38         43.40         3.16 o                         
  -6   3  12         25.10         21.61         1.94 o                         
  -5   3  12         34.12         27.76         2.13 o                         
  -4   3  12        119.62        124.74         4.52 o                         
  -3   3  12        163.53        167.50         5.78 o                         
  -2   3  12        133.40        140.27         5.50 o                         
  -1   3  12          0.81          0.42         0.94 o                         
   0   3  12         13.09         12.07         1.39 o                         
   1   3  12         70.56         77.36         4.54 o                         
   2   3  12         13.27         13.40         2.02 o                         
   3   3  12         23.75         26.85         2.36 o                         
   4   3  12         20.65         19.96         1.90 o                         
   5   3  12          1.72          1.45         1.24 o                         
   6   3  12         81.56         86.55         5.03 o                         
   7   3  12          1.18         -0.13         1.24 o                         
   8   3  12          1.26          0.80         0.92 o                         
  -9   4  12          0.15          0.39         1.13 o                         
  -8   4  12         79.11         78.73         5.67 o                         
  -7   4  12         46.56         37.50         4.00 o                         
  -6   4  12          4.05          1.01         0.54 o                         
  -5   4  12         14.56          9.35         1.25 o                         
  -4   4  12          0.81          1.36         0.53 o                         
  -3   4  12          8.25          5.01         1.13 o                         
  -2   4  12          2.79          1.83         0.68 o                         
  -1   4  12         11.60          9.79         2.97 o                         
   0   4  12         15.31          8.72         3.63 o                         
   1   4  12        145.25        170.89         7.87 o                         
   2   4  12         15.17         11.00         2.85 o                         
   3   4  12          3.71          1.59         1.06 o                         
   4   4  12          0.20          0.03         0.28 o                         
 -15   0  13         55.20         60.27         5.45 o                         
 -13   0  13         10.10         13.44         2.29 o                         
 -11   0  13         46.59         41.23         3.78 o                         
  -9   0  13          0.11         -0.01         0.74 o                         
  -7   0  13       5592.27       6295.33       209.45 o                         
  -5   0  13       1783.53       1810.88        48.67 o                         
  -3   0  13        597.76        605.38        15.11 o                         
  -1   0  13         38.88         44.65         2.69 o                         
   1   0  13          8.69          7.12         1.16 o                         
   3   0  13        164.15        143.66         6.69 o                         
   5   0  13        274.06        246.39        11.91 o                         
 -15   1  13         27.45         33.95         2.73 o                         
 -14   1  13          0.63          0.47         0.81 o                         
 -13   1  13        160.19        152.11         5.33 o                         
 -12   1  13         12.27         15.02         1.71 o                         
 -11   1  13          7.93          6.62         1.50 o                         
 -10   1  13         79.28         70.75         2.49 o                         
  -9   1  13        364.66        370.68         7.42 o                         
  -8   1  13        113.66        119.47         3.51 o                         
  -7   1  13         50.20         51.78         2.58 o                         
  -6   1  13          7.77          7.47         1.10 o                         
  -5   1  13          2.48          3.43         1.02 o                         
  -4   1  13         20.96         21.60         1.33 o                         
  -3   1  13         53.11         52.02         2.01 o                         
  -2   1  13         43.32         48.91         2.20 o                         
  -1   1  13         58.51         52.55         2.34 o                         
   0   1  13         22.88         22.68         1.77 o                         
   1   1  13        486.41        525.89        10.49 o                         
   2   1  13         24.02         22.94         1.74 o                         
   3   1  13          4.84          5.34         1.53 o                         
   4   1  13        349.55        380.72        18.98 o                         
   5   1  13          0.09          0.22         1.50 o                         
   6   1  13        685.18        707.03        33.54 o                         
   7   1  13        113.38        122.03         8.12 o                         
   8   1  13          0.32          0.32         0.80 o                         
   9   1  13          9.28          7.64         1.34 o                         
  10   1  13         34.56         22.46         2.42 o                         
 -13   2  13         58.06         52.44         6.23 o                         
 -12   2  13          8.94          4.13         1.21 o                         
 -11   2  13        285.18        296.02         9.07 o                         
 -10   2  13         72.57         62.68         3.29 o                         
  -9   2  13         23.26         20.59         1.77 o                         
  -8   2  13         55.92         58.51         2.83 o                         
  -7   2  13        319.08        301.86         7.52 o                         
  -6   2  13          0.04         -0.18         0.73 o                         
  -5   2  13         11.58          7.18         1.68 o                         
  -4   2  13         13.47         16.03         2.05 o                         
  -3   2  13         16.87         21.69         2.08 o                         
  -2   2  13         50.42         42.20         2.85 o                         
  -1   2  13         55.82         58.49         2.44 o                         
   0   2  13          0.24          0.12         0.62 o                         
   1   2  13          9.89         12.28         2.02 o                         
   2   2  13          6.62          6.08         2.10 o                         
   3   2  13         92.35         95.81         4.27 o                         
   4   2  13         26.08         30.48         5.13 o                         
   5   2  13        145.81        155.93         8.25 o                         
   6   2  13         13.10         12.30         2.29 o                         
   7   2  13          3.14          3.89         2.48 o                         
   8   2  13          1.40          0.61         1.56 o                         
   9   2  13          0.24          0.13         1.15 o                         
 -12   3  13          2.16         10.49         7.61 o                         
 -11   3  13         10.15         11.28         4.24 o                         
 -10   3  13         15.65         16.54         5.57 o                         
  -9   3  13        109.60        115.35         9.34 o                         
  -8   3  13          0.06          0.39         0.66 o                         
  -7   3  13         92.97         92.66         4.16 o                         
  -6   3  13         92.94         75.79         3.09 o                         
  -5   3  13        431.64        415.74         9.35 o                         
  -4   3  13         23.05         19.58         1.78 o                         
  -3   3  13         29.59         32.35         2.18 o                         
  -2   3  13          5.28          5.57         1.32 o                         
  -1   3  13         74.05         67.25         3.06 o                         
   0   3  13          0.42          1.01         0.97 o                         
   1   3  13          0.31         -0.03         0.64 o                         
   2   3  13          7.70          6.72         1.55 o                         
   3   3  13         11.80         13.10         1.70 o                         
   4   3  13         25.84         26.33         2.12 o                         
   5   3  13         57.18         56.95         5.51 o                         
   6   3  13         15.34         17.01         2.17 o                         
   7   3  13          0.30          0.45         1.37 o                         
  -8   4  13         11.94         14.28         2.50 o                         
  -7   4  13          5.23          1.98         0.86 o                         
  -6   4  13         40.56         37.45         2.38 o                         
  -5   4  13          7.20          6.14         1.74 o                         
  -4   4  13          4.86          4.66         1.46 o                         
  -3   4  13          2.40          1.98         0.94 o                         
  -2   4  13          0.73          0.76         0.72 o                         
  -1   4  13         11.31          5.17         1.44 o                         
   0   4  13        147.63        168.48         6.58 o                         
   1   4  13          1.86          0.92         0.75 o                         
   2   4  13         19.55         18.07         3.14 o                         
   3   4  13          0.16          0.11         0.42 o                         
 -14   0  14         20.07         29.40         4.24 o                         
 -12   0  14          7.77          6.28         2.04 o                         
 -10   0  14        220.14        216.98         6.82 o                         
  -8   0  14        364.07        366.36        11.58 o                         
  -6   0  14       1367.59       1406.16        37.37 o                         
  -4   0  14         66.19         65.56         4.05 o                         
  -2   0  14         11.69         14.58         1.99 o                         
   0   0  14         11.55         10.79         1.65 o                         
   2   0  14         21.38         12.04         2.55 o                         
   4   0  14        213.62        174.97         9.33 o                         
 -14   1  14          2.71          1.53         1.28 o                         
 -13   1  14          0.01         -0.21         0.61 o                         
 -12   1  14          2.59          2.48         0.91 o                         
 -11   1  14          0.34          0.11         0.67 o                         
 -10   1  14          2.09          2.12         0.90 o                         
  -9   1  14        212.46        227.62         5.24 o                         
  -8   1  14        438.96        462.91         9.35 o                         
  -7   1  14        237.27        267.24         5.78 o                         
  -6   1  14         39.03         40.94         2.03 o                         
  -5   1  14       1585.87       1619.56        30.86 o                         
  -4   1  14          0.89          2.09         0.91 o                         
  -3   1  14         36.73         36.81         3.00 o                         
  -2   1  14         16.75         15.40         1.67 o                         
  -1   1  14         34.79         33.88         2.10 o                         
   0   1  14          0.05          0.04         0.66 o                         
   1   1  14          7.24          5.66         1.24 o                         
   2   1  14         28.34         28.00         2.87 o                         
   3   1  14         24.13         25.87         2.93 o                         
   4   1  14         97.59        103.81         7.84 o                         
   5   1  14         12.24         11.50         3.22 o                         
   6   1  14        201.34        206.25        11.34 o                         
   7   1  14        118.74        125.50         7.74 o                         
   8   1  14          1.61          0.86         1.27 o                         
   9   1  14         10.01          6.21         0.99 o                         
 -13   2  14         54.06         50.49         4.01 o                         
 -12   2  14         12.65         12.07         1.63 o                         
 -11   2  14         22.30         17.64         2.23 o                         
 -10   2  14         56.64         50.46         3.00 o                         
  -9   2  14         34.13         36.49         2.02 o                         
  -8   2  14         92.81         91.14         3.18 o                         
  -7   2  14        245.08        246.86         6.22 o                         
  -6   2  14          9.66          5.74         1.46 o                         
  -5   2  14          0.84          0.32         0.77 o                         
  -4   2  14         43.30         32.96         2.82 o                         
  -3   2  14        363.77        364.33         8.58 o                         
  -2   2  14         90.32        108.64         4.35 o                         
  -1   2  14          0.09          0.27         0.81 o                         
   0   2  14          8.92          7.25         1.95 o                         
   1   2  14         83.40         79.67         4.32 o                         
   2   2  14          8.69          8.84         1.84 o                         
   3   2  14          2.15          1.12         1.26 o                         
   4   2  14         37.20         40.90         3.73 o                         
   5   2  14          8.63         10.42         3.34 o                         
   6   2  14          1.26          1.62         1.27 o                         
   7   2  14          7.41          4.91         2.36 o                         
   8   2  14         42.94         49.72         3.31 o                         
 -11   3  14         48.68         47.97         3.32 o                         
 -10   3  14          4.36          1.70         0.54 o                         
  -9   3  14          4.79          1.78         0.66 o                         
  -8   3  14         89.48         83.22         3.84 o                         
  -7   3  14         32.81         28.43         2.04 o                         
  -6   3  14         94.08         90.15         3.39 o                         
  -5   3  14        104.82         94.93         3.65 o                         
  -4   3  14         12.02         20.88         2.06 o                         
  -3   3  14          5.05          2.90         0.97 o                         
  -2   3  14         15.56         15.35         1.75 o                         
  -1   3  14          3.56          2.23         1.09 o                         
   0   3  14          3.15          3.03         1.41 o                         
   1   3  14          4.65          3.53         1.17 o                         
   2   3  14         14.96         17.93         2.63 o                         
   3   3  14         92.43        102.80         4.67 o                         
   4   3  14         10.12          8.28         1.73 o                         
   5   3  14         40.06         39.28         4.24 o                         
   6   3  14         14.63         17.68         3.09 o                         
  -7   4  14         89.44         97.50         5.76 o                         
  -6   4  14          1.40          1.26         0.83 o                         
  -5   4  14         38.67         47.40         2.46 o                         
  -4   4  14          0.19         -0.26         0.70 o                         
  -3   4  14          0.64          0.46         0.64 o                         
  -2   4  14          0.05          0.18         0.37 o                         
  -1   4  14         40.64         49.44         3.58 o                         
   0   4  14         20.37         26.42         2.69 o                         
   1   4  14         28.61         36.21         4.20 o                         
   2   4  14          1.87          1.45         1.52 o                         
 -13   0  15         32.22         38.70         4.52 o                         
 -11   0  15        270.97        274.33        10.52 o                         
  -9   0  15         63.41         62.05         4.03 o                         
  -7   0  15        271.78        297.60         9.48 o                         
  -5   0  15       1166.64       1261.40        34.08 o                         
  -3   0  15        161.27        150.06         5.51 o                         
  -1   0  15         86.17         80.71         4.14 o                         
   1   0  15          0.47          0.65         0.80 o                         
   3   0  15        194.70        157.14         8.54 o                         
 -14   1  15          2.67          5.89         1.54 o                         
 -13   1  15         50.89         54.51         3.52 o                         
 -12   1  15          0.01         -0.17         0.57 o                         
 -11   1  15          6.55          6.49         1.06 o                         
 -10   1  15          0.50          0.78         0.58 o                         
  -9   1  15        271.75        281.50         7.17 o                         
  -8   1  15          9.52          9.15         1.15 o                         
  -7   1  15          0.01         -0.14         0.60 o                         
  -6   1  15         33.89         31.92         1.96 o                         
  -5   1  15        658.22        708.81        13.95 o                         
  -4   1  15         87.94         89.24         3.95 o                         
  -3   1  15         88.59        106.56         4.00 o                         
  -2   1  15         41.45         39.11         2.51 o                         
  -1   1  15        103.17        105.10         3.32 o                         
   0   1  15         40.89         42.99         2.25 o                         
   1   1  15         71.42         73.60         3.71 o                         
   2   1  15          0.03         -0.32         0.83 o                         
   3   1  15         28.23         24.21         3.95 o                         
   4   1  15         23.71         21.72         3.76 o                         
   5   1  15        167.05        167.97         8.15 o                         
   6   1  15          3.12          3.25         1.94 o                         
   7   1  15         16.91         13.57         1.62 o                         
   8   1  15         17.49         11.69         1.85 o                         
 -13   2  15          0.15         -0.16         0.51 o                         
 -12   2  15          2.07          0.78         0.64 o                         
 -11   2  15         56.90         50.14         3.07 o                         
 -10   2  15          0.65         -0.23         0.59 o                         
  -9   2  15         24.25         25.30         1.82 o                         
  -8   2  15         49.02         48.33         2.47 o                         
  -7   2  15          8.86          8.01         1.63 o                         
  -6   2  15         68.09         76.39         3.56 o                         
  -5   2  15         88.38         84.52         4.22 o                         
  -4   2  15        105.43        100.24         3.68 o                         
  -3   2  15        585.58        591.53        13.63 o                         
  -2   2  15          0.94          3.63         1.32 o                         
  -1   2  15          5.65          5.07         1.22 o                         
   0   2  15          5.64          5.90         1.45 o                         
   1   2  15          3.22          2.25         1.35 o                         
   2   2  15          9.78          7.61         2.05 o                         
   3   2  15         45.69         46.53         2.15 o                         
   4   2  15         32.48         28.80         4.36 o                         
   5   2  15         55.79         56.99         5.38 o                         
   6   2  15         19.32         21.34         2.23 o                         
   7   2  15         12.24         12.55         2.68 o                         
 -10   3  15         26.57         28.25         4.83 o                         
  -9   3  15         32.98         23.74         2.61 o                         
  -8   3  15         18.80         13.83         1.59 o                         
  -7   3  15         84.56         77.31         3.31 o                         
  -6   3  15          5.25          4.38         0.95 o                         
  -5   3  15         49.19         49.80         2.41 o                         
  -4   3  15         42.14         40.66         2.56 o                         
  -3   3  15          9.97         13.93         1.46 o                         
  -2   3  15          5.08          3.65         1.43 o                         
  -1   3  15          6.21          6.05         1.35 o                         
   0   3  15          4.87          5.79         1.97 o                         
   1   3  15          0.75          0.75         0.97 o                         
   2   3  15         32.96         41.63         2.15 o                         
   3   3  15          0.63          0.34         0.57 o                         
   4   3  15         16.59         20.20         3.57 o                         
   5   3  15          6.72          2.01         1.82 o                         
  -4   4  15          0.73          0.38         0.79 o                         
  -3   4  15         26.13         37.58         3.42 o                         
  -2   4  15         24.39         37.15         2.87 o                         
  -1   4  15          7.78          3.58         1.44 o                         
 -14   0  16         30.65         37.24         2.77 o                         
 -12   0  16         43.17         34.51         7.19 o                         
 -10   0  16         88.35        102.11         4.20 o                         
  -8   0  16         91.64         92.63         4.94 o                         
  -6   0  16        548.51        589.81        21.85 o                         
  -4   0  16        326.73        344.28        12.04 o                         
  -2   0  16          0.84          0.18         0.79 o                         
   0   0  16         32.14         30.40         2.72 o                         
   2   0  16          4.98          3.89         1.15 o                         
 -13   1  16         23.94         31.02         2.80 o                         
 -12   1  16          3.95          2.54         0.83 o                         
 -11   1  16         27.82         27.27         1.97 o                         
 -10   1  16         17.50         15.90         1.42 o                         
  -9   1  16         10.83         11.50         1.15 o                         
  -8   1  16         21.48         20.75         1.80 o                         
  -7   1  16          3.90          4.18         0.89 o                         
  -6   1  16        410.12        422.37        16.29 o                         
  -5   1  16         78.65         86.74         3.86 o                         
  -4   1  16         84.38         87.77         3.65 o                         
  -3   1  16        546.83        545.68        11.68 o                         
  -2   1  16          0.12          1.22         1.12 o                         
  -1   1  16        110.18         93.45         2.98 o                         
   0   1  16         15.97         18.12         1.50 o                         
   1   1  16          3.50          1.96         1.56 o                         
   2   1  16          0.01          0.10         0.98 o                         
   3   1  16          4.09          1.40         1.82 o                         
   4   1  16          2.68          2.71         1.24 o                         
   5   1  16          4.73          4.91         2.01 o                         
   6   1  16          1.40          1.02         0.80 o                         
   7   1  16         40.63         26.09         1.97 o                         
 -12   2  16          0.53         -0.28         0.64 o                         
 -11   2  16         15.06         11.13         1.58 o                         
 -10   2  16          9.41          7.83         1.45 o                         
  -9   2  16         15.30         12.49         1.51 o                         
  -8   2  16          5.62          5.54         1.39 o                         
  -7   2  16         18.94         20.65         1.70 o                         
  -6   2  16         90.88         99.64         3.68 o                         
  -5   2  16        136.61        151.94         4.70 o                         
  -4   2  16         46.83         42.87         2.46 o                         
  -3   2  16        149.44        193.05         5.30 o                         
  -2   2  16         11.60          8.16         1.85 o                         
  -1   2  16         38.14         46.35         2.65 o                         
   0   2  16          8.65          8.50         1.83 o                         
   1   2  16          0.39          0.56         1.29 o                         
   2   2  16         10.02          9.08         2.91 o                         
   3   2  16         44.09         47.78         5.38 o                         
   4   2  16         24.93         27.71         3.98 o                         
   5   2  16         28.45         32.65         4.08 o                         
   6   2  16          3.81          2.84         1.18 o                         
  -9   3  16         25.37         22.87         5.79 o                         
  -8   3  16         85.38         78.31         4.73 o                         
  -7   3  16          3.66          2.20         0.85 o                         
  -6   3  16         16.92         13.28         1.72 o                         
  -5   3  16         16.60         19.39         1.50 o                         
  -4   3  16         27.49         31.01         2.09 o                         
  -3   3  16          1.07          1.35         0.75 o                         
  -2   3  16          5.31          3.47         1.15 o                         
  -1   3  16          9.44         14.85         2.34 o                         
   0   3  16          0.11          0.98         1.32 o                         
   1   3  16          1.12          0.66         0.69 o                         
   2   3  16          1.46          1.21         0.84 o                         
   3   3  16          2.77          2.07         1.15 o                         
 -13   0  17        207.20        310.38        14.24 o                         
 -11   0  17        132.49        151.00         5.21 o                         
  -9   0  17         86.32         92.35         4.70 o                         
  -7   0  17        543.49        617.09        17.98 o                         
  -5   0  17         26.04         29.75         2.84 o                         
  -3   0  17         30.15         22.88         2.99 o                         
  -1   0  17        136.72        115.58        10.90 o                         
 -12   1  17          4.34          2.37         0.77 o                         
 -11   1  17          2.12          1.16         0.57 o                         
 -10   1  17          0.63          0.69         0.59 o                         
  -9   1  17         52.32         51.51         2.29 o                         
  -8   1  17         26.59         27.10         1.73 o                         
  -7   1  17        151.13        161.56         5.09 o                         
  -6   1  17         96.94        105.44         3.60 o                         
  -5   1  17          0.17         -0.31         1.23 o                         
  -4   1  17        188.09        207.94         5.37 o                         
  -3   1  17         77.54         92.21         3.47 o                         
  -2   1  17          0.50          2.06         1.31 o                         
  -1   1  17         60.00         52.75         2.40 o                         
   0   1  17          0.01          0.77         0.75 o                         
   1   1  17          5.74          3.08         1.30 o                         
   2   1  17          7.02          5.80         2.52 o                         
   3   1  17          6.97          6.24         2.55 o                         
   4   1  17         12.56         15.45         2.90 o                         
   5   1  17         13.83          9.40         2.01 o                         
 -11   2  17         42.99         45.02         2.10 o                         
 -10   2  17          4.69          2.27         0.79 o                         
  -9   2  17          5.03          3.86         1.14 o                         
  -8   2  17          0.53          1.53         1.02 o                         
  -7   2  17         30.44         29.10         2.34 o                         
  -6   2  17          2.74          4.38         1.14 o                         
  -5   2  17          3.94          3.05         1.37 o                         
  -4   2  17         28.11         26.59         1.82 o                         
  -3   2  17        433.17        497.68        11.35 o                         
  -2   2  17          1.40          0.50         0.94 o                         
  -1   2  17         40.60         31.11         2.94 o                         
   0   2  17         51.34         64.30         2.93 o                         
   1   2  17         18.36         20.25         1.64 o                         
   2   2  17          0.01         -0.08         0.41 o                         
   3   2  17          4.67          4.01         2.48 o                         
   4   2  17         30.31         42.88         4.78 o                         
  -8   3  17          5.31          1.76         2.47 o                         
  -7   3  17          0.36          0.28         0.56 o                         
  -6   3  17          1.07          0.45         0.78 o                         
  -5   3  17         22.48         17.35         1.34 o                         
  -4   3  17        113.02        121.16         4.02 o                         
  -3   3  17         74.91         76.91         4.49 o                         
  -2   3  17          6.87          3.18         0.85 o                         
  -1   3  17        134.40        173.13         9.36 o                         
   0   3  17          0.04         -0.02         0.43 o                         
   1   3  17         27.95         40.84         2.15 o                         
 -12   0  18         10.49         13.16         2.61 o                         
 -10   0  18          7.98          4.86         1.57 o                         
  -8   0  18         86.09         97.39         4.54 o                         
  -6   0  18          3.81          5.31         1.38 o                         
  -4   0  18         60.67         61.60         5.35 o                         
  -2   0  18          4.13          4.71         1.36 o                         
   0   0  18          9.41          7.59         2.25 o                         
 -11   1  18          1.28          1.19         0.63 o                         
 -10   1  18         18.39         18.23         1.24 o                         
  -9   1  18         30.00         34.17         1.88 o                         
  -8   1  18         88.02        105.68         3.80 o                         
  -7   1  18          3.47          4.44         1.66 o                         
  -6   1  18         65.69         64.05         2.95 o                         
  -5   1  18        195.40        241.09         6.83 o                         
  -4   1  18        123.30        144.14         5.13 o                         
  -3   1  18          4.59          4.92         1.20 o                         
  -2   1  18        307.71        344.25         7.65 o                         
  -1   1  18        167.89        168.08         6.55 o                         
   0   1  18          8.89          3.56         1.68 o                         
   1   1  18          0.05          0.20         0.63 o                         
   2   1  18         19.06         15.51         2.93 o                         
   3   1  18          0.76          0.67         1.24 o                         
   4   1  18          0.81          0.25         0.54 o                         
 -10   2  18          2.44          1.80         1.06 o                         
  -9   2  18         35.69         42.83         2.36 o                         
  -8   2  18          0.08          0.11         0.56 o                         
  -7   2  18          5.31          3.76         1.18 o                         
  -6   2  18         31.13         35.36         1.87 o                         
  -5   2  18         13.65         11.72         1.51 o                         
  -4   2  18        265.88        296.80         7.43 o                         
  -3   2  18        124.46        124.95         4.39 o                         
  -2   2  18         30.03         29.22         1.88 o                         
  -1   2  18        185.79        225.04        10.30 o                         
   0   2  18          2.76          1.41         0.95 o                         
   1   2  18         12.59         15.35         3.62 o                         
   2   2  18          0.00          0.54         1.53 o                         
   3   2  18          2.17          2.58         1.91 o                         
  -4   3  18          0.01          0.81         0.55 o                         
  -3   3  18         41.61         47.58         3.91 o                         
  -2   3  18         30.64         43.77         4.41 o                         
 -11   0  19          0.18         -0.13         1.05 o                         
  -9   0  19         15.77         18.13         1.92 o                         
  -7   0  19          2.05          2.71         1.41 o                         
  -5   0  19        139.62        142.88        10.06 o                         
  -3   0  19         57.35         78.03         5.76 o                         
  -1   0  19         47.48         33.94         7.44 o                         
 -10   1  19          1.18          0.92         0.77 o                         
  -9   1  19        180.21        234.95         5.83 o                         
  -8   1  19         14.40         15.72         1.75 o                         
  -7   1  19         29.50         30.26         2.15 o                         
  -6   1  19         14.56         17.75         1.53 o                         
  -5   1  19        100.72        106.59         3.93 o                         
  -4   1  19          0.11          0.96         0.88 o                         
  -3   1  19         69.54         77.94         2.88 o                         
  -2   1  19         38.44         36.57         2.26 o                         
  -1   1  19          0.21         -0.04         0.36 o                         
   0   1  19          0.36         -0.13         0.65 o                         
   1   1  19         47.52         43.66         2.98 o                         
   2   1  19         18.78         18.03         1.75 o                         
  -8   2  19         19.59         26.12         1.92 o                         
  -7   2  19         38.36         44.90         1.99 o                         
  -6   2  19          9.75         10.69         2.08 o                         
  -5   2  19         29.34         27.44         1.64 o                         
  -4   2  19        167.58        182.57         5.58 o                         
  -3   2  19          8.53          3.94         0.92 o                         
  -2   2  19        140.07        163.92         6.35 o                         
  -1   2  19         21.11         22.15         1.62 o                         
   0   2  19         59.27         77.98         2.93 o                         
   1   2  19          0.01          0.76         0.92 o                         
  -8   0  20          0.09         -0.21         0.64 o                         
  -6   0  20        115.97        117.11        16.15 o                         
  -4   0  20         45.64         51.37         3.76 o                         
  -2   0  20          0.20          0.21         0.44 o                         
  -8   1  20          0.32          0.12         0.57 o                         
  -7   1  20         91.49        119.21         5.30 o                         
  -6   1  20          5.92          2.64         1.24 o                         
  -5   1  20          0.00          0.18         0.65 o                         
  -4   1  20          4.48          2.09         1.04 o                         
  -3   1  20          1.86          0.84         0.68 o                         
  -2   1  20         27.44         23.50         1.69 o                         
  -1   1  20          8.93          7.28         1.55 o                         
   0   1  20          0.94          0.73         1.18 o                         
  -5   0  21          0.10         -0.13         0.84 o                         
  -3   0  21          0.78          0.37         1.34 o                         
                                                                                
